# Supplementary material for: Genome wide profiling of human embryonic stem cells (hESCs), their derivatives and embryonal carcinoma cells to develop base profiles of U.S. Federal government approved hESC lines
Source: BMC Dev Biol. 2006 May 3;6:20. doi: 10.1186/1471-213X-6-20 (PMC1523200; doi:10.1186/1471-213X-6-20)
Supplement: Additional File 1 — Gene expression of all samples included in this study. [file 1471-213X-6-20-S1.xls]

## Sheet: Sheet1
This file is too large to be uploaded to the website.
Please contact Ying Liu at liuying2@mail.nih.gov or yliu21224@yahoo.com to get the Excel file.
