# Supplementary material for: Genome wide profiling of human embryonic stem cells (hESCs), their derivatives and embryonal carcinoma cells to develop base profiles of U.S. Federal government approved hESC lines
Source: BMC Dev Biol. 2006 May 3;6:20. doi: 10.1186/1471-213X-6-20 (PMC1523200; doi:10.1186/1471-213X-6-20)
Supplement: Additional File 2 — Comparison of gene expression data of MPSS and Illumina bead array. [file 1471-213X-6-20-S2.zip]

Archive with 6 entries (6 files):
- EB_MPSS_BeadArray_only_matched2MPSS
- EB_MPSS_BeadArray_only_matched2BeadArray
- EB_MPSS_BeadArray_common_genes
- ES_MPSS_BeadArray_only_matched2MPSS
- ES_MPSS_BeadArray_only_matched2BeadArray
- ES_MPSS_BeadArray_common_genes
