# Supplementary material for: Genome wide profiling of human embryonic stem cells (hESCs), their derivatives and embryonal carcinoma cells to develop base profiles of U.S. Federal government approved hESC lines
Source: BMC Dev Biol. 2006 May 3;6:20. doi: 10.1186/1471-213X-6-20 (PMC1523200; doi:10.1186/1471-213X-6-20)
Supplement: Additional File 2 — Comparison of gene expression data of MPSS and Illumina bead array. [file 1471-213X-6-20-S2.zip › EB_MPSS_BeadArray_only_matched2MPSS]

Hs.100007
Hs.10026
Hs.100426
Hs.100669
Hs.10095
Hs.101007
Hs.10116
Hs.101414
Hs.101660
Hs.101695
Hs.101891
Hs.102238
Hs.102336
Hs.102495
Hs.10268
Hs.10283
Hs.103329
Hs.103521
Hs.103845
Hs.103849
Hs.103853
Hs.103915
Hs.103939
Hs.104019
Hs.104134
Hs.104305
Hs.104347
Hs.104555
Hs.104640
Hs.104650
Hs.104744
Hs.104879
Hs.104938
Hs.105196
Hs.105340
Hs.105460
Hs.105607
Hs.105685
Hs.105872
Hs.105927
Hs.106185
Hs.106204
Hs.106534
Hs.106650
Hs.106861
Hs.106909
Hs.10700
Hs.108183
Hs.108502
Hs.108530
Hs.108614
Hs.108932
Hs.109087
Hs.109150
Hs.10927
Hs.109299
Hs.10964
Hs.109929
Hs.110299
Hs.1103
Hs.110457
Hs.110637
Hs.110736
Hs.110757
Hs.110849
Hs.11114
Hs.111217
Hs.111335
Hs.111554
Hs.112028
Hs.112049
Hs.112184
Hs.112255
Hs.112482
Hs.112556
Hs.112928
Hs.113657
Hs.11387
Hs.113916
Hs.113919
Hs.114350
Hs.115920
Hs.116204
Hs.11637
Hs.116470
Hs.116750
Hs.116753
Hs.116828
Hs.117062
Hs.11759
Hs.1176
Hs.11779
Hs.118064
Hs.118183
Hs.118281
Hs.118463
Hs.11849
Hs.118552
Hs.118738
Hs.118769
Hs.118843
Hs.11900
Hs.119023
Hs.11916
Hs.119273
Hs.119298
Hs.119302
Hs.1194
Hs.119960
Hs.120094
Hs.120170
Hs.120197
Hs.120247
Hs.120365
Hs.12040
Hs.12056
Hs.120724
Hs.120873
Hs.121150
Hs.121516
Hs.121520
Hs.121593
Hs.121870
Hs.12251
Hs.122552
Hs.12259
Hs.124304
Hs.124747
Hs.12488
Hs.124951
Hs.125037
Hs.12509
Hs.125116
Hs.125134
Hs.125156
Hs.125346
Hs.125461
Hs.126403
Hs.126485
Hs.12680
Hs.127243
Hs.127270
Hs.127310
Hs.127337
Hs.127610
Hs.127675
Hs.127811
Hs.128073
Hs.128151
Hs.128339
Hs.12853
Hs.12862
Hs.12865
Hs.128690
Hs.128691
Hs.128824
Hs.128867
Hs.129061
Hs.129216
Hs.129229
Hs.12929
Hs.129621
Hs.129715
Hs.129826
Hs.129837
Hs.129844
Hs.129867
Hs.129952
Hs.12999
Hs.130036
Hs.130195
Hs.130526
Hs.13056
Hs.130714
Hs.130849
Hs.130919
Hs.130946
Hs.131314
Hs.13144
Hs.131731
Hs.131743
Hs.131954
Hs.131986
Hs.13222
Hs.132755
Hs.132799
Hs.133294
Hs.133352
Hs.133898
Hs.133916
Hs.134093
Hs.134194
Hs.134650
Hs.134742
Hs.134792
Hs.134883
Hs.134958
Hs.135133
Hs.135224
Hs.135643
Hs.135890
Hs.136102
Hs.136227
Hs.136295
Hs.137274
Hs.13742
Hs.137476
Hs.13781
Hs.13785
Hs.13810
Hs.138760
Hs.139120
Hs.140309
Hs.14068
Hs.140821
Hs.141003
Hs.141269
Hs.141496
Hs.14155
Hs.14217
Hs.142296
Hs.143134
Hs.143600
Hs.143812
Hs.143954
Hs.144130
Hs.14415
Hs.144264
Hs.144348
Hs.144391
Hs.144531
Hs.144583
Hs.145509
Hs.14555
Hs.145754
Hs.145894
Hs.146007
Hs.146125
Hs.146726
Hs.14691
Hs.147096
Hs.147465
Hs.148410
Hs.14846
Hs.148584
Hs.148907
Hs.14894
Hs.149103
Hs.14927
Hs.149653
Hs.149797
Hs.149931
Hs.149997
Hs.150158
Hs.15099
Hs.151032
Hs.15106
Hs.15119
Hs.151408
Hs.151560
Hs.151641
Hs.15167
Hs.151761
Hs.151787
Hs.1519
Hs.151930
Hs.152663
Hs.1528
Hs.152925
Hs.153355
Hs.153408
Hs.153412
Hs.153479
Hs.15420
Hs.154230
Hs.154295
Hs.154680
Hs.155223
Hs.155823
Hs.155829
Hs.156232
Hs.1565
Hs.156856
Hs.156905
Hs.157035
Hs.157439
Hs.1579
Hs.158135
Hs.158213
Hs.15825
Hs.158331
Hs.158381
Hs.158497
Hs.158654
Hs.1588
Hs.158867
Hs.158935
Hs.159066
Hs.159226
Hs.159238
Hs.159414
Hs.159422
Hs.159428
Hs.159492
Hs.159534
Hs.1602
Hs.160436
Hs.160918
Hs.16179
Hs.162195
Hs.16346
Hs.163546
Hs.164159
Hs.164384
Hs.16441
Hs.164419
Hs.16443
Hs.164467
Hs.16493
Hs.165195
Hs.16537
Hs.166262
Hs.166486
Hs.167
Hs.168732
Hs.169333
Hs.169358
Hs.16953
Hs.169744
Hs.16986
Hs.169910
Hs.169921
Hs.170195
Hs.170822
Hs.170918
Hs.170926
Hs.171802
Hs.171806
Hs.171980
Hs.17200
Hs.172199
Hs.17250
Hs.172870
Hs.173002
Hs.173030
Hs.173042
Hs.173220
Hs.173464
Hs.173508
Hs.173548
Hs.173560
Hs.173705
Hs.173894
Hs.174373
Hs.175613
Hs.175804
Hs.17686
Hs.178499
Hs.179260
Hs.179909
Hs.18016
Hs.180428
Hs.180533
Hs.180545
Hs.18063
Hs.180638
Hs.180909
Hs.180930
Hs.181156
Hs.181174
Hs.181243
Hs.18166
Hs.182874
Hs.182885
Hs.183088
Hs.183096
Hs.183834
Hs.184029
Hs.184062
Hs.184507
Hs.184664
Hs.184727
Hs.18573
Hs.185770
Hs.18586
Hs.18616
Hs.186756
Hs.187191
Hs.187199
Hs.188553
Hs.188790
Hs.188882
Hs.189095
Hs.189575
Hs.190055
Hs.190090
Hs.190466
Hs.19066
Hs.1908
Hs.191094
Hs.191098
Hs.191320
Hs.19150
Hs.191539
Hs.191622
Hs.19165
Hs.19193
Hs.192190
Hs.192477
Hs.192570
Hs.192726
Hs.192806
Hs.192881
Hs.192966
Hs.19322
Hs.193331
Hs.19340
Hs.193516
Hs.194035
Hs.194143
Hs.194408
Hs.194665
Hs.194669
Hs.194680
Hs.194714
Hs.194728
Hs.194864
Hs.195161
Hs.195471
Hs.195642
Hs.19597
Hs.196083
Hs.196437
Hs.196914
Hs.19718
Hs.1973
Hs.198037
Hs.199316
Hs.199334
Hs.199565
Hs.199695
Hs.19977
Hs.200022
Hs.200063
Hs.200481
Hs.2006
Hs.200661
Hs.200776
Hs.20137
Hs.201550
Hs.201624
Hs.201920
Hs.20281
Hs.203581
Hs.205088
Hs.20521
Hs.20529
Hs.205401
Hs.2057
Hs.206824
Hs.207085
Hs.20716
Hs.208067
Hs.208425
Hs.20894
Hs.209292
Hs.209461
Hs.209561
Hs.210265
Hs.210343
Hs.210367
Hs.21050
Hs.21051
Hs.210850
Hs.210911
Hs.210913
Hs.21143
Hs.211573
Hs.211586
Hs.211602
Hs.21177
Hs.211973
Hs.212296
Hs.212581
Hs.212957
Hs.213129
Hs.21334
Hs.21349
Hs.214039
Hs.21431
Hs.21432
Hs.21453
Hs.214646
Hs.21492
Hs.21595
Hs.21701
Hs.217297
Hs.21771
Hs.21894
Hs.220255
Hs.220677
Hs.22129
Hs.22157
Hs.22216
Hs.222171
Hs.22293
Hs.2236
Hs.22383
Hs.224137
Hs.22451
Hs.224667
Hs.22488
Hs.22543
Hs.225948
Hs.227551
Hs.227949
Hs.22826
Hs.22891
Hs.22897
Hs.22926
Hs.22982
Hs.23047
Hs.23060
Hs.23106
Hs.23128
Hs.231853
Hs.231923
Hs.232021
Hs.23213
Hs.23413
Hs.23440
Hs.234572
Hs.235026
Hs.235116
Hs.235498
Hs.235873
Hs.238205
Hs.23823
Hs.23871
Hs.239106
Hs.239176
Hs.2393
Hs.239370
Hs.239499
Hs.239666
Hs.23978
Hs.23984
Hs.239870
Hs.240443
Hs.241175
Hs.24119
Hs.241558
Hs.241565
Hs.24192
Hs.243319
Hs.24341
Hs.24359
Hs.24439
Hs.24444
Hs.244723
Hs.245537
Hs.24608
Hs.24647
Hs.247478
Hs.247532
Hs.247734
Hs.24790
Hs.248050
Hs.24808
Hs.24906
Hs.249184
Hs.249235
Hs.249461
Hs.249600
Hs.249955
Hs.250113
Hs.250429
Hs.25051
Hs.250607
Hs.250616
Hs.250648
Hs.250712
Hs.250723
Hs.251664
Hs.251699
Hs.25245
Hs.25274
Hs.252820
Hs.252839
Hs.252938
Hs.25298
Hs.253254
Hs.253603
Hs.25362
Hs.253994
Hs.254122
Hs.254406
Hs.25450
Hs.254812
Hs.25601
Hs.256067
Hs.256086
Hs.25614
Hs.257222
Hs.257300
Hs.257556
Hs.25895
Hs.259599
Hs.259842
Hs.26002
Hs.26010
Hs.26058
Hs.260750
Hs.26102
Hs.26229
Hs.262960
Hs.26322
Hs.263600
Hs.26613
Hs.266249
Hs.266470
Hs.266782
Hs.266803
Hs.26685
Hs.266935
Hs.267120
Hs.267442
Hs.26766
Hs.26797
Hs.268713
Hs.26898
Hs.26954
Hs.269777
Hs.269857
Hs.27023
Hs.270364
Hs.270411
Hs.27048
Hs.270555
Hs.270564
Hs.27115
Hs.271269
Hs.271450
Hs.271541
Hs.27182
Hs.27184
Hs.272145
Hs.27258
Hs.272630
Hs.272801
Hs.272848
Hs.27299
Hs.273186
Hs.273219
Hs.273330
Hs.273415
Hs.273830
Hs.274122
Hs.274136
Hs.274170
Hs.274184
Hs.274351
Hs.274579
Hs.27495
Hs.27497
Hs.27552
Hs.275703
Hs.275711
Hs.27590
Hs.275924
Hs.275999
Hs.27621
Hs.276310
Hs.2764
Hs.276471
Hs.276808
Hs.276833
Hs.277324
Hs.278378
Hs.278391
Hs.278436
Hs.278469
Hs.278671
Hs.279062
Hs.279562
Hs.279881
Hs.279898
Hs.279913
Hs.28005
Hs.280311
Hs.281348
Hs.281434
Hs.282089
Hs.282177
Hs.28249
Hs.282832
Hs.28285
Hs.282901
Hs.282970
Hs.283453
Hs.283551
Hs.283677
Hs.283678
Hs.283734
Hs.283739
Hs.283779
Hs.283794
Hs.283844
Hs.283862
Hs.283986
Hs.284208
Hs.284216
Hs.284232
Hs.284245
Hs.284279
Hs.284294
Hs.284295
Hs.28465
Hs.28501
Hs.285055
Hs.285165
Hs.285176
Hs.285317
Hs.285681
Hs.28608
Hs.286145
Hs.286226
Hs.287295
Hs.287362
Hs.287374
Hs.287450
Hs.287493
Hs.287521
Hs.287555
Hs.287629
Hs.287727
Hs.288196
Hs.288232
Hs.288368
Hs.28838
Hs.288697
Hs.28890
Hs.289044
Hs.289112
Hs.289848
Hs.28988
Hs.289958
Hs.290550
Hs.29068
Hs.29076
Hs.290931
Hs.291623
Hs.29203
Hs.29222
Hs.292457
Hs.292478
Hs.292503
Hs.29282
Hs.292860
Hs.292925
Hs.293219
Hs.293629
Hs.293678
Hs.293782
Hs.293884
Hs.293943
Hs.294088
Hs.295732
Hs.295953
Hs.296348
Hs.296356
Hs.296380
Hs.29645
Hs.29669
Hs.297044
Hs.29724
Hs.297343
Hs.297483
Hs.297559
Hs.297629
Hs.298058
Hs.298258
Hs.298399
Hs.29857
Hs.298735
Hs.29911
Hs.299542
Hs.29956
Hs.30002
Hs.300439
Hs.3005
Hs.300642
Hs.300670
Hs.300684
Hs.300691
Hs.300701
Hs.301011
Hs.301040
Hs.301055
Hs.301059
Hs.301132
Hs.301175
Hs.301283
Hs.301463
Hs.30148
Hs.30154
Hs.301664
Hs.301685
Hs.301696
Hs.301985
Hs.301989
Hs.302023
Hs.30209
Hs.302352
Hs.302428
Hs.302446
Hs.302460
Hs.30258
Hs.303901
Hs.304143
Hs.304909
Hs.30567
Hs.30579
Hs.306083
Hs.306094
Hs.306212
Hs.306278
Hs.306307
Hs.306327
Hs.30634
Hs.306425
Hs.306468
Hs.306516
Hs.306738
Hs.307088
Hs.307944
Hs.308680
Hs.308777
Hs.309244
Hs.3094
Hs.309697
Hs.30977
Hs.30991
Hs.310132
Hs.310225
Hs.310303
Hs.310542
Hs.310781
Hs.311100
Hs.311363
Hs.31141
Hs.311977
Hs.312419
Hs.312720
Hs.31387
Hs.314063
Hs.31500
Hs.31535
Hs.315369
Hs.315568
Hs.316891
Hs.316977
Hs.317590
Hs.317614
Hs.317659
Hs.31856
Hs.318584
Hs.318751
Hs.318783
Hs.318938
Hs.319088
Hs.319787
Hs.320128
Hs.320834
Hs.321164
Hs.321390
Hs.32163
Hs.322735
Hs.323053
Hs.323265
Hs.323346
Hs.32352
Hs.32365
Hs.32374
Hs.323815
Hs.323840
Hs.3239
Hs.323949
Hs.324323
Hs.324335
Hs.324709
Hs.32478
Hs.324808
Hs.325309
Hs.325321
Hs.325838
Hs.325860
Hs.32587
Hs.326391
Hs.326801
Hs.326953
Hs.32990
Hs.331059
Hs.3321
Hs.333157
Hs.333503
Hs.334353
Hs.334485
Hs.334534
Hs.334538
Hs.334575
Hs.334715
Hs.334787
Hs.334788
Hs.334828
Hs.334875
Hs.3353
Hs.335951
Hs.336425
Hs.337603
Hs.33862
Hs.339024
Hs.339425
Hs.339697
Hs.339841
Hs.343220
Hs.343522
Hs.343588
Hs.343666
Hs.343828
Hs.343874
Hs.34516
Hs.345319
Hs.345588
Hs.345818
Hs.347713
Hs.347803
Hs.34790
Hs.348012
Hs.348024
Hs.348112
Hs.348428
Hs.348515
Hs.348605
Hs.348709
Hs.34892
Hs.348929
Hs.349092
Hs.349095
Hs.349121
Hs.349150
Hs.349208
Hs.349283
Hs.349397
Hs.349470
Hs.349568
Hs.350065
Hs.350229
Hs.350268
Hs.350517
Hs.350550
Hs.350927
Hs.35096
Hs.35120
Hs.351316
Hs.351327
Hs.351478
Hs.352224
Hs.352398
Hs.352662
Hs.353001
Hs.353035
Hs.354056
Hs.355497
Hs.355608
Hs.355684
Hs.355747
Hs.355753
Hs.355814
Hs.355835
Hs.355888
Hs.356054
Hs.356055
Hs.356079
Hs.356099
Hs.356210
Hs.356289
Hs.356298
Hs.356321
Hs.356377
Hs.356397
Hs.356460
Hs.356494
Hs.356549
Hs.356590
Hs.356626
Hs.356690
Hs.356729
Hs.356766
Hs.356769
Hs.356835
Hs.356838
Hs.356876
Hs.35841
Hs.360041
Hs.360628
Hs.360864
Hs.361171
Hs.361493
Hs.362770
Hs.363526
Hs.365863
Hs.36723
Hs.36727
Hs.367633
Hs.367690
Hs.368384
Hs.368475
Hs.368746
Hs.368756
Hs.368940
Hs.368944
Hs.369365
Hs.369728
Hs.370362
Hs.370374
Hs.371001
Hs.371148
Hs.371264
Hs.371279
Hs.371366
Hs.371416
Hs.371609
Hs.37196
Hs.372265
Hs.372680
Hs.372688
Hs.372758
Hs.372949
Hs.374201
Hs.374285
Hs.374419
Hs.374422
Hs.374437
Hs.374446
Hs.374480
Hs.374485
Hs.374547
Hs.374577
Hs.374614
Hs.374634
Hs.374649
Hs.374787
Hs.374863
Hs.374987
Hs.374990
Hs.375003
Hs.375142
Hs.375149
Hs.375214
Hs.375560
Hs.375827
Hs.375837
Hs.3759
Hs.375957
Hs.376041
Hs.376240
Hs.376289
Hs.376347
Hs.376803
Hs.377155
Hs.377402
Hs.377992
Hs.378080
Hs.378497
Hs.378713
Hs.378836
Hs.378885
Hs.379018
Hs.379091
Hs.379109
Hs.379191
Hs.379206
Hs.379371
Hs.379414
Hs.379991
Hs.380094
Hs.380144
Hs.380253
Hs.380258
Hs.38034
Hs.380372
Hs.380417
Hs.38070
Hs.380709
Hs.380739
Hs.380745
Hs.380824
Hs.380833
Hs.380851
Hs.380857
Hs.380923
Hs.380971
Hs.380973
Hs.381134
Hs.38176
Hs.38178
Hs.383245
Hs.3837
Hs.384572
Hs.38516
Hs.385631
Hs.385636
Hs.385679
Hs.385862
Hs.385913
Hs.385924
Hs.386092
Hs.386140
Hs.386779
Hs.386784
Hs.386791
Hs.387099
Hs.387222
Hs.387300
Hs.387400
Hs.387511
Hs.387648
Hs.388163
Hs.388170
Hs.388220
Hs.388245
Hs.388375
Hs.388564
Hs.388575
Hs.388761
Hs.389018
Hs.389104
Hs.389171
Hs.389263
Hs.389272
Hs.389452
Hs.389516
Hs.389588
Hs.389638
Hs.389893
Hs.389898
Hs.390004
Hs.390499
Hs.390608
Hs.390817
Hs.390826
Hs.391828
Hs.391944
Hs.394609
Hs.395205
Hs.396047
Hs.396200
Hs.396497
Hs.397062
Hs.397426
Hs.397465
Hs.397641
Hs.397729
Hs.398091
Hs.3989
Hs.399280
Hs.400124
Hs.400460
Hs.4007
Hs.400740
Hs.400872
Hs.400876
Hs.402697
Hs.402748
Hs.40289
Hs.402996
Hs.403150
Hs.403828
Hs.403856
Hs.403934
Hs.404335
Hs.40479
Hs.405158
Hs.405373
Hs.405410
Hs.405427
Hs.405467
Hs.4055
Hs.405610
Hs.405917
Hs.405932
Hs.405933
Hs.405958
Hs.406037
Hs.406056
Hs.406064
Hs.406072
Hs.406156
Hs.406224
Hs.406243
Hs.406266
Hs.406278
Hs.406376
Hs.406377
Hs.406423
Hs.406434
Hs.406526
Hs.406551
Hs.406557
Hs.406574
Hs.406695
Hs.406751
Hs.406783
Hs.406879
Hs.406882
Hs.407162
Hs.40719
Hs.407477
Hs.407756
Hs.407926
Hs.408093
Hs.408177
Hs.408371
Hs.408427
Hs.408429
Hs.408507
Hs.408528
Hs.408577
Hs.408932
Hs.409117
Hs.409194
Hs.409230
Hs.409241
Hs.410086
Hs.410092
Hs.410314
Hs.410378
Hs.4104
Hs.410924
Hs.410998
Hs.411480
Hs.411490
Hs.411826
Hs.411855
Hs.412022
Hs.412102
Hs.412141
Hs.412286
Hs.412961
Hs.413133
Hs.413220
Hs.41324
Hs.413374
Hs.413396
Hs.414151
Hs.414473
Hs.415033
Hs.415497
Hs.415702
Hs.415722
Hs.415800
Hs.41587
Hs.415919
Hs.416077
Hs.416262
Hs.416769
Hs.416925
Hs.417482
Hs.41793
Hs.417970
Hs.418012
Hs.418045
Hs.418070
Hs.418287
Hs.418426
Hs.419170
Hs.419535
Hs.419997
Hs.421150
Hs.421202
Hs.421680
Hs.421825
Hs.422542
Hs.422923
Hs.423523
Hs.424312
Hs.424711
Hs.425091
Hs.425274
Hs.425383
Hs.42572
Hs.426312
Hs.42644
Hs.426528
Hs.42710
Hs.42712
Hs.427306
Hs.42792
Hs.428715
Hs.428779
Hs.42896
Hs.428977
Hs.429531
Hs.429920
Hs.429994
Hs.430300
Hs.43071
Hs.430725
Hs.431043
Hs.431753
Hs.432121
Hs.432374
Hs.432398
Hs.432491
Hs.432563
Hs.432613
Hs.432623
Hs.432643
Hs.432729
Hs.432741
Hs.432755
Hs.432787
Hs.432840
Hs.432850
Hs.432862
Hs.432914
Hs.433053
Hs.433059
Hs.43314
Hs.43322
Hs.433312
Hs.433328
Hs.433345
Hs.433611
Hs.433722
Hs.433753
Hs.433813
Hs.433829
Hs.434059
Hs.434077
Hs.43410
Hs.434243
Hs.434283
Hs.434367
Hs.434408
Hs.434414
Hs.434421
Hs.434458
Hs.434604
Hs.434824
Hs.434860
Hs.434957
Hs.434966
Hs.434971
Hs.434975
Hs.435022
Hs.435065
Hs.435092
Hs.435166
Hs.435228
Hs.435238
Hs.435249
Hs.435285
Hs.435326
Hs.435461
Hs.435537
Hs.435767
Hs.43577
Hs.435773
Hs.435811
Hs.435970
Hs.436015
Hs.436041
Hs.436132
Hs.436140
Hs.436186
Hs.436193
Hs.436249
Hs.436280
Hs.436281
Hs.436340
Hs.436417
Hs.436432
Hs.436471
Hs.436518
Hs.436593
Hs.436596
Hs.436708
Hs.436764
Hs.436767
Hs.436873
Hs.436896
Hs.436937
Hs.436939
Hs.436987
Hs.436991
Hs.437031
Hs.437137
Hs.437191
Hs.43728
Hs.437336
Hs.437368
Hs.437404
Hs.437422
Hs.437495
Hs.437574
Hs.437877
Hs.437941
Hs.438072
Hs.438159
Hs.438240
Hs.438277
Hs.438300
Hs.43847
Hs.43857
Hs.438581
Hs.438582
Hs.438599
Hs.438789
Hs.438803
Hs.438833
Hs.438858
Hs.438861
Hs.438862
Hs.438864
Hs.438972
Hs.438974
Hs.438982
Hs.439114
Hs.439188
Hs.439211
Hs.439312
Hs.439367
Hs.439387
Hs.439442
Hs.439443
Hs.439523
Hs.439524
Hs.439684
Hs.439776
Hs.439794
Hs.439889
Hs.440092
Hs.440320
Hs.440332
Hs.440384
Hs.440404
Hs.440434
Hs.440644
Hs.440667
Hs.440691
Hs.440808
Hs.440845
Hs.440899
Hs.440950
Hs.441127
Hs.441183
Hs.441254
Hs.441783
Hs.442160
Hs.442329
Hs.442498
Hs.442604
Hs.442605
Hs.442623
Hs.442632
Hs.44269
Hs.442723
Hs.442754
Hs.442946
Hs.442983
Hs.442989
Hs.443005
Hs.443081
Hs.443148
Hs.443271
Hs.443420
Hs.443518
Hs.443615
Hs.443636
Hs.443657
Hs.443695
Hs.443699
Hs.443793
Hs.443839
Hs.444045
Hs.444069
Hs.444102
Hs.44423
Hs.444353
Hs.444517
Hs.444590
Hs.44469
Hs.444706
Hs.444709
Hs.444734
Hs.444757
Hs.444776
Hs.444795
Hs.444823
Hs.444845
Hs.445201
Hs.445255
Hs.445264
Hs.445295
Hs.445402
Hs.445437
Hs.445445
Hs.445514
Hs.445532
Hs.445587
Hs.445714
Hs.445732
Hs.445843
Hs.445862
Hs.445864
Hs.445927
Hs.446275
Hs.446307
Hs.446324
Hs.446339
Hs.446350
Hs.446354
Hs.446386
Hs.446403
Hs.446430
Hs.446451
Hs.446471
Hs.446484
Hs.446506
Hs.446513
Hs.446528
Hs.446532
Hs.446534
Hs.446537
Hs.446564
Hs.446566
Hs.446592
Hs.446606
Hs.446621
Hs.446677
Hs.446678
Hs.446705
Hs.44680
Hs.44685
Hs.446946
Hs.447483
Hs.447524
Hs.447530
Hs.447577
Hs.447579
Hs.447619
Hs.447663
Hs.447674
Hs.447723
Hs.447988
Hs.448226
Hs.448341
Hs.448398
Hs.448596
Hs.448675
Hs.448738
Hs.448865
Hs.448889
Hs.448941
Hs.44896
Hs.448968
Hs.449095
Hs.449099
Hs.449114
Hs.449152
Hs.449266
Hs.449423
Hs.449641
Hs.449662
Hs.449791
Hs.449864
Hs.449927
Hs.451156
Hs.454465
Hs.454662
Hs.454832
Hs.454833
Hs.455285
Hs.455335
Hs.455350
Hs.456512
Hs.456577
Hs.458283
Hs.458300
Hs.458312
Hs.458314
Hs.458330
Hs.458336
Hs.458338
Hs.458344
Hs.458358
Hs.458365
Hs.458367
Hs.458393
Hs.458398
Hs.458405
Hs.458427
Hs.458444
Hs.458487
Hs.458664
Hs.459026
Hs.459081
Hs.460
Hs.460184
Hs.460317
Hs.460785
Hs.461532
Hs.462911
Hs.462964
Hs.464402
Hs.464870
Hs.464896
Hs.46531
Hs.465405
Hs.465688
Hs.465783
Hs.466522
Hs.46700
Hs.46736
Hs.467614
Hs.46791
Hs.46839
Hs.468466
Hs.468675
Hs.469360
Hs.469967
Hs.47026
Hs.470312
Hs.47042
Hs.470577
Hs.472342
Hs.473654
Hs.47370
Hs.474425
Hs.475012
Hs.475033
Hs.47534
Hs.47546
Hs.47558
Hs.47572
Hs.475792
Hs.477460
Hs.478148
Hs.4791
Hs.48029
Hs.482997
Hs.483205
Hs.483538
Hs.483841
Hs.48419
Hs.485560
Hs.486112
Hs.48617
Hs.4863
Hs.4890
Hs.489847
Hs.490146
Hs.492802
Hs.4930
Hs.4935
Hs.493517
Hs.49599
Hs.496498
Hs.496614
Hs.497284
Hs.497803
Hs.498025
Hs.498569
Hs.498582
Hs.498792
Hs.498910
Hs.4994
Hs.4996
Hs.499855
Hs.500496
Hs.501293
Hs.501565
Hs.501829
Hs.502
Hs.502564
Hs.502577
Hs.5028
Hs.506072
Hs.506221
Hs.5064
Hs.506556
Hs.506692
Hs.506977
Hs.506997
Hs.507183
Hs.507665
Hs.509150
Hs.509169
Hs.509394
Hs.510847
Hs.510927
Hs.510990
Hs.511708
Hs.511817
Hs.511839
Hs.511854
Hs.511876
Hs.511916
Hs.511931
Hs.511937
Hs.511941
Hs.511946
Hs.511978
Hs.511984
Hs.511996
Hs.512118
Hs.512226
Hs.512241
Hs.512594
Hs.512597
Hs.512605
Hs.512612
Hs.512621
Hs.512635
Hs.512642
Hs.512652
Hs.512701
Hs.512708
Hs.512713
Hs.512729
Hs.512739
Hs.512741
Hs.512765
Hs.512776
Hs.512801
Hs.512804
Hs.512810
Hs.512830
Hs.512847
Hs.512852
Hs.512854
Hs.512855
Hs.512894
Hs.513430
Hs.514073
Hs.514361
Hs.514710
Hs.514833
Hs.514872
Hs.515232
Hs.515557
Hs.516393
Hs.516820
Hs.517085
Hs.517144
Hs.517164
Hs.517315
Hs.517590
Hs.517611
Hs.517647
Hs.517832
Hs.518252
Hs.518360
Hs.518521
Hs.518674
Hs.518676
Hs.518743
Hs.519137
Hs.519151
Hs.519270
Hs.519362
Hs.519506
Hs.519694
Hs.519943
Hs.521258
Hs.521267
Hs.5215
Hs.521686
Hs.522351
Hs.522671
Hs.522709
Hs.522897
Hs.523181
Hs.523689
Hs.523893
Hs.52463
Hs.5250
Hs.525293
Hs.525428
Hs.525461
Hs.525476
Hs.525807
Hs.52763
Hs.52788
Hs.53263
Hs.53447
Hs.5372
Hs.5392
Hs.54468
Hs.54483
Hs.54617
Hs.54925
Hs.54943
Hs.55158
Hs.55209
Hs.55405
Hs.557
Hs.55961
Hs.56027
Hs.56319
Hs.56847
Hs.56874
Hs.5724
Hs.57773
Hs.5790
Hs.5807
Hs.58103
Hs.58149
Hs.58219
Hs.58262
Hs.58373
Hs.58452
Hs.5855
Hs.58668
Hs.5921
Hs.59403
Hs.59425
Hs.59475
Hs.5957
Hs.59804
Hs.59838
Hs.59839
Hs.59892
Hs.59943
Hs.5997
Hs.6019
Hs.60377
Hs.606
Hs.61472
Hs.61762
Hs.6189
Hs.61960
Hs.6217
Hs.62185
Hs.6224
Hs.62264
Hs.6232
Hs.6278
Hs.63128
Hs.63236
Hs.63287
Hs.6343
Hs.63841
Hs.6385
Hs.64004
Hs.64025
Hs.6434
Hs.6451
Hs.6454
Hs.64542
Hs.64746
Hs.64840
Hs.6631
Hs.66392
Hs.6783
Hs.6786
Hs.67991
Hs.68055
Hs.6817
Hs.6872
Hs.69388
Hs.7012
Hs.71573
Hs.71730
Hs.71968
Hs.72157
Hs.72242
Hs.72249
Hs.72325
Hs.72660
Hs.7326
Hs.7345
Hs.7353
Hs.7367
Hs.73793
Hs.74369
Hs.744
Hs.74569
Hs.74655
Hs.75056
Hs.75066
Hs.75081
Hs.75087
Hs.75187
Hs.75199
Hs.75231
Hs.75337
Hs.75361
Hs.75400
Hs.7542
Hs.75452
Hs.75746
Hs.75969
Hs.76177
Hs.76206
Hs.76480
Hs.76662
Hs.76847
Hs.7720
Hs.77221
Hs.77293
Hs.7734
Hs.7740
Hs.77432
Hs.7778
Hs.77873
Hs.77965
Hs.78026
Hs.78358
Hs.7845
Hs.78547
Hs.78746
Hs.78792
Hs.78854
Hs.78871
Hs.7888
Hs.78885
Hs.78921
Hs.78946
Hs.78960
Hs.78996
Hs.79022
Hs.79107
Hs.7911
Hs.79404
Hs.7960
Hs.7973
Hs.8004
Hs.80285
Hs.8036
Hs.81008
Hs.8136
Hs.816
Hs.81665
Hs.8186
Hs.81964
Hs.82023
Hs.82028
Hs.82042
Hs.82163
Hs.82407
Hs.82508
Hs.82520
Hs.82548
Hs.83147
Hs.8361
Hs.83623
Hs.83634
Hs.84063
Hs.84630
Hs.84673
Hs.85195
Hs.8546
Hs.85564
Hs.85603
Hs.85618
Hs.86088
Hs.861
Hs.86392
Hs.86538
Hs.86858
Hs.86958
Hs.87159
Hs.88139
Hs.88251
Hs.88367
Hs.88414
Hs.8882
Hs.88914
Hs.8910
Hs.89474
Hs.89560
Hs.89714
Hs.8982
Hs.89862
Hs.902
Hs.90232
Hs.9081
Hs.9100
Hs.91161
Hs.91564
Hs.91728
Hs.9222
Hs.92260
Hs.9291
Hs.93338
Hs.93354
Hs.9347
Hs.93832
Hs.93842
Hs.94030
Hs.94122
Hs.94229
Hs.94499
Hs.9460
Hs.9521
Hs.95220
Hs.95262
Hs.95321
Hs.95583
Hs.9587
Hs.95870
Hs.96125
Hs.96334
Hs.96485
Hs.96513
Hs.96593
Hs.96633
Hs.96917
Hs.97717
Hs.97837
Hs.97860
Hs.98314
Hs.98317
Hs.9842
Hs.9846
Hs.98493
Hs.9850
Hs.99010
Hs.99014
Hs.99070
Hs.99093
Hs.9933
Hs.99348
Hs.99361
Hs.99480
Hs.99841
Hs.99843
