# Supplementary material for: Genome wide profiling of human embryonic stem cells (hESCs), their derivatives and embryonal carcinoma cells to develop base profiles of U.S. Federal government approved hESC lines
Source: BMC Dev Biol. 2006 May 3;6:20. doi: 10.1186/1471-213X-6-20 (PMC1523200; doi:10.1186/1471-213X-6-20)
Supplement: Additional File 2 — Comparison of gene expression data of MPSS and Illumina bead array. [file 1471-213X-6-20-S2.zip › EB_MPSS_BeadArray_only_matched2BeadArray]

Hs.100057
Hs.100058
Hs.100072
Hs.100194
Hs.10043
Hs.100448
Hs.100469
Hs.10056
Hs.10082
Hs.10119
Hs.101257
Hs.101382
Hs.101590
Hs.1019
Hs.101915
Hs.102
Hs.102237
Hs.102307
Hs.10235
Hs.102456
Hs.102471
Hs.102480
Hs.102484
Hs.102506
Hs.102669
Hs.102708
Hs.102842
Hs.102928
Hs.102971
Hs.103378
Hs.103417
Hs.103483
Hs.103501
Hs.103527
Hs.103665
Hs.103755
Hs.103832
Hs.103854
Hs.104115
Hs.104203
Hs.104315
Hs.104349
Hs.104382
Hs.104476
Hs.104530
Hs.104570
Hs.104573
Hs.104576
Hs.104671
Hs.104788
Hs.104888
Hs.10499
Hs.105191
Hs.105434
Hs.105435
Hs.105448
Hs.105465
Hs.105640
Hs.105689
Hs.105794
Hs.105806
Hs.105818
Hs.105859
Hs.105932
Hs.106005
Hs.106019
Hs.106210
Hs.106529
Hs.10653
Hs.106552
Hs.106674
Hs.106768
Hs.106857
Hs.106876
Hs.107001
Hs.107125
Hs.107153
Hs.107203
Hs.10724
Hs.107253
Hs.107382
Hs.107387
Hs.107476
Hs.107513
Hs.107812
Hs.10784
Hs.107942
Hs.107979
Hs.108106
Hs.10824
Hs.108332
Hs.108412
Hs.108642
Hs.108924
Hs.108931
Hs.10903
Hs.109058
Hs.109225
Hs.109438
Hs.10949
Hs.109494
Hs.109655
Hs.110103
Hs.110364
Hs.1104
Hs.11065
Hs.110675
Hs.110695
Hs.110702
Hs.110741
Hs.110853
Hs.110903
Hs.11110
Hs.111164
Hs.11125
Hs.111279
Hs.11156
Hs.11169
Hs.11171
Hs.112087
Hs.112434
Hs.112645
Hs.112669
Hs.112694
Hs.113052
Hs.113253
Hs.113265
Hs.113275
Hs.113319
Hs.11360
Hs.113823
Hs.114191
Hs.114218
Hs.114311
Hs.11449
Hs.114765
Hs.114931
Hs.11494
Hs.115277
Hs.115325
Hs.115365
Hs.115474
Hs.115617
Hs.11571
Hs.115721
Hs.115896
Hs.115907
Hs.11607
Hs.116122
Hs.11614
Hs.11638
Hs.116467
Hs.1166
Hs.116651
Hs.116724
Hs.116784
Hs.117848
Hs.117865
Hs.117920
Hs.117963
Hs.118126
Hs.118194
Hs.118210
Hs.118243
Hs.118631
Hs.118651
Hs.11866
Hs.118725
Hs.118820
Hs.118845
Hs.1189
Hs.118962
Hs.118983
Hs.119004
Hs.119014
Hs.119021
Hs.1191
Hs.119274
Hs.119286
Hs.119537
Hs.119684
Hs.120396
Hs.120425
Hs.120766
Hs.120824
Hs.120844
Hs.120904
Hs.121044
Hs.121084
Hs.12109
Hs.121241
Hs.12126
Hs.121335
Hs.121483
Hs.12152
Hs.121590
Hs.121676
Hs.121830
Hs.12211
Hs.122164
Hs.122346
Hs.12248
Hs.12271
Hs.12272
Hs.122843
Hs.123094
Hs.123123
Hs.123159
Hs.123253
Hs.12337
Hs.123464
Hs.12347
Hs.123473
Hs.123637
Hs.123654
Hs.12381
Hs.1239
Hs.12393
Hs.124010
Hs.124015
Hs.124021
Hs.124085
Hs.12409
Hs.124165
Hs.12420
Hs.12436
Hs.12439
Hs.124491
Hs.12451
Hs.124553
Hs.1247
Hs.125034
Hs.125133
Hs.125180
Hs.125221
Hs.125231
Hs.125244
Hs.125478
Hs.125490
Hs.12554
Hs.125680
Hs.125742
Hs.125819
Hs.125902
Hs.126219
Hs.126248
Hs.126256
Hs.126280
Hs.126464
Hs.126494
Hs.126497
Hs.1265
Hs.12677
Hs.126774
Hs.126914
Hs.12702
Hs.127196
Hs.127216
Hs.127217
Hs.127273
Hs.127287
Hs.127294
Hs.127388
Hs.127432
Hs.127476
Hs.127496
Hs.127548
Hs.12773
Hs.127799
Hs.127808
Hs.127826
Hs.12797
Hs.128087
Hs.1281
Hs.12815
Hs.12820
Hs.128218
Hs.12830
Hs.128316
Hs.12835
Hs.128410
Hs.12844
Hs.128499
Hs.128653
Hs.128777
Hs.128791
Hs.128813
Hs.128856
Hs.128893
Hs.128905
Hs.129228
Hs.129268
Hs.129319
Hs.12940
Hs.129727
Hs.129829
Hs.129888
Hs.129959
Hs.130065
Hs.13011
Hs.130210
Hs.130330
Hs.13034
Hs.130435
Hs.130522
Hs.130683
Hs.130712
Hs.130783
Hs.130858
Hs.130969
Hs.130983
Hs.131180
Hs.131236
Hs.13138
Hs.131380
Hs.131514
Hs.131842
Hs.131846
Hs.131905
Hs.1321
Hs.13225
Hs.132275
Hs.132311
Hs.132370
Hs.132399
Hs.132562
Hs.132625
Hs.132743
Hs.132748
Hs.132760
Hs.13277
Hs.132804
Hs.132816
Hs.132858
Hs.132911
Hs.13303
Hs.133205
Hs.133234
Hs.133340
Hs.13339
Hs.13351
Hs.133523
Hs.133543
Hs.13366
Hs.13370
Hs.133872
Hs.133968
Hs.133988
Hs.134012
Hs.13405
Hs.134074
Hs.134106
Hs.134231
Hs.134278
Hs.134406
Hs.134478
Hs.134640
Hs.134856
Hs.134948
Hs.13495
Hs.135183
Hs.13525
Hs.135254
Hs.13543
Hs.1355
Hs.135500
Hs.135569
Hs.135578
Hs.13565
Hs.135693
Hs.135742
Hs.135756
Hs.13604
Hs.1361
Hs.136581
Hs.136623
Hs.137047
Hs.137260
Hs.137418
Hs.137507
Hs.13759
Hs.13775
Hs.13794
Hs.138155
Hs.138202
Hs.13845
Hs.13854
Hs.138563
Hs.13872
Hs.13880
Hs.139226
Hs.139240
Hs.139410
Hs.139709
Hs.140443
Hs.14060
Hs.141125
Hs.141347
Hs.141492
Hs.142
Hs.142179
Hs.14220
Hs.14222
Hs.14229
Hs.142395
Hs.1424
Hs.142856
Hs.142912
Hs.143036
Hs.143102
Hs.143253
Hs.143314
Hs.14347
Hs.143482
Hs.1435
Hs.143619
Hs.143638
Hs.143681
Hs.143751
Hs.143774
Hs.143792
Hs.143811
Hs.144057
Hs.144287
Hs.144407
Hs.144442
Hs.144502
Hs.14478
Hs.144875
Hs.144913
Hs.144980
Hs.145061
Hs.145156
Hs.145381
Hs.1454
Hs.145431
Hs.145498
Hs.145567
Hs.145575
Hs.14559
Hs.145608
Hs.145949
Hs.145956
Hs.14601
Hs.146023
Hs.146161
Hs.146180
Hs.146393
Hs.146406
Hs.146503
Hs.146688
Hs.146847
Hs.147025
Hs.147111
Hs.147159
Hs.147189
Hs.147259
Hs.147279
Hs.14732
Hs.147644
Hs.147697
Hs.147717
Hs.14779
Hs.1478
Hs.147868
Hs.148090
Hs.148425
Hs.148427
Hs.148438
Hs.148680
Hs.148845
Hs.149
Hs.149133
Hs.149156
Hs.149176
Hs.149219
Hs.149227
Hs.149305
Hs.149353
Hs.149487
Hs.14968
Hs.149809
Hs.149894
Hs.149900
Hs.149924
Hs.150319
Hs.150358
Hs.150444
Hs.150557
Hs.150922
Hs.151135
Hs.151139
Hs.15114
Hs.151237
Hs.151250
Hs.151458
Hs.151536
Hs.151573
Hs.15159
Hs.151714
Hs.151944
Hs.15196
Hs.152251
Hs.1524
Hs.15243
Hs.15265
Hs.152670
Hs.152759
Hs.152978
Hs.15299
Hs.153003
Hs.153088
Hs.153138
Hs.153203
Hs.153293
Hs.153299
Hs.153640
Hs.153647
Hs.153648
Hs.153678
Hs.153687
Hs.153692
Hs.153792
Hs.153850
Hs.15386
Hs.153952
Hs.154029
Hs.154057
Hs.154140
Hs.154145
Hs.154149
Hs.154210
Hs.154218
Hs.154276
Hs.154332
Hs.154396
Hs.154429
Hs.154510
Hs.154525
Hs.15456
Hs.154628
Hs.15463
Hs.154655
Hs.1547
Hs.15476
Hs.154782
Hs.154846
Hs.154970
Hs.155001
Hs.155017
Hs.155024
Hs.155048
Hs.155049
Hs.155071
Hs.155090
Hs.155109
Hs.155160
Hs.155182
Hs.155247
Hs.155287
Hs.155342
Hs.155396
Hs.155418
Hs.155553
Hs.155584
Hs.155586
Hs.155591
Hs.155839
Hs.15589
Hs.155956
Hs.155995
Hs.1560
Hs.156000
Hs.156055
Hs.156114
Hs.156304
Hs.156346
Hs.156369
Hs.156667
Hs.156682
Hs.156892
Hs.157031
Hs.15711
Hs.157113
Hs.157144
Hs.157180
Hs.157211
Hs.15740
Hs.157461
Hs.157527
Hs.157804
Hs.157986
Hs.15813
Hs.158174
Hs.15827
Hs.158446
Hs.158593
Hs.158688
Hs.158761
Hs.158969
Hs.159200
Hs.159234
Hs.159384
Hs.1594
Hs.159448
Hs.159479
Hs.159481
Hs.159509
Hs.159578
Hs.159581
Hs.159590
Hs.159651
Hs.15977
Hs.159993
Hs.16026
Hs.16034
Hs.160417
Hs.160557
Hs.160786
Hs.160958
Hs.1614
Hs.16187
Hs.162051
Hs.16206
Hs.162143
Hs.16218
Hs.16232
Hs.16251
Hs.16258
Hs.162613
Hs.162754
Hs.16297
Hs.163091
Hs.163484
Hs.16349
Hs.163645
Hs.163754
Hs.164018
Hs.164021
Hs.164140
Hs.164226
Hs.16426
Hs.164267
Hs.164347
Hs.164526
Hs.164682
Hs.164960
Hs.165050
Hs.165186
Hs.16529
Hs.165439
Hs.165464
Hs.165551
Hs.166011
Hs.16603
Hs.166071
Hs.166120
Hs.166198
Hs.166204
Hs.166311
Hs.166563
Hs.16677
Hs.16695
Hs.166994
Hs.167031
Hs.167076
Hs.167344
Hs.167700
Hs.167738
Hs.167937
Hs.168625
Hs.168669
Hs.168762
Hs.168799
Hs.168913
Hs.169078
Hs.1691
Hs.169138
Hs.169294
Hs.169330
Hs.169388
Hs.169395
Hs.169452
Hs.169470
Hs.169577
Hs.169615
Hs.169728
Hs.169743
Hs.169832
Hs.169836
Hs.169840
Hs.169875
Hs.169939
Hs.169998
Hs.170040
Hs.170087
Hs.170114
Hs.170129
Hs.170133
Hs.170198
Hs.170226
Hs.170253
Hs.170472
Hs.170553
Hs.1706
Hs.170610
Hs.170641
Hs.170652
Hs.170737
Hs.170752
Hs.170819
Hs.170835
Hs.170915
Hs.1710
Hs.171044
Hs.17109
Hs.17118
Hs.17121
Hs.171723
Hs.171835
Hs.171942
Hs.171995
Hs.172052
Hs.172084
Hs.172130
Hs.172180
Hs.1722
Hs.17230
Hs.172407
Hs.17262
Hs.172648
Hs.172674
Hs.172690
Hs.17270
Hs.172740
Hs.172803
Hs.172813
Hs.172816
Hs.172865
Hs.172963
Hs.172979
Hs.173092
Hs.173103
Hs.173162
Hs.173202
Hs.173311
Hs.173438
Hs.173497
Hs.173656
Hs.173694
Hs.173946
Hs.173980
Hs.173984
Hs.174134
Hs.174195
Hs.17428
Hs.175043
Hs.17546
Hs.175652
Hs.176067
Hs.176498
Hs.17681
Hs.177
Hs.1770
Hs.177548
Hs.177574
Hs.177635
Hs.177926
Hs.177927
Hs.1780
Hs.178207
Hs.178292
Hs.17834
Hs.178357
Hs.17839
Hs.178471
Hs.17860
Hs.178761
Hs.17908
Hs.179203
Hs.179312
Hs.179522
Hs.179718
Hs.179770
Hs.17987
Hs.180034
Hs.180141
Hs.18021
Hs.180236
Hs.180257
Hs.180312
Hs.180402
Hs.180408
Hs.180479
Hs.180535
Hs.180566
Hs.180612
Hs.18079
Hs.180866
Hs.180900
Hs.181097
Hs.181112
Hs.181128
Hs.181326
Hs.181406
Hs.181426
Hs.181466
Hs.1815
Hs.181551
Hs.181552
Hs.18160
Hs.182138
Hs.182248
Hs.182490
Hs.182536
Hs.182538
Hs.18259
Hs.182695
Hs.182729
Hs.183109
Hs.183138
Hs.183153
Hs.183165
Hs.1832
Hs.183253
Hs.183274
Hs.183390
Hs.183435
Hs.18349
Hs.183671
Hs.18376
Hs.184339
Hs.184352
Hs.184447
Hs.184456
Hs.184523
Hs.184628
Hs.184640
Hs.184691
Hs.184907
Hs.184927
Hs.185055
Hs.185091
Hs.185796
Hs.186045
Hs.18627
Hs.186655
Hs.1869
Hs.187660
Hs.187667
Hs.187912
Hs.188189
Hs.188361
Hs.188401
Hs.188402
Hs.188661
Hs.188662
Hs.18879
Hs.188879
Hs.18889
Hs.18894
Hs.189772
Hs.189782
Hs.189823
Hs.19002
Hs.190043
Hs.190114
Hs.190153
Hs.190162
Hs.19025
Hs.19056
Hs.190787
Hs.19114
Hs.19121
Hs.191381
Hs.191583
Hs.191842
Hs.191981
Hs.19210
Hs.192127
Hs.192132
Hs.192233
Hs.192237
Hs.192425
Hs.192491
Hs.192586
Hs.192619
Hs.193122
Hs.193124
Hs.193261
Hs.193326
Hs.19333
Hs.19348
Hs.193490
Hs.193580
Hs.193725
Hs.193745
Hs.193788
Hs.1938
Hs.194110
Hs.19414
Hs.194208
Hs.194385
Hs.194657
Hs.194686
Hs.194691
Hs.194694
Hs.194746
Hs.194754
Hs.194774
Hs.194816
Hs.194976
Hs.195060
Hs.195101
Hs.19525
Hs.195345
Hs.19574
Hs.195799
Hs.19585
Hs.195870
Hs.196275
Hs.196352
Hs.196384
Hs.196584
Hs.196669
Hs.19669
Hs.196769
Hs.196843
Hs.196953
Hs.19699
Hs.197063
Hs.197081
Hs.197219
Hs.197289
Hs.197335
Hs.1976
Hs.197875
Hs.197922
Hs.197955
Hs.19800
Hs.198003
Hs.198161
Hs.198278
Hs.198301
Hs.198363
Hs.198760
Hs.198862
Hs.198891
Hs.19904
Hs.199263
Hs.199364
Hs.19980
Hs.20013
Hs.200395
Hs.200586
Hs.200594
Hs.200596
Hs.200666
Hs.200692
Hs.200738
Hs.20084
Hs.201253
Hs.20142
Hs.201495
Hs.201619
Hs.201648
Hs.201671
Hs.201737
Hs.201800
Hs.201939
Hs.201967
Hs.201993
Hs.202095
Hs.202225
Hs.20225
Hs.202308
Hs.202331
Hs.20242
Hs.2025
Hs.202522
Hs.202672
Hs.202676
Hs.202696
Hs.203
Hs.203013
Hs.20315
Hs.203559
Hs.203589
Hs.203772
Hs.203896
Hs.203963
Hs.20495
Hs.20537
Hs.205431
Hs.20580
Hs.205952
Hs.206097
Hs.206770
Hs.207407
Hs.2076
Hs.20797
Hs.208206
Hs.208219
Hs.20879
Hs.209061
Hs.209431
Hs.209577
Hs.21016
Hs.21035
Hs.210381
Hs.210584
Hs.21061
Hs.210628
Hs.210697
Hs.21104
Hs.211092
Hs.211201
Hs.211202
Hs.21145
Hs.211587
Hs.211594
Hs.211600
Hs.211601
Hs.211610
Hs.211751
Hs.211773
Hs.211819
Hs.212217
Hs.21254
Hs.213016
Hs.213029
Hs.213194
Hs.2132
Hs.213289
Hs.21331
Hs.21355
Hs.21356
Hs.213586
Hs.21365
Hs.21398
Hs.214043
Hs.214247
Hs.21542
Hs.21577
Hs.21590
Hs.21611
Hs.21621
Hs.2164
Hs.216485
Hs.21753
Hs.21765
Hs.2178
Hs.218017
Hs.21807
Hs.21811
Hs.218182
Hs.21899
Hs.21902
Hs.219140
Hs.21943
Hs.220277
Hs.220324
Hs.22049
Hs.220594
Hs.22065
Hs.2210
Hs.22109
Hs.22111
Hs.22116
Hs.22133
Hs.22140
Hs.22195
Hs.22209
Hs.222236
Hs.222731
Hs.222746
Hs.222874
Hs.223000
Hs.223014
Hs.223206
Hs.223296
Hs.22353
Hs.223770
Hs.22399
Hs.22410
Hs.224171
Hs.224262
Hs.224507
Hs.22452
Hs.2246
Hs.224843
Hs.2250
Hs.225014
Hs.225129
Hs.225567
Hs.225671
Hs.2257
Hs.22583
Hs.225836
Hs.225943
Hs.22595
Hs.225979
Hs.226007
Hs.226117
Hs.226133
Hs.226483
Hs.2265
Hs.22664
Hs.226755
Hs.22678
Hs.22753
Hs.227699
Hs.227743
Hs.227752
Hs.227777
Hs.227806
Hs.22857
Hs.23019
Hs.23103
Hs.231119
Hs.23119
Hs.231320
Hs.231444
Hs.2316
Hs.23170
Hs.231750
Hs.231840
Hs.231943
Hs.23196
Hs.23197
Hs.232004
Hs.232072
Hs.232108
Hs.232459
Hs.23255
Hs.23259
Hs.23270
Hs.232779
Hs.23294
Hs.233125
Hs.233419
Hs.233939
Hs.233955
Hs.234074
Hs.234149
Hs.234265
Hs.234355
Hs.23449
Hs.234642
Hs.234734
Hs.23476
Hs.234774
Hs.234775
Hs.234896
Hs.234961
Hs.235069
Hs.235095
Hs.235195
Hs.23585
Hs.236257
Hs.236438
Hs.236940
Hs.237017
Hs.23719
Hs.23723
Hs.237536
Hs.237617
Hs.23765
Hs.237786
Hs.23794
Hs.237971
Hs.238126
Hs.238199
Hs.238270
Hs.23830
Hs.238465
Hs.23853
Hs.23862
Hs.238808
Hs.23881
Hs.23900
Hs.2391
Hs.23918
Hs.239500
Hs.23956
Hs.23971
Hs.23994
Hs.240
Hs.240170
Hs.240395
Hs.24088
Hs.241305
Hs.241376
Hs.241382
Hs.241517
Hs.241523
Hs.241535
Hs.241564
Hs.24167
Hs.24178
Hs.242327
Hs.242537
Hs.242775
Hs.24283
Hs.2430
Hs.24301
Hs.243010
Hs.24309
Hs.243272
Hs.24332
Hs.243678
Hs.24380
Hs.243960
Hs.244220
Hs.24423
Hs.24427
Hs.244318
Hs.244378
Hs.24447
Hs.244616
Hs.24529
Hs.245540
Hs.24563
Hs.245644
Hs.245691
Hs.24596
Hs.246218
Hs.24624
Hs.2463
Hs.24641
Hs.24643
Hs.24644
Hs.24656
Hs.24715
Hs.247186
Hs.247302
Hs.247815
Hs.247817
Hs.247837
Hs.247879
Hs.247883
Hs.247888
Hs.24792
Hs.247921
Hs.248018
Hs.248073
Hs.248116
Hs.248117
Hs.248119
Hs.248122
Hs.248146
Hs.248153
Hs.248160
Hs.248164
Hs.248198
Hs.248214
Hs.248222
Hs.248746
Hs.24884
Hs.249200
Hs.249227
Hs.24948
Hs.249798
Hs.24983
Hs.250072
Hs.25010
Hs.250181
Hs.250387
Hs.25040
Hs.250456
Hs.250618
Hs.250687
Hs.250745
Hs.250769
Hs.25130
Hs.25132
Hs.251395
Hs.251526
Hs.251636
Hs.251754
Hs.251928
Hs.25195
Hs.25201
Hs.25204
Hs.252189
Hs.25223
Hs.252489
Hs.252549
Hs.252617
Hs.252682
Hs.25292
Hs.253236
Hs.253309
Hs.2534
Hs.253495
Hs.253552
Hs.25367
Hs.254042
Hs.254097
Hs.254124
Hs.25441
Hs.254560
Hs.254593
Hs.25485
Hs.25489
Hs.255022
Hs.2551
Hs.25527
Hs.2554
Hs.255526
Hs.255996
Hs.2561
Hs.256301
Hs.25640
Hs.256549
Hs.256632
Hs.257049
Hs.257126
Hs.257267
Hs.25812
Hs.25829
Hs.258494
Hs.258536
Hs.258576
Hs.258580
Hs.258811
Hs.259209
Hs.25925
Hs.259326
Hs.25951
Hs.259605
Hs.259855
Hs.26023
Hs.26126
Hs.26146
Hs.26156
Hs.26163
Hs.26208
Hs.26232
Hs.262858
Hs.26312
Hs.263671
Hs.263925
Hs.264
Hs.26433
Hs.264363
Hs.264610
Hs.26471
Hs.26479
Hs.26570
Hs.26608
Hs.26612
Hs.266175
Hs.266223
Hs.266273
Hs.2664
Hs.266416
Hs.266514
Hs.26670
Hs.26691
Hs.266940
Hs.267194
Hs.267245
Hs.267288
Hs.267446
Hs.267566
Hs.26761
Hs.267632
Hs.26770
Hs.267812
Hs.267819
Hs.268016
Hs.26815
Hs.268562
Hs.26870
Hs.268733
Hs.26880
Hs.26931
Hs.269496
Hs.26985
Hs.26996
Hs.270143
Hs.27021
Hs.270232
Hs.270502
Hs.270804
Hs.270845
Hs.270847
Hs.270863
Hs.271224
Hs.271272
Hs.271277
Hs.271353
Hs.271511
Hs.271614
Hs.27179
Hs.271931
Hs.271954
Hs.271977
Hs.272027
Hs.272236
Hs.272259
Hs.272284
Hs.272336
Hs.272820
Hs.272838
Hs.27311
Hs.273234
Hs.273294
Hs.27337
Hs.27345
Hs.27346
Hs.274135
Hs.274268
Hs.274307
Hs.274336
Hs.274356
Hs.274361
Hs.274370
Hs.274402
Hs.27441
Hs.274415
Hs.274416
Hs.274417
Hs.274424
Hs.274543
Hs.274701
Hs.275243
Hs.275418
Hs.27566
Hs.275906
Hs.276905
Hs.27693
Hs.27695
Hs.276951
Hs.277533
Hs.27769
Hs.27788
Hs.277962
Hs.278239
Hs.278338
Hs.278426
Hs.278432
Hs.278434
Hs.278467
Hs.278483
Hs.278486
Hs.278562
Hs.278607
Hs.278823
Hs.278857
Hs.278984
Hs.279032
Hs.279209
Hs.279474
Hs.279497
Hs.279522
Hs.279529
Hs.279609
Hs.279696
Hs.279704
Hs.279761
Hs.279766
Hs.279815
Hs.279818
Hs.279819
Hs.279837
Hs.279842
Hs.279843
Hs.279902
Hs.279906
Hs.279908
Hs.279912
Hs.279914
Hs.279915
Hs.279916
Hs.280168
Hs.28020
Hs.280305
Hs.280354
Hs.280385
Hs.28051
Hs.280741
Hs.280792
Hs.280811
Hs.28088
Hs.280916
Hs.282111
Hs.282235
Hs.282244
Hs.282566
Hs.282883
Hs.282977
Hs.282984
Hs.282997
Hs.283009
Hs.283011
Hs.283132
Hs.283322
Hs.283437
Hs.283522
Hs.283532
Hs.283565
Hs.283693
Hs.283726
Hs.283749
Hs.283808
Hs.283869
Hs.283879
Hs.28393
Hs.284137
Hs.284153
Hs.284183
Hs.284205
Hs.284226
Hs.284255
Hs.284265
Hs.284292
Hs.284297
Hs.284741
Hs.28491
Hs.2853
Hs.28564
Hs.285761
Hs.285818
Hs.2859
Hs.286049
Hs.28607
Hs.286131
Hs.287266
Hs.287558
Hs.287659
Hs.287721
Hs.28777
Hs.287776
Hs.28780
Hs.287830
Hs.2879
Hs.288013
Hs.288140
Hs.288141
Hs.288158
Hs.288198
Hs.288224
Hs.28827
Hs.288284
Hs.28853
Hs.288627
Hs.288655
Hs.288658
Hs.288742
Hs.288771
Hs.288800
Hs.288801
Hs.288809
Hs.288856
Hs.288954
Hs.288981
Hs.288986
Hs.288995
Hs.288998
Hs.2890
Hs.289053
Hs.28906
Hs.289093
Hs.2891
Hs.289106
Hs.289271
Hs.289275
Hs.28980
Hs.290270
Hs.290346
Hs.29052
Hs.290659
Hs.290703
Hs.291000
Hs.291003
Hs.291070
Hs.291431
Hs.292119
Hs.292375
Hs.292541
Hs.292566
Hs.292653
Hs.292754
Hs.29276
Hs.29279
Hs.29285
Hs.29288
Hs.293236
Hs.293257
Hs.293336
Hs.29341
Hs.293464
Hs.293653
Hs.293658
Hs.293753
Hs.29379
Hs.293811
Hs.293896
Hs.294027
Hs.29403
Hs.294030
Hs.294144
Hs.294145
Hs.294147
Hs.2943
Hs.29444
Hs.294603
Hs.294799
Hs.295131
Hs.295563
Hs.295923
Hs.296169
Hs.296200
Hs.296341
Hs.296720
Hs.296821
Hs.29692
Hs.296924
Hs.296942
Hs.29706
Hs.297304
Hs.297413
Hs.298272
Hs.298469
Hs.298646
Hs.298885
Hs.29899
Hs.299208
Hs.299315
Hs.299558
Hs.299823
Hs.299878
Hs.300052
Hs.300208
Hs.30026
Hs.300263
Hs.300423
Hs.300622
Hs.300646
Hs.300842
Hs.300850
Hs.301052
Hs.301065
Hs.301075
Hs.301198
Hs.301242
Hs.301342
Hs.301540
Hs.301564
Hs.301613
Hs.301743
Hs.301839
Hs.301904
Hs.301914
Hs.301961
Hs.302002
Hs.302003
Hs.302016
Hs.302085
Hs.302346
Hs.302634
Hs.302772
Hs.302969
Hs.303090
Hs.30352
Hs.303653
Hs.303666
Hs.303965
Hs.304365
Hs.30512
Hs.30524
Hs.3053
Hs.30581
Hs.3059
Hs.306000
Hs.306051
Hs.306178
Hs.30619
Hs.306236
Hs.306251
Hs.306335
Hs.306676
Hs.306777
Hs.306814
Hs.306825
Hs.30687
Hs.306911
Hs.307043
Hs.307057
Hs.307084
Hs.307085
Hs.307734
Hs.307905
Hs.307915
Hs.307962
Hs.308045
Hs.308061
Hs.30819
Hs.308220
Hs.308242
Hs.30868
Hs.309090
Hs.309169
Hs.30925
Hs.309348
Hs.309398
Hs.309452
Hs.309576
Hs.309583
Hs.309763
Hs.309958
Hs.310231
Hs.31034
Hs.310422
Hs.31074
Hs.310750
Hs.31097
Hs.31121
Hs.311553
Hs.311625
Hs.31210
Hs.31218
Hs.312930
Hs.313
Hs.313227
Hs.313544
Hs.314225
Hs.314261
Hs.314326
Hs.314421
Hs.314623
Hs.315051
Hs.315167
Hs.31522
Hs.315366
Hs.31547
Hs.31595
Hs.31608
Hs.31653
Hs.31714
Hs.317169
Hs.317335
Hs.31746
Hs.317466
Hs.31773
Hs.317821
Hs.318117
Hs.318381
Hs.318393
Hs.318526
Hs.318549
Hs.318773
Hs.318775
Hs.319124
Hs.3192
Hs.31921
Hs.319677
Hs.320
Hs.321022
Hs.321142
Hs.32117
Hs.321214
Hs.321304
Hs.321572
Hs.321576
Hs.321653
Hs.321707
Hs.321709
Hs.32217
Hs.322404
Hs.322430
Hs.322901
Hs.323473
Hs.323512
Hs.323562
Hs.323583
Hs.323712
Hs.323813
Hs.323858
Hs.323878
Hs.324051
Hs.324521
Hs.32471
Hs.324746
Hs.324830
Hs.324844
Hs.324978
Hs.32505
Hs.325530
Hs.325667
Hs.32567
Hs.325948
Hs.326
Hs.326035
Hs.326586
Hs.326805
Hs.326950
Hs.327
Hs.327252
Hs.327347
Hs.32793
Hs.3280
Hs.3281
Hs.328865
Hs.32922
Hs.32956
Hs.32963
Hs.32981
Hs.329817
Hs.329850
Hs.32989
Hs.330386
Hs.330663
Hs.330741
Hs.33084
Hs.331308
Hs.332173
Hs.332382
Hs.332841
Hs.33286
Hs.333118
Hs.333150
Hs.333166
Hs.333175
Hs.333383
Hs.333495
Hs.33368
Hs.333727
Hs.334022
Hs.334174
Hs.334370
Hs.334475
Hs.334481
Hs.334483
Hs.334515
Hs.334518
Hs.334526
Hs.334586
Hs.3346
Hs.334612
Hs.334649
Hs.334707
Hs.334860
Hs.334885
Hs.335061
Hs.3352
Hs.335355
Hs.335499
Hs.335550
Hs.335798
Hs.335808
Hs.336898
Hs.337251
Hs.337557
Hs.337594
Hs.3376
Hs.337625
Hs.339396
Hs.339428
Hs.33979
Hs.339809
Hs.339831
Hs.3402
Hs.34054
Hs.34136
Hs.342386
Hs.343589
Hs.343667
Hs.343800
Hs.344400
Hs.344478
Hs.344524
Hs.34492
Hs.345058
Hs.3454
Hs.345908
Hs.346736
Hs.346947
Hs.34744
Hs.347524
Hs.347527
Hs.348037
Hs.348183
Hs.348276
Hs.348282
Hs.348350
Hs.348361
Hs.348381
Hs.348415
Hs.348418
Hs.348495
Hs.348501
Hs.348504
Hs.34851
Hs.348531
Hs.34871
Hs.348720
Hs.348745
Hs.348883
Hs.348921
Hs.348941
Hs.348983
Hs.348996
Hs.349109
Hs.349204
Hs.349227
Hs.349499
Hs.34956
Hs.3496
Hs.349695
Hs.349758
Hs.350209
Hs.350243
Hs.350265
Hs.350388
Hs.350518
Hs.350702
Hs.351141
Hs.351307
Hs.351334
Hs.351335
Hs.351344
Hs.351413
Hs.351431
Hs.351474
Hs.351563
Hs.351593
Hs.351623
Hs.351747
Hs.351814
Hs.351839
Hs.352018
Hs.352225
Hs.352250
Hs.352341
Hs.352548
Hs.352635
Hs.352746
Hs.352962
Hs.3530
Hs.353161
Hs.353214
Hs.353282
Hs.353515
Hs.354262
Hs.355126
Hs.355141
Hs.355162
Hs.355214
Hs.355333
Hs.355399
Hs.355489
Hs.355515
Hs.355570
Hs.355584
Hs.355598
Hs.355645
Hs.355714
Hs.355723
Hs.355820
Hs.355906
Hs.356076
Hs.356089
Hs.356100
Hs.356187
Hs.356223
Hs.356273
Hs.356440
Hs.356502
Hs.356537
Hs.356554
Hs.3566
Hs.356624
Hs.356726
Hs.356894
Hs.356900
Hs.357128
Hs.357637
Hs.3592
Hs.360026
Hs.360033
Hs.36069
Hs.3610
Hs.361071
Hs.361463
Hs.362733
Hs.362841
Hs.362974
Hs.363006
Hs.363492
Hs.364615
Hs.36563
Hs.36567
Hs.366407
Hs.366575
Hs.36708
Hs.367593
Hs.36761
Hs.367649
Hs.367675
Hs.367761
Hs.367842
Hs.367871
Hs.367900
Hs.36794
Hs.367975
Hs.368078
Hs.368120
Hs.3682
Hs.368238
Hs.368305
Hs.368409
Hs.368481
Hs.368537
Hs.368647
Hs.368657
Hs.368950
Hs.369063
Hs.36908
Hs.369253
Hs.369280
Hs.369284
Hs.369358
Hs.369385
Hs.369441
Hs.369452
Hs.369475
Hs.369761
Hs.369815
Hs.369867
Hs.369879
Hs.369907
Hs.369912
Hs.369973
Hs.370012
Hs.37003
Hs.370052
Hs.370232
Hs.370281
Hs.370293
Hs.370324
Hs.370411
Hs.370421
Hs.370422
Hs.370427
Hs.370431
Hs.370457
Hs.370478
Hs.370480
Hs.37054
Hs.37055
Hs.370774
Hs.370800
Hs.370849
Hs.370873
Hs.370888
Hs.370984
Hs.371166
Hs.371233
Hs.371255
Hs.37129
Hs.371369
Hs.371458
Hs.371585
Hs.371696
Hs.371794
Hs.371796
Hs.371804
Hs.371894
Hs.371923
Hs.372000
Hs.372208
Hs.372267
Hs.372446
Hs.372528
Hs.372571
Hs.372597
Hs.372673
Hs.372924
Hs.372960
Hs.373074
Hs.373547
Hs.373588
Hs.373633
Hs.3737
Hs.373980
Hs.374262
Hs.374340
Hs.374355
Hs.374458
Hs.374490
Hs.374503
Hs.374556
Hs.374609
Hs.374664
Hs.374897
Hs.374973
Hs.375078
Hs.375108
Hs.375206
Hs.375217
Hs.375222
Hs.375628
Hs.375641
Hs.376032
Hs.376200
Hs.376208
Hs.376314
Hs.376600
Hs.376681
Hs.376688
Hs.376816
Hs.376874
Hs.376981
Hs.37706
Hs.377067
Hs.37716
Hs.377199
Hs.377257
Hs.377773
Hs.377894
Hs.377974
Hs.378135
Hs.378199
Hs.378501
Hs.378698
Hs.378766
Hs.37883
Hs.378857
Hs.378949
Hs.379097
Hs.37936
Hs.379548
Hs.379980
Hs.380027
Hs.380055
Hs.380135
Hs.380159
Hs.380228
Hs.380282
Hs.380403
Hs.380412
Hs.380446
Hs.380691
Hs.380710
Hs.380726
Hs.380759
Hs.380850
Hs.380869
Hs.380870
Hs.380875
Hs.380877
Hs.380887
Hs.380897
Hs.380933
Hs.380938
Hs.380956
Hs.381058
Hs.381099
Hs.38114
Hs.381167
Hs.381178
Hs.381232
Hs.38125
Hs.381347
Hs.381367
Hs.381943
Hs.3821
Hs.3826
Hs.383913
Hs.38481
Hs.3849
Hs.3850
Hs.385548
Hs.385634
Hs.385685
Hs.385870
Hs.38592
Hs.385998
Hs.386299
Hs.386324
Hs.386387
Hs.386404
Hs.386422
Hs.386467
Hs.386630
Hs.386698
Hs.387183
Hs.387239
Hs.38738
Hs.387553
Hs.387601
Hs.387667
Hs.387725
Hs.388014
Hs.388073
Hs.388160
Hs.388164
Hs.388208
Hs.388226
Hs.388236
Hs.388456
Hs.388645
Hs.388664
Hs.388751
Hs.389023
Hs.389133
Hs.389182
Hs.389438
Hs.389488
Hs.389700
Hs.389777
Hs.389826
Hs.389846
Hs.389874
Hs.390163
Hs.390171
Hs.390242
Hs.390421
Hs.390476
Hs.39056
Hs.390567
Hs.390623
Hs.390838
Hs.391051
Hs.391561
Hs.391858
Hs.39311
Hs.394916
Hs.395535
Hs.395771
Hs.396161
Hs.396222
Hs.396358
Hs.396404
Hs.396494
Hs.396533
Hs.396557
Hs.396783
Hs.397073
Hs.3972
Hs.397295
Hs.397638
Hs.397891
Hs.398037
Hs.398111
Hs.398636
Hs.399752
Hs.399779
Hs.399826
Hs.400259
Hs.400383
Hs.400625
Hs.40065
Hs.400659
Hs.400676
Hs.40154
Hs.401835
Hs.401903
Hs.402773
Hs.4029
Hs.40337
Hs.40342
Hs.403436
Hs.403921
Hs.403927
Hs.403933
Hs.403997
Hs.404060
Hs.40408
Hs.404128
Hs.404220
Hs.404336
Hs.404501
Hs.404636
Hs.404741
Hs.404914
Hs.404930
Hs.40499
Hs.405465
Hs.405479
Hs.405528
Hs.405557
Hs.405639
Hs.405689
Hs.405755
Hs.405877
Hs.405954
Hs.405966
Hs.406014
Hs.406094
Hs.406199
Hs.406204
Hs.406238
Hs.406395
Hs.406460
Hs.406485
Hs.406492
Hs.406504
Hs.406505
Hs.406515
Hs.406534
Hs.406549
Hs.406578
Hs.406691
Hs.406726
Hs.406740
Hs.406787
Hs.406840
Hs.406934
Hs.407138
Hs.407155
Hs.407181
Hs.40735
Hs.407482
Hs.407546
Hs.40763
Hs.407655
Hs.407694
Hs.407856
Hs.407933
Hs.407964
Hs.407966
Hs.408153
Hs.408161
Hs.4082
Hs.408200
Hs.408241
Hs.408257
Hs.408273
Hs.408487
Hs.408629
Hs.408702
Hs.408757
Hs.408767
Hs.408843
Hs.408864
Hs.40888
Hs.408902
Hs.409034
Hs.409131
Hs.409210
Hs.409412
Hs.409424
Hs.409634
Hs.40968
Hs.409794
Hs.409798
Hs.409876
Hs.409925
Hs.410019
Hs.410026
Hs.41007
Hs.410197
Hs.410388
Hs.410497
Hs.410692
Hs.410701
Hs.410715
Hs.410745
Hs.410760
Hs.410786
Hs.410830
Hs.41086
Hs.410944
Hs.411125
Hs.4112
Hs.411300
Hs.411312
Hs.411317
Hs.411358
Hs.411422
Hs.411433
Hs.411515
Hs.41154
Hs.411701
Hs.412020
Hs.412059
Hs.412103
Hs.412107
Hs.412128
Hs.412304
Hs.412409
Hs.412416
Hs.412418
Hs.412559
Hs.41267
Hs.412818
Hs.412833
Hs.412836
Hs.412842
Hs.412870
Hs.412941
Hs.412981
Hs.413036
Hs.413047
Hs.413074
Hs.413112
Hs.413123
Hs.413297
Hs.413417
Hs.413430
Hs.413493
Hs.413494
Hs.413501
Hs.413518
Hs.413557
Hs.414028
Hs.414042
Hs.414099
Hs.414110
Hs.414156
Hs.414241
Hs.414407
Hs.414416
Hs.414471
Hs.414480
Hs.4147
Hs.414880
Hs.414985
Hs.41502
Hs.415048
Hs.415058
Hs.415236
Hs.415592
Hs.415604
Hs.415641
Hs.415753
Hs.415766
Hs.415791
Hs.415792
Hs.415842
Hs.415988
Hs.416038
Hs.416216
Hs.416649
Hs.417004
Hs.41706
Hs.417068
Hs.417077
Hs.417332
Hs.417402
Hs.417710
Hs.418057
Hs.418062
Hs.418105
Hs.418132
Hs.418150
Hs.418167
Hs.418233
Hs.418291
Hs.418367
Hs.418520
Hs.419
Hs.4190
Hs.419149
Hs.419151
Hs.419259
Hs.419756
Hs.419815
Hs.419988
Hs.420036
Hs.420083
Hs.420106
Hs.420282
Hs.420322
Hs.42034
Hs.420639
Hs.420696
Hs.420796
Hs.420830
Hs.421095
Hs.421107
Hs.421337
Hs.42140
Hs.421622
Hs.421956
Hs.421986
Hs.422113
Hs.422215
Hs.422336
Hs.42251
Hs.422662
Hs.422901
Hs.422986
Hs.423190
Hs.423336
Hs.423348
Hs.423753
Hs.423968
Hs.424183
Hs.424264
Hs.424327
Hs.424484
Hs.424559
Hs.424788
Hs.424931
Hs.424966
Hs.425033
Hs.425178
Hs.425801
Hs.426142
Hs.426358
Hs.42636
Hs.426485
Hs.42650
Hs.426696
Hs.426967
Hs.427197
Hs.427202
Hs.427672
Hs.42768
Hs.428112
Hs.42824
Hs.428344
Hs.429018
Hs.429437
Hs.429492
Hs.42954
Hs.42957
Hs.42959
Hs.429892
Hs.430166
Hs.430199
Hs.4302
Hs.430299
Hs.430576
Hs.430657
Hs.431010
Hs.431107
Hs.43112
Hs.431270
Hs.431338
Hs.432000
Hs.432170
Hs.432405
Hs.432448
Hs.432450
Hs.432466
Hs.432503
Hs.432544
Hs.432552
Hs.432560
Hs.432574
Hs.432593
Hs.432638
Hs.432674
Hs.432726
Hs.432818
Hs.432945
Hs.432996
Hs.433004
Hs.433046
Hs.433180
Hs.433195
Hs.433197
Hs.433201
Hs.433208
Hs.433213
Hs.433215
Hs.433267
Hs.433391
Hs.433439
Hs.433442
Hs.433466
Hs.433473
Hs.433499
Hs.433540
Hs.433553
Hs.433683
Hs.433728
Hs.433731
Hs.433764
Hs.433795
Hs.433797
Hs.433838
Hs.433923
Hs.433941
Hs.433982
Hs.434081
Hs.434103
Hs.434145
Hs.434191
Hs.434194
Hs.434229
Hs.434241
Hs.434247
Hs.434289
Hs.434406
Hs.434433
Hs.434434
Hs.43445
Hs.434494
Hs.434502
Hs.434525
Hs.43481
Hs.434867
Hs.434886
Hs.434898
Hs.434931
Hs.434933
Hs.434956
Hs.434961
Hs.434993
Hs.435003
Hs.435050
Hs.435063
Hs.435067
Hs.43509
Hs.435105
Hs.435112
Hs.435302
Hs.435303
Hs.435308
Hs.435398
Hs.435468
Hs.43549
Hs.435500
Hs.435536
Hs.435609
Hs.435670
Hs.435689
Hs.435726
Hs.435733
Hs.435734
Hs.435735
Hs.435788
Hs.435789
Hs.435815
Hs.435826
Hs.435832
Hs.435947
Hs.435961
Hs.435974
Hs.436004
Hs.436078
Hs.436090
Hs.436096
Hs.436102
Hs.436119
Hs.436133
Hs.436145
Hs.436161
Hs.436169
Hs.436187
Hs.43619
Hs.436196
Hs.436219
Hs.436317
Hs.436326
Hs.436348
Hs.436350
Hs.436395
Hs.436421
Hs.436439
Hs.436445
Hs.436497
Hs.436527
Hs.436534
Hs.43654
Hs.436542
Hs.436577
Hs.436602
Hs.43666
Hs.436664
Hs.436680
Hs.436722
Hs.436881
Hs.436921
Hs.436944
Hs.436975
Hs.436976
Hs.436977
Hs.436983
Hs.436988
Hs.437009
Hs.437035
Hs.437059
Hs.437084
Hs.437099
Hs.437153
Hs.437162
Hs.437241
Hs.437338
Hs.437362
Hs.437388
Hs.437436
Hs.437460
Hs.437474
Hs.437483
Hs.437563
Hs.437647
Hs.437779
Hs.437783
Hs.437808
Hs.437864
Hs.438
Hs.438231
Hs.43834
Hs.438386
Hs.438431
Hs.438462
Hs.438482
Hs.438583
Hs.438645
Hs.438695
Hs.438709
Hs.438712
Hs.438723
Hs.438737
Hs.438830
Hs.438838
Hs.438863
Hs.438880
Hs.438891
Hs.438906
Hs.438927
Hs.438951
Hs.438953
Hs.438968
Hs.43899
Hs.438994
Hs.438995
Hs.439033
Hs.439040
Hs.439081
Hs.439141
Hs.439202
Hs.439203
Hs.439366
Hs.439510
Hs.439522
Hs.439548
Hs.439590
Hs.439599
Hs.439600
Hs.439652
Hs.439660
Hs.439662
Hs.439725
Hs.44004
Hs.440117
Hs.440263
Hs.440310
Hs.440315
Hs.44038
Hs.440411
Hs.440455
Hs.440456
Hs.440525
Hs.440553
Hs.440595
Hs.440695
Hs.440730
Hs.440748
Hs.44077
Hs.440776
Hs.440848
Hs.440913
Hs.440953
Hs.440968
Hs.440973
Hs.441028
Hs.441038
Hs.441072
Hs.441131
Hs.441202
Hs.441281
Hs.441321
Hs.441481
Hs.441498
Hs.44155
Hs.44158
Hs.441734
Hs.442039
Hs.44235
Hs.442378
Hs.442540
Hs.442707
Hs.442782
Hs.442818
Hs.442936
Hs.44298
Hs.443077
Hs.443227
Hs.443260
Hs.443292
Hs.443428
Hs.443430
Hs.443452
Hs.443458
Hs.443495
Hs.443610
Hs.443661
Hs.443753
Hs.443831
Hs.443960
Hs.443969
Hs.444082
Hs.444178
Hs.444230
Hs.444234
Hs.44424
Hs.444253
Hs.444327
Hs.444449
Hs.444471
Hs.444484
Hs.444548
Hs.444642
Hs.444664
Hs.444697
Hs.444743
Hs.444997
Hs.445052
Hs.445072
Hs.445083
Hs.445168
Hs.445299
Hs.445301
Hs.44532
Hs.445356
Hs.445512
Hs.44585
Hs.446047
Hs.446065
Hs.446098
Hs.446126
Hs.446217
Hs.446259
Hs.446309
Hs.446320
Hs.446374
Hs.446375
Hs.446391
Hs.446392
Hs.446394
Hs.446399
Hs.446415
Hs.446425
Hs.446429
Hs.446481
Hs.446500
Hs.446567
Hs.446582
Hs.446588
Hs.446623
Hs.446648
Hs.446663
Hs.446679
Hs.446684
Hs.446767
Hs.446828
Hs.446908
Hs.446931
Hs.446971
Hs.446991
Hs.447063
Hs.447098
Hs.447108
Hs.447137
Hs.447194
Hs.447305
Hs.447458
Hs.447550
Hs.447589
Hs.447660
Hs.447746
Hs.447770
Hs.447785
Hs.447798
Hs.447808
Hs.447851
Hs.447899
Hs.447905
Hs.447933
Hs.447973
Hs.448119
Hs.448339
Hs.448590
Hs.448618
Hs.448632
Hs.448664
Hs.448771
Hs.448805
Hs.448862
Hs.448979
Hs.449026
Hs.449076
Hs.44926
Hs.449278
Hs.449291
Hs.449321
Hs.449436
Hs.449518
Hs.449601
Hs.449630
Hs.449863
Hs.449936
Hs.449945
Hs.45002
Hs.450230
Hs.45057
Hs.450657
Hs.451090
Hs.451347
Hs.45207
Hs.454495
Hs.454534
Hs.4552
Hs.456
Hs.456507
Hs.458276
Hs.458280
Hs.458301
Hs.458321
Hs.458355
Hs.458363
Hs.458377
Hs.458385
Hs.458406
Hs.458412
Hs.458420
Hs.458423
Hs.458437
Hs.458462
Hs.458472
Hs.458485
Hs.458657
Hs.458684
Hs.460663
Hs.461039
Hs.461178
Hs.462270
Hs.46296
Hs.463110
Hs.46320
Hs.46423
Hs.46440
Hs.46446
Hs.464526
Hs.46458
Hs.464813
Hs.464851
Hs.465558
Hs.46679
Hs.466821
Hs.46721
Hs.46735
Hs.467479
Hs.469126
Hs.470091
Hs.470704
Hs.47099
Hs.47125
Hs.471906
Hs.472258
Hs.47367
Hs.473961
Hs.47438
Hs.474441
Hs.475848
Hs.476055
Hs.476335
Hs.476435
Hs.476496
Hs.4766
Hs.4775
Hs.4783
Hs.479
Hs.479302
Hs.479874
Hs.4815
Hs.48297
Hs.48403
Hs.484063
Hs.484782
Hs.4849
Hs.48499
Hs.48507
Hs.48513
Hs.48516
Hs.48565
Hs.4866
Hs.48695
Hs.48778
Hs.48793
Hs.48855
Hs.488671
Hs.489336
Hs.489461
Hs.4896
Hs.489608
Hs.489820
Hs.48998
Hs.49105
Hs.491107
Hs.492043
Hs.49322
Hs.493450
Hs.494269
Hs.4944
Hs.495047
Hs.495048
Hs.495312
Hs.49587
Hs.49598
Hs.496511
Hs.4975
Hs.49760
Hs.497600
Hs.497941
Hs.497972
Hs.4980
Hs.498405
Hs.499355
Hs.499389
Hs.499601
Hs.50102
Hs.501125
Hs.50123
Hs.501321
Hs.501513
Hs.501571
Hs.501837
Hs.5025
Hs.50334
Hs.503666
Hs.503733
Hs.5038
Hs.50405
Hs.50456
Hs.504820
Hs.504892
Hs.504920
Hs.505
Hs.505824
Hs.505862
Hs.50640
Hs.50649
Hs.507
Hs.507025
Hs.50727
Hs.50813
Hs.50861
Hs.50868
Hs.509227
Hs.509314
Hs.509754
Hs.50984
Hs.51
Hs.510265
Hs.510543
Hs.510699
Hs.5111
Hs.511332
Hs.511425
Hs.511746
Hs.511748
Hs.511753
Hs.511755
Hs.511756
Hs.511760
Hs.511762
Hs.511763
Hs.511765
Hs.511771
Hs.511772
Hs.511776
Hs.511780
Hs.511804
Hs.511808
Hs.511814
Hs.511823
Hs.511825
Hs.511841
Hs.511846
Hs.511875
Hs.511883
Hs.511888
Hs.511896
Hs.511897
Hs.511900
Hs.511904
Hs.511919
Hs.511920
Hs.511943
Hs.511944
Hs.511949
Hs.511950
Hs.511954
Hs.511983
Hs.511992
Hs.512028
Hs.512045
Hs.512143
Hs.512144
Hs.512258
Hs.512587
Hs.512600
Hs.512606
Hs.512607
Hs.512611
Hs.512619
Hs.512627
Hs.512628
Hs.512648
Hs.512655
Hs.512656
Hs.512661
Hs.512671
Hs.512674
Hs.512676
Hs.512677
Hs.512680
Hs.512686
Hs.512693
Hs.512696
Hs.512706
Hs.512715
Hs.512719
Hs.512720
Hs.512740
Hs.512761
Hs.512772
Hs.512781
Hs.512785
Hs.512786
Hs.512792
Hs.512807
Hs.512812
Hs.512813
Hs.512834
Hs.512838
Hs.512844
Hs.51299
Hs.513041
Hs.513128
Hs.513762
Hs.5148
Hs.51483
Hs.5152
Hs.515218
Hs.515590
Hs.515689
Hs.515706
Hs.5163
Hs.518278
Hs.5184
Hs.518948
Hs.5198
Hs.520358
Hs.521097
Hs.521170
Hs.5216
Hs.521907
Hs.523379
Hs.523543
Hs.523924
Hs.524348
Hs.524747
Hs.52515
Hs.525534
Hs.525862
Hs.525899
Hs.526402
Hs.527595
Hs.527966
Hs.527974
Hs.5298
Hs.5299
Hs.5306
Hs.5324
Hs.5353
Hs.53542
Hs.5378
Hs.53913
Hs.53940
Hs.54089
Hs.54416
Hs.5443
Hs.5452
Hs.54589
Hs.54609
Hs.54627
Hs.54642
Hs.54673
Hs.54680
Hs.54697
Hs.5472
Hs.54780
Hs.54961
Hs.54971
Hs.550
Hs.55014
Hs.55024
Hs.55099
Hs.55148
Hs.55173
Hs.55276
Hs.5541
Hs.5555
Hs.5556
Hs.55601
Hs.55777
Hs.55847
Hs.55879
Hs.55923
Hs.55947
Hs.56043
Hs.56045
Hs.5613
Hs.56186
Hs.56294
Hs.56382
Hs.5737
Hs.5741
Hs.57549
Hs.576
Hs.57687
Hs.57698
Hs.57730
Hs.57732
Hs.57813
Hs.57856
Hs.57898
Hs.57969
Hs.57973
Hs.57988
Hs.58241
Hs.58251
Hs.5836
Hs.58362
Hs.58367
Hs.58471
Hs.58488
Hs.5856
Hs.58650
Hs.5867
Hs.58924
Hs.58927
Hs.59106
Hs.5920
Hs.59242
Hs.59346
Hs.59504
Hs.59509
Hs.59523
Hs.59584
Hs.597
Hs.59771
Hs.59872
Hs.60300
Hs.6051
Hs.60640
Hs.60679
Hs.6090
Hs.6092
Hs.61153
Hs.6120
Hs.61418
Hs.6150
Hs.61581
Hs.62
Hs.62119
Hs.62180
Hs.62192
Hs.62275
Hs.62595
Hs.62643
Hs.62918
Hs.62919
Hs.6314
Hs.63168
Hs.63335
Hs.63348
Hs.63609
Hs.63657
Hs.63931
Hs.6406
Hs.64096
Hs.64173
Hs.6418
Hs.6421
Hs.6479
Hs.6483
Hs.65029
Hs.65135
Hs.65248
Hs.65366
Hs.65370
Hs.6540
Hs.65412
Hs.65734
Hs.65797
Hs.66114
Hs.66159
Hs.66170
Hs.66219
Hs.66309
Hs.66731
Hs.66774
Hs.6748
Hs.67846
Hs.6790
Hs.6834
Hs.68583
Hs.6906
Hs.6909
Hs.69280
Hs.69328
Hs.69330
Hs.69360
Hs.695
Hs.69504
Hs.69594
Hs.69745
Hs.69747
Hs.69771
Hs.69851
Hs.70312
Hs.7049
Hs.70573
Hs.70704
Hs.70877
Hs.7099
Hs.71132
Hs.71190
Hs.7122
Hs.71367
Hs.71574
Hs.71616
Hs.71642
Hs.7179
Hs.71791
Hs.71827
Hs.7188
Hs.71917
Hs.71941
Hs.71962
Hs.72050
Hs.72363
Hs.7239
Hs.724
Hs.72402
Hs.7258
Hs.7285
Hs.72901
Hs.72924
Hs.72925
Hs.72984
Hs.72988
Hs.73082
Hs.73239
Hs.73291
Hs.7337
Hs.7351
Hs.73677
Hs.73769
Hs.73809
Hs.73849
Hs.7395
Hs.74122
Hs.7426
Hs.74284
Hs.7432
Hs.74561
Hs.74614
Hs.74615
Hs.74635
Hs.74669
Hs.7471
Hs.74899
Hs.750
Hs.75063
Hs.75139
Hs.75189
Hs.75206
Hs.75219
Hs.75232
Hs.75256
Hs.75262
Hs.75307
Hs.75317
Hs.75318
Hs.75360
Hs.75372
Hs.75447
Hs.7549
Hs.75497
Hs.75510
Hs.75599
Hs.75618
Hs.75626
Hs.75636
Hs.75641
Hs.75678
Hs.75682
Hs.75694
Hs.7570
Hs.75724
Hs.758
Hs.75842
Hs.75859
Hs.75890
Hs.75981
Hs.76038
Hs.76057
Hs.76090
Hs.76171
Hs.76205
Hs.7626
Hs.76353
Hs.7644
Hs.76473
Hs.76536
Hs.76640
Hs.76691
Hs.76768
Hs.7678
Hs.76873
Hs.76884
Hs.76888
Hs.76917
Hs.76930
Hs.76986
Hs.7709
Hs.77135
Hs.77171
Hs.77266
Hs.77274
Hs.77313
Hs.77329
Hs.7733
Hs.77348
Hs.7744
Hs.77502
Hs.77515
Hs.77546
Hs.77613
Hs.7764
Hs.77690
Hs.77768
Hs.77867
Hs.77876
Hs.77917
Hs.78
Hs.78016
Hs.78019
Hs.78060
Hs.78068
Hs.78183
Hs.78202
Hs.78221
Hs.78224
Hs.78305
Hs.78344
Hs.78434
Hs.78457
Hs.78518
Hs.78524
Hs.78563
Hs.78582
Hs.78614
Hs.78788
Hs.78824
Hs.7884
Hs.78853
Hs.78869
Hs.78877
Hs.78944
Hs.79000
Hs.79015
Hs.79078
Hs.79081
Hs.7910
Hs.7913
Hs.79141
Hs.79187
Hs.79197
Hs.792
Hs.79219
Hs.7922
Hs.79226
Hs.79305
Hs.79334
Hs.79340
Hs.79358
Hs.79361
Hs.79389
Hs.7942
Hs.79440
Hs.79516
Hs.7961
Hs.7972
Hs.79769
Hs.7987
Hs.79876
Hs.79877
Hs.7988
Hs.79886
Hs.7989
Hs.79968
Hs.79993
Hs.80132
Hs.80205
Hs.80338
Hs.80342
Hs.8035
Hs.80350
Hs.80426
Hs.80526
Hs.80545
Hs.8059
Hs.80624
Hs.80645
Hs.80768
Hs.8083
Hs.8086
Hs.80962
Hs.81057
Hs.8108
Hs.8109
Hs.81170
Hs.81218
Hs.81256
Hs.8128
Hs.81337
Hs.81412
Hs.81505
Hs.81564
Hs.81897
Hs.81934
Hs.82002
Hs.8203
Hs.82045
Hs.8207
Hs.82112
Hs.82143
Hs.8217
Hs.82273
Hs.82280
Hs.82285
Hs.82292
Hs.82302
Hs.82318
Hs.82324
Hs.82353
Hs.82359
Hs.8257
Hs.82635
Hs.82664
Hs.82741
Hs.82771
Hs.82921
Hs.83006
Hs.83077
Hs.83126
Hs.83135
Hs.83286
Hs.83313
Hs.83341
Hs.83532
Hs.8375
Hs.83834
Hs.83848
Hs.8395
Hs.83974
Hs.84084
Hs.84113
Hs.84529
Hs.84728
Hs.84753
Hs.84999
Hs.85119
Hs.85137
Hs.85155
Hs.8517
Hs.8518
Hs.85482
Hs.85539
Hs.85567
Hs.85570
Hs.85658
Hs.85950
Hs.8597
Hs.86131
Hs.86172
Hs.8619
Hs.86337
Hs.86405
Hs.8645
Hs.86543
Hs.8694
Hs.86948
Hs.86970
Hs.87
Hs.87016
Hs.8705
Hs.87191
Hs.87465
Hs.8752
Hs.87619
Hs.8769
Hs.878
Hs.88201
Hs.88252
Hs.88297
Hs.88474
Hs.88523
Hs.8859
Hs.8878
Hs.88977
Hs.89385
Hs.8944
Hs.89499
Hs.89506
Hs.89576
Hs.89605
Hs.89626
Hs.89627
Hs.89640
Hs.89649
Hs.89768
Hs.898
Hs.89832
Hs.90011
Hs.90063
Hs.9028
Hs.9030
Hs.90315
Hs.90336
Hs.90375
Hs.9043
Hs.90458
Hs.90753
Hs.90791
Hs.9082
Hs.90911
Hs.91103
Hs.91109
Hs.91283
Hs.91393
Hs.914
Hs.91448
Hs.91586
Hs.91612
Hs.91622
Hs.91626
Hs.91816
Hs.9194
Hs.92489
Hs.9271
Hs.93121
Hs.93207
Hs.93231
Hs.93235
Hs.93534
Hs.93564
Hs.93670
Hs.93728
Hs.93765
Hs.93837
Hs.93868
Hs.93872
Hs.9414
Hs.94300
Hs.94392
Hs.9444
Hs.94631
Hs.94695
Hs.94790
Hs.94865
Hs.94875
Hs.94891
Hs.94986
Hs.95243
Hs.95424
Hs.9552
Hs.95549
Hs.95594
Hs.95612
Hs.9597
Hs.95972
Hs.9599
Hs.96
Hs.96103
Hs.96200
Hs.9622
Hs.96247
Hs.966
Hs.96607
Hs.9661
Hs.9711
Hs.97124
Hs.97199
Hs.9728
Hs.9731
Hs.97714
Hs.97876
Hs.97896
Hs.97927
Hs.9795
Hs.97996
Hs.9800
Hs.98104
Hs.98280
Hs.98306
Hs.98367
Hs.98593
Hs.98682
Hs.9884
Hs.98967
Hs.99029
Hs.99185
Hs.99196
Hs.9925
Hs.99437
Hs.9950
Hs.9960
Hs.99601
Hs.99756
Hs.99807
Hs.99819
Hs.99821
Hs.99899
Hs.99900
Hs.99936
Hs.99962
Hs.99987
