# Supplementary material for: Genome wide profiling of human embryonic stem cells (hESCs), their derivatives and embryonal carcinoma cells to develop base profiles of U.S. Federal government approved hESC lines
Source: BMC Dev Biol. 2006 May 3;6:20. doi: 10.1186/1471-213X-6-20 (PMC1523200; doi:10.1186/1471-213X-6-20)
Supplement: Additional File 2 — Comparison of gene expression data of MPSS and Illumina bead array. [file 1471-213X-6-20-S2.zip › EB_MPSS_BeadArray_common_genes]

Hs.100002
Hs.100043
Hs.100071
Hs.10018
Hs.100299
Hs.1004
Hs.10071
Hs.100915
Hs.100921
Hs.10094
Hs.10098
Hs.10101
Hs.101014
Hs.101067
Hs.101150
Hs.101302
Hs.101364
Hs.101448
Hs.101474
Hs.101742
Hs.101850
Hs.102171
Hs.102267
Hs.102276
Hs.1023
Hs.102301
Hs.102397
Hs.102419
Hs.10247
Hs.102548
Hs.102696
Hs.1027
Hs.102910
Hs.102991
Hs.1030
Hs.103042
Hs.103081
Hs.103106
Hs.103147
Hs.103180
Hs.10326
Hs.103267
Hs.103315
Hs.103381
Hs.103395
Hs.103561
Hs.103808
Hs.103833
Hs.103834
Hs.103839
Hs.104119
Hs.104123
Hs.104125
Hs.10431
Hs.104417
Hs.104519
Hs.104613
Hs.104679
Hs.104717
Hs.104741
Hs.104772
Hs.104800
Hs.104859
Hs.104925
Hs.1050
Hs.105166
Hs.105216
Hs.105234
Hs.10526
Hs.105414
Hs.105509
Hs.105547
Hs.105584
Hs.105606
Hs.105642
Hs.105656
Hs.105751
Hs.105779
Hs.105894
Hs.106070
Hs.106290
Hs.1063
Hs.106346
Hs.106415
Hs.106469
Hs.106511
Hs.106730
Hs.106778
Hs.106880
Hs.107000
Hs.107054
Hs.107056
Hs.10706
Hs.107088
Hs.107101
Hs.107187
Hs.107362
Hs.107393
Hs.107474
Hs.10748
Hs.107526
Hs.10758
Hs.107622
Hs.107720
Hs.107740
Hs.107776
Hs.107911
Hs.108080
Hs.108104
Hs.108112
Hs.108139
Hs.108222
Hs.108301
Hs.108338
Hs.108371
Hs.108408
Hs.10842
Hs.10846
Hs.10848
Hs.108557
Hs.10862
Hs.108636
Hs.108689
Hs.108806
Hs.108923
Hs.108957
Hs.108969
Hs.108973
Hs.109051
Hs.109052
Hs.109059
Hs.109122
Hs.109672
Hs.109694
Hs.109706
Hs.109727
Hs.109752
Hs.109760
Hs.109778
Hs.109798
Hs.1098
Hs.109857
Hs.1100
Hs.1101
Hs.110407
Hs.11042
Hs.110445
Hs.110477
Hs.110488
Hs.110571
Hs.110713
Hs.110746
Hs.110796
Hs.11085
Hs.110855
Hs.110950
Hs.111024
Hs.111099
Hs.111244
Hs.111286
Hs.111449
Hs.111460
Hs.111577
Hs.111632
Hs.111676
Hs.11170
Hs.111749
Hs.111779
Hs.111801
Hs.11183
Hs.11184
Hs.111894
Hs.111903
Hs.111991
Hs.112023
Hs.112058
Hs.112195
Hs.112198
Hs.112227
Hs.11223
Hs.112272
Hs.112318
Hs.112378
Hs.112529
Hs.112605
Hs.11270
Hs.112707
Hs.112751
Hs.112906
Hs.112986
Hs.11314
Hs.11342
Hs.113503
Hs.11355
Hs.113987
Hs.114062
Hs.11411
Hs.11417
Hs.114360
Hs.114366
Hs.114412
Hs.114416
Hs.114599
Hs.114611
Hs.11463
Hs.11465
Hs.114740
Hs.1148
Hs.114948
Hs.115175
Hs.115232
Hs.115242
Hs.115285
Hs.115660
Hs.115912
Hs.11615
Hs.116244
Hs.116532
Hs.11669
Hs.116708
Hs.11711
Hs.117176
Hs.117333
Hs.11747
Hs.117715
Hs.11776
Hs.11806
Hs.118110
Hs.118127
Hs.118131
Hs.118354
Hs.118400
Hs.118483
Hs.118554
Hs.118625
Hs.118630
Hs.118638
Hs.118640
Hs.118666
Hs.118684
Hs.118695
Hs.118721
Hs.118821
Hs.118893
Hs.118964
Hs.11899
Hs.119000
Hs.119053
Hs.119172
Hs.119177
Hs.119192
Hs.119251
Hs.119285
Hs.119316
Hs.119324
Hs.119387
Hs.119503
Hs.119563
Hs.119591
Hs.119597
Hs.119598
Hs.119651
Hs.119699
Hs.1197
Hs.119908
Hs.119947
Hs.120
Hs.12013
Hs.120165
Hs.120439
Hs.12064
Hs.12068
Hs.12079
Hs.12082
Hs.12084
Hs.120870
Hs.120963
Hs.12102
Hs.121028
Hs.12107
Hs.121076
Hs.1211
Hs.12124
Hs.12142
Hs.12144
Hs.121549
Hs.12169
Hs.121915
Hs.12210
Hs.122140
Hs.122301
Hs.122359
Hs.122440
Hs.122645
Hs.122752
Hs.122823
Hs.12289
Hs.122908
Hs.122967
Hs.123072
Hs.123114
Hs.12313
Hs.123178
Hs.12319
Hs.123295
Hs.123647
Hs.12373
Hs.12397
Hs.124027
Hs.124030
Hs.124177
Hs.124436
Hs.124452
Hs.12457
Hs.124696
Hs.12479
Hs.12482
Hs.124915
Hs.124942
Hs.125124
Hs.125309
Hs.125379
Hs.125457
Hs.125465
Hs.126085
Hs.126222
Hs.126357
Hs.126372
Hs.126550
Hs.12692
Hs.127093
Hs.127149
Hs.127241
Hs.127249
Hs.1274
Hs.127401
Hs.1276
Hs.127842
Hs.12802
Hs.128065
Hs.128096
Hs.128312
Hs.128392
Hs.128453
Hs.12851
Hs.12854
Hs.128738
Hs.128782
Hs.128866
Hs.12887
Hs.12899
Hs.129051
Hs.129055
Hs.129126
Hs.129129
Hs.12913
Hs.129159
Hs.129206
Hs.129213
Hs.12942
Hs.129506
Hs.12953
Hs.12956
Hs.129563
Hs.129634
Hs.129673
Hs.129694
Hs.129895
Hs.129903
Hs.129910
Hs.129951
Hs.130098
Hs.13014
Hs.13015
Hs.130259
Hs.130293
Hs.130316
Hs.130456
Hs.130607
Hs.130865
Hs.130873
Hs.13094
Hs.130958
Hs.130981
Hs.130991
Hs.131059
Hs.131252
Hs.131255
Hs.131273
Hs.13131
Hs.13137
Hs.131727
Hs.131736
Hs.131899
Hs.131987
Hs.132037
Hs.132246
Hs.132499
Hs.132513
Hs.132543
Hs.132594
Hs.132605
Hs.132753
Hs.132781
Hs.132853
Hs.132881
Hs.132955
Hs.132977
Hs.132989
Hs.133122
Hs.133167
Hs.13321
Hs.13323
Hs.133337
Hs.13340
Hs.133411
Hs.133475
Hs.13350
Hs.13359
Hs.133892
Hs.134084
Hs.134185
Hs.1342
Hs.13434
Hs.134342
Hs.134497
Hs.13453
Hs.134643
Hs.134653
Hs.13467
Hs.134725
Hs.134726
Hs.134859
Hs.134885
Hs.135056
Hs.13512
Hs.135146
Hs.135226
Hs.135259
Hs.13528
Hs.135406
Hs.135471
Hs.135705
Hs.13572
Hs.13580
Hs.135805
Hs.136164
Hs.136280
Hs.136309
Hs.136348
Hs.13645
Hs.13662
Hs.137129
Hs.13885
Hs.138860
Hs.13972
Hs.13982
Hs.139851
Hs.139876
Hs.13993
Hs.140452
Hs.140720
Hs.14125
Hs.14158
Hs.141727
Hs.1420
Hs.142442
Hs.14317
Hs.143187
Hs.1432
Hs.143323
Hs.143601
Hs.143641
Hs.14368
Hs.1437
Hs.143736
Hs.14376
Hs.143773
Hs.143818
Hs.143873
Hs.143917
Hs.144058
Hs.144304
Hs.144476
Hs.14454
Hs.14456
Hs.144658
Hs.14468
Hs.144700
Hs.144904
Hs.144906
Hs.144941
Hs.144946
Hs.144949
Hs.14511
Hs.14512
Hs.145416
Hs.145599
Hs.145661
Hs.145726
Hs.145741
Hs.145820
Hs.14595
Hs.14611
Hs.146219
Hs.14623
Hs.146329
Hs.146449
Hs.146550
Hs.146585
Hs.146602
Hs.146668
Hs.146858
Hs.146861
Hs.146957
Hs.147097
Hs.147176
Hs.147365
Hs.147824
Hs.14791
Hs.148101
Hs.148258
Hs.14831
Hs.14839
Hs.148564
Hs.14891
Hs.148932
Hs.149055
Hs.149098
Hs.149185
Hs.149255
Hs.149367
Hs.149436
Hs.149443
Hs.14953
Hs.149548
Hs.149609
Hs.149620
Hs.149675
Hs.1497
Hs.149846
Hs.1501
Hs.150101
Hs.150136
Hs.150138
Hs.150390
Hs.150402
Hs.150423
Hs.150458
Hs.150540
Hs.150555
Hs.150580
Hs.150595
Hs.150684
Hs.150826
Hs.150930
Hs.151001
Hs.151046
Hs.151123
Hs.151134
Hs.151413
Hs.151518
Hs.15154
Hs.1516
Hs.151738
Hs.151777
Hs.151903
Hs.15192
Hs.152207
Hs.152213
Hs.152292
Hs.15250
Hs.152531
Hs.15259
Hs.152707
Hs.152717
Hs.15277
Hs.152818
Hs.152894
Hs.152944
Hs.152982
Hs.153022
Hs.153177
Hs.153227
Hs.153260
Hs.153357
Hs.153504
Hs.153546
Hs.15356
Hs.153591
Hs.153704
Hs.153752
Hs.153768
Hs.153834
Hs.153863
Hs.153884
Hs.153908
Hs.153934
Hs.153961
Hs.154023
Hs.154036
Hs.154073
Hs.154095
Hs.154103
Hs.154104
Hs.154116
Hs.154151
Hs.154163
Hs.154248
Hs.154299
Hs.15432
Hs.154654
Hs.15467
Hs.154672
Hs.154718
Hs.154729
Hs.155040
Hs.155079
Hs.155097
Hs.155106
Hs.155119
Hs.155165
Hs.15519
Hs.155206
Hs.155212
Hs.155218
Hs.15535
Hs.15536
Hs.155392
Hs.155419
Hs.155421
Hs.155433
Hs.155482
Hs.155499
Hs.155560
Hs.155566
Hs.155569
Hs.15562
Hs.155650
Hs.155651
Hs.155718
Hs.155728
Hs.155742
Hs.15580
Hs.15591
Hs.155976
Hs.156016
Hs.156171
Hs.156316
Hs.156324
Hs.156481
Hs.156727
Hs.157078
Hs.157145
Hs.157148
Hs.157160
Hs.157199
Hs.157236
Hs.15725
Hs.1573
Hs.157307
Hs.157367
Hs.157401
Hs.15744
Hs.1578
Hs.15783
Hs.15791
Hs.157925
Hs.158193
Hs.158195
Hs.158210
Hs.158287
Hs.158304
Hs.158311
Hs.158427
Hs.158530
Hs.158958
Hs.15898
Hs.159
Hs.159087
Hs.159118
Hs.159161
Hs.1592
Hs.15929
Hs.159472
Hs.159557
Hs.15961
Hs.159629
Hs.159637
Hs.159642
Hs.15984
Hs.1600
Hs.16003
Hs.160271
Hs.16059
Hs.16064
Hs.16079
Hs.1608
Hs.16081
Hs.161008
Hs.16130
Hs.16134
Hs.161357
Hs.161362
Hs.16157
Hs.16165
Hs.16184
Hs.161999
Hs.162086
Hs.16244
Hs.162604
Hs.162669
Hs.162757
Hs.163111
Hs.163113
Hs.163502
Hs.16364
Hs.163724
Hs.163825
Hs.163867
Hs.1640
Hs.164067
Hs.164410
Hs.164457
Hs.164595
Hs.16470
Hs.164969
Hs.165263
Hs.165598
Hs.165607
Hs.165725
Hs.165743
Hs.165950
Hs.16606
Hs.16611
Hs.16614
Hs.166160
Hs.16622
Hs.166244
Hs.166254
Hs.166463
Hs.166556
Hs.166684
Hs.166697
Hs.166887
Hs.166891
Hs.166975
Hs.167017
Hs.1674
Hs.167531
Hs.167791
Hs.16803
Hs.168073
Hs.168095
Hs.168357
Hs.169047
Hs.169228
Hs.169300
Hs.169378
Hs.169474
Hs.169476
Hs.169488
Hs.169531
Hs.169575
Hs.169611
Hs.169681
Hs.169718
Hs.169825
Hs.169854
Hs.169900
Hs.169902
Hs.169907
Hs.169919
Hs.169946
Hs.169963
Hs.169992
Hs.170160
Hs.170177
Hs.170184
Hs.170222
Hs.170291
Hs.170310
Hs.170318
Hs.170328
Hs.170333
Hs.170548
Hs.170622
Hs.1708
Hs.171003
Hs.171262
Hs.171280
Hs.171292
Hs.171391
Hs.17144
Hs.171501
Hs.171596
Hs.171625
Hs.171626
Hs.171695
Hs.171825
Hs.171834
Hs.171844
Hs.171872
Hs.171880
Hs.171921
Hs.171937
Hs.171955
Hs.172028
Hs.172089
Hs.1721
Hs.172108
Hs.172179
Hs.172506
Hs.172550
Hs.172589
Hs.172609
Hs.172613
Hs.172684
Hs.172685
Hs.172753
Hs.172772
Hs.172791
Hs.172801
Hs.172825
Hs.17283
Hs.172847
Hs.172851
Hs.172887
Hs.172914
Hs.172928
Hs.17296
Hs.173043
Hs.173119
Hs.173135
Hs.173203
Hs.173255
Hs.173288
Hs.173328
Hs.173374
Hs.173380
Hs.173381
Hs.173484
Hs.173518
Hs.173554
Hs.173594
Hs.173611
Hs.173724
Hs.17377
Hs.173840
Hs.173878
Hs.173902
Hs.173911
Hs.173987
Hs.174050
Hs.174051
Hs.174071
Hs.1742
Hs.174249
Hs.174905
Hs.175120
Hs.175220
Hs.17528
Hs.175783
Hs.17589
Hs.176657
Hs.17667
Hs.17680
Hs.176950
Hs.17731
Hs.177486
Hs.177530
Hs.177677
Hs.177766
Hs.177861
Hs.178011
Hs.178137
Hs.178468
Hs.178551
Hs.178576
Hs.1787
Hs.178728
Hs.17883
Hs.17901
Hs.17936
Hs.179526
Hs.179565
Hs.179657
Hs.17969
Hs.179735
Hs.179791
Hs.179852
Hs.179881
Hs.179882
Hs.179986
Hs.180062
Hs.180107
Hs.18029
Hs.180394
Hs.180398
Hs.180414
Hs.180577
Hs.180591
Hs.180610
Hs.180628
Hs.180686
Hs.18069
Hs.180714
Hs.180758
Hs.180779
Hs.180832
Hs.180871
Hs.180877
Hs.180903
Hs.180911
Hs.180919
Hs.180933
Hs.181046
Hs.181163
Hs.181195
Hs.181202
Hs.181244
Hs.181271
Hs.181307
Hs.181368
Hs.181390
Hs.181391
Hs.181418
Hs.181444
Hs.181461
Hs.18192
Hs.182018
Hs.182215
Hs.182217
Hs.182255
Hs.182454
Hs.182469
Hs.182579
Hs.182625
Hs.182626
Hs.182698
Hs.18271
Hs.182825
Hs.183105
Hs.183212
Hs.183232
Hs.183373
Hs.183434
Hs.183556
Hs.183646
Hs.183650
Hs.183684
Hs.183704
Hs.183706
Hs.183800
Hs.183803
Hs.183858
Hs.183887
Hs.183986
Hs.183994
Hs.184161
Hs.184211
Hs.184227
Hs.184233
Hs.184245
Hs.18426
Hs.184298
Hs.184325
Hs.184390
Hs.18442
Hs.184482
Hs.184492
Hs.184542
Hs.184582
Hs.184601
Hs.184736
Hs.184860
Hs.184877
Hs.185084
Hs.185172
Hs.18528
Hs.185726
Hs.186350
Hs.186424
Hs.186613
Hs.18676
Hs.18720
Hs.187416
Hs.187520
Hs.187543
Hs.187579
Hs.187657
Hs.18799
Hs.188199
Hs.188757
Hs.18885
Hs.189075
Hs.18925
Hs.18946
Hs.18949
Hs.19012
Hs.190207
Hs.190389
Hs.190722
Hs.19105
Hs.191294
Hs.191341
Hs.191435
Hs.191887
Hs.19192
Hs.19196
Hs.192023
Hs.19221
Hs.192221
Hs.19223
Hs.19236
Hs.192374
Hs.19261
Hs.19306
Hs.193115
Hs.193163
Hs.193264
Hs.19347
Hs.19383
Hs.19385
Hs.193989
Hs.19400
Hs.19405
Hs.194109
Hs.194148
Hs.194301
Hs.194329
Hs.194369
Hs.194431
Hs.194498
Hs.194660
Hs.194662
Hs.194673
Hs.194688
Hs.19469
Hs.194693
Hs.194698
Hs.194703
Hs.194709
Hs.194718
Hs.19545
Hs.195464
Hs.19561
Hs.195614
Hs.195727
Hs.195728
Hs.19575
Hs.195825
Hs.196176
Hs.196177
Hs.196585
Hs.19673
Hs.197045
Hs.197071
Hs.197184
Hs.197298
Hs.198269
Hs.198271
Hs.198273
Hs.198274
Hs.198281
Hs.198308
Hs.198365
Hs.19851
Hs.198998
Hs.199179
Hs.199292
Hs.199471
Hs.199625
Hs.200016
Hs.200598
Hs.200600
Hs.20082
Hs.201085
Hs.201362
Hs.201390
Hs.20157
Hs.20159
Hs.201774
Hs.201790
Hs.201864
Hs.201897
Hs.20191
Hs.20196
Hs.201972
Hs.202
Hs.202023
Hs.202097
Hs.202166
Hs.202430
Hs.202453
Hs.202505
Hs.20252
Hs.202677
Hs.202833
Hs.2030
Hs.203206
Hs.203514
Hs.203557
Hs.203605
Hs.203637
Hs.203846
Hs.203862
Hs.203910
Hs.203952
Hs.204041
Hs.20423
Hs.2043
Hs.20447
Hs.204475
Hs.204539
Hs.204891
Hs.2050
Hs.20509
Hs.20575
Hs.20644
Hs.206501
Hs.207052
Hs.20726
Hs.207428
Hs.207776
Hs.208080
Hs.208641
Hs.208680
Hs.208912
Hs.209119
Hs.209205
Hs.20924
Hs.20930
Hs.20950
Hs.20952
Hs.209614
Hs.209846
Hs.20993
Hs.209983
Hs.210036
Hs.21015
Hs.210397
Hs.210532
Hs.2110
Hs.21107
Hs.211079
Hs.211203
Hs.21122
Hs.211473
Hs.211556
Hs.211569
Hs.211571
Hs.211580
Hs.211612
Hs.211701
Hs.211823
Hs.211828
Hs.21187
Hs.211914
Hs.211929
Hs.211933
Hs.212088
Hs.212102
Hs.21213
Hs.21223
Hs.212507
Hs.21276
Hs.212761
Hs.2128
Hs.21293
Hs.213123
Hs.21321
Hs.213392
Hs.213739
Hs.21379
Hs.214099
Hs.21479
Hs.21486
Hs.21537
Hs.215766
Hs.21635
Hs.216354
Hs.21639
Hs.217292
Hs.218329
Hs.21838
Hs.21858
Hs.21861
Hs.21907
Hs.21938
Hs.219614
Hs.21992
Hs.220963
Hs.221040
Hs.221447
Hs.22151
Hs.221589
Hs.221737
Hs.22181
Hs.221889
Hs.22199
Hs.222061
Hs.2227
Hs.22270
Hs.22302
Hs.223025
Hs.22315
Hs.22370
Hs.223745
Hs.22391
Hs.22393
Hs.22412
Hs.224397
Hs.22516
Hs.225170
Hs.22546
Hs.22559
Hs.225767
Hs.22616
Hs.226372
Hs.226377
Hs.226390
Hs.226499
Hs.226581
Hs.22679
Hs.227133
Hs.227327
Hs.227429
Hs.227656
Hs.227729
Hs.227750
Hs.227782
Hs.227823
Hs.227835
Hs.22795
Hs.2280
Hs.22824
Hs.22835
Hs.22880
Hs.22895
Hs.22960
Hs.229641
Hs.22975
Hs.22981
Hs.230501
Hs.230767
Hs.23100
Hs.231029
Hs.23111
Hs.23131
Hs.231411
Hs.231616
Hs.231883
Hs.232115
Hs.232400
Hs.232432
Hs.232688
Hs.233240
Hs.23348
Hs.23363
Hs.233765
Hs.233936
Hs.233950
Hs.233952
Hs.2340
Hs.234249
Hs.234282
Hs.234434
Hs.234489
Hs.234521
Hs.235368
Hs.235390
Hs.235557
Hs.23557
Hs.235750
Hs.23581
Hs.235860
Hs.236025
Hs.236030
Hs.23642
Hs.23643
Hs.236494
Hs.23650
Hs.236547
Hs.236556
Hs.236774
Hs.236828
Hs.236844
Hs.237323
Hs.237480
Hs.237506
Hs.237658
Hs.23767
Hs.237825
Hs.237924
Hs.238030
Hs.238513
Hs.23876
Hs.238839
Hs.238990
Hs.239154
Hs.239155
Hs.239307
Hs.239388
Hs.23954
Hs.23960
Hs.23964
Hs.239681
Hs.239718
Hs.239752
Hs.239758
Hs.239894
Hs.2399
Hs.239934
Hs.240013
Hs.24049
Hs.24054
Hs.240770
Hs.24087
Hs.24106
Hs.24125
Hs.241257
Hs.241336
Hs.24135
Hs.241471
Hs.241489
Hs.241531
Hs.241543
Hs.241567
Hs.241572
Hs.241575
Hs.241576
Hs.241579
Hs.2420
Hs.24212
Hs.242458
Hs.242889
Hs.24379
Hs.24395
Hs.243987
Hs.244003
Hs.2442
Hs.24485
Hs.245188
Hs.24545
Hs.24553
Hs.24557
Hs.24587
Hs.246112
Hs.246240
Hs.246310
Hs.246603
Hs.246795
Hs.246970
Hs.24719
Hs.247280
Hs.247323
Hs.247324
Hs.24734
Hs.247362
Hs.24743
Hs.247547
Hs.247551
Hs.24758
Hs.24763
Hs.2477
Hs.247902
Hs.248267
Hs.24835
Hs.248569
Hs.249441
Hs.24950
Hs.24956
Hs.249591
Hs.249728
Hs.2499
Hs.24994
Hs.24998
Hs.249996
Hs.25001
Hs.25035
Hs.250465
Hs.250493
Hs.250581
Hs.25059
Hs.250641
Hs.250666
Hs.250696
Hs.250708
Hs.250758
Hs.250773
Hs.250894
Hs.250895
Hs.250899
Hs.250905
Hs.251328
Hs.251390
Hs.251531
Hs.25155
Hs.25156
Hs.251574
Hs.251673
Hs.251871
Hs.25199
Hs.25220
Hs.252229
Hs.25237
Hs.252451
Hs.252457
Hs.25277
Hs.252967
Hs.253067
Hs.25313
Hs.2533
Hs.25338
Hs.25348
Hs.253536
Hs.254113
Hs.25413
Hs.254321
Hs.254414
Hs.254717
Hs.254837
Hs.25511
Hs.255149
Hs.255230
Hs.25524
Hs.25544
Hs.25584
Hs.25590
Hs.255935
Hs.25597
Hs.256184
Hs.256297
Hs.25647
Hs.256526
Hs.256583
Hs.256697
Hs.25674
Hs.257008
Hs.257082
Hs.257111
Hs.25723
Hs.25726
Hs.257266
Hs.257336
Hs.257341
Hs.257486
Hs.257696
Hs.257697
Hs.257827
Hs.258203
Hs.258429
Hs.25846
Hs.258551
Hs.258561
Hs.258563
Hs.258798
Hs.258855
Hs.25887
Hs.259212
Hs.259230
Hs.259502
Hs.25960
Hs.25999
Hs.26006
Hs.260238
Hs.260523
Hs.260555
Hs.26077
Hs.26090
Hs.261134
Hs.26136
Hs.26204
Hs.26213
Hs.26267
Hs.262823
Hs.262958
Hs.26320
Hs.26367
Hs.263812
Hs.26403
Hs.26412
Hs.264482
Hs.26506
Hs.26516
Hs.265174
Hs.26518
Hs.265196
Hs.265829
Hs.265855
Hs.265960
Hs.26703
Hs.26704
Hs.26745
Hs.26756
Hs.267871
Hs.267905
Hs.26812
Hs.268122
Hs.26813
Hs.268189
Hs.268371
Hs.268488
Hs.268515
Hs.268557
Hs.268571
Hs.268573
Hs.268742
Hs.268768
Hs.268849
Hs.26890
Hs.26915
Hs.269403
Hs.269559
Hs.269592
Hs.269878
Hs.26988
Hs.269881
Hs.269898
Hs.270055
Hs.270107
Hs.270428
Hs.27059
Hs.2707
Hs.270788
Hs.270920
Hs.270986
Hs.271225
Hs.271599
Hs.271730
Hs.271773
Hs.271809
Hs.27191
Hs.271926
Hs.271980
Hs.272003
Hs.272168
Hs.272210
Hs.272251
Hs.272458
Hs.27262
Hs.272673
Hs.272736
Hs.272814
Hs.272822
Hs.272927
Hs.273063
Hs.273077
Hs.273104
Hs.273138
Hs.273213
Hs.273307
Hs.273333
Hs.273344
Hs.273387
Hs.273397
Hs.27410
Hs.274151
Hs.274230
Hs.274243
Hs.274263
Hs.274287
Hs.274313
Hs.274317
Hs.274329
Hs.274398
Hs.274404
Hs.274411
Hs.274422
Hs.274428
Hs.274430
Hs.274448
Hs.274464
Hs.274485
Hs.274518
Hs.274520
Hs.274531
Hs.27475
Hs.274772
Hs.275086
Hs.275675
Hs.275775
Hs.275865
Hs.276
Hs.276315
Hs.276429
Hs.27669
Hs.276876
Hs.277026
Hs.277255
Hs.27744
Hs.277445
Hs.277517
Hs.277704
Hs.2780
Hs.278027
Hs.278186
Hs.27836
Hs.278362
Hs.278408
Hs.278411
Hs.278422
Hs.278429
Hs.278441
Hs.2785
Hs.278500
Hs.278544
Hs.278569
Hs.278573
Hs.278627
Hs.278635
Hs.278672
Hs.278675
Hs.278712
Hs.278721
Hs.278959
Hs.279061
Hs.279245
Hs.279413
Hs.2795
Hs.279518
Hs.279528
Hs.279554
Hs.279574
Hs.279580
Hs.279582
Hs.279583
Hs.279623
Hs.279652
Hs.279669
Hs.279731
Hs.279746
Hs.279763
Hs.279784
Hs.279785
Hs.279806
Hs.279832
Hs.279836
Hs.279854
Hs.279861
Hs.279869
Hs.279877
Hs.279900
Hs.279901
Hs.279903
Hs.279905
Hs.279910
Hs.279920
Hs.279921
Hs.279929
Hs.279939
Hs.279943
Hs.279949
Hs.279953
Hs.280226
Hs.28029
Hs.280342
Hs.280378
Hs.28081
Hs.280978
Hs.281117
Hs.28144
Hs.281680
Hs.281895
Hs.2820
Hs.282050
Hs.282117
Hs.282230
Hs.282260
Hs.282326
Hs.282331
Hs.282346
Hs.282359
Hs.282386
Hs.282410
Hs.282417
Hs.282575
Hs.28264
Hs.28309
Hs.283109
Hs.283111
Hs.283393
Hs.283443
Hs.283477
Hs.283506
Hs.283604
Hs.283610
Hs.283627
Hs.283667
Hs.28368
Hs.283683
Hs.283690
Hs.283713
Hs.283716
Hs.283741
Hs.283743
Hs.284163
Hs.284164
Hs.284170
Hs.284207
Hs.284217
Hs.28423
Hs.284250
Hs.284266
Hs.284270
Hs.284275
Hs.284281
Hs.284284
Hs.284286
Hs.284288
Hs.284289
Hs.284296
Hs.284491
Hs.285005
Hs.285017
Hs.285107
Hs.285115
Hs.285133
Hs.285218
Hs.285280
Hs.285313
Hs.285346
Hs.285673
Hs.285753
Hs.28578
Hs.285813
Hs.285847
Hs.285976
Hs.286013
Hs.286073
Hs.286088
Hs.286221
Hs.286233
Hs.28707
Hs.287472
Hs.287613
Hs.287616
Hs.287633
Hs.287647
Hs.287672
Hs.287749
Hs.287797
Hs.28783
Hs.287850
Hs.287863
Hs.287921
Hs.287955
Hs.287994
Hs.288042
Hs.288094
Hs.288102
Hs.288151
Hs.288178
Hs.288193
Hs.288261
Hs.288316
Hs.288382
Hs.288410
Hs.288433
Hs.288672
Hs.288716
Hs.288720
Hs.288736
Hs.288761
Hs.288768
Hs.288798
Hs.288867
Hs.288880
Hs.288891
Hs.288912
Hs.288931
Hs.288932
Hs.288936
Hs.288940
Hs.288945
Hs.288959
Hs.288969
Hs.288974
Hs.289008
Hs.289019
Hs.289052
Hs.289063
Hs.289092
Hs.289097
Hs.289107
Hs.289108
Hs.289123
Hs.28914
Hs.289242
Hs.289368
Hs.289950
Hs.2903
Hs.290356
Hs.290404
Hs.290432
Hs.290758
Hs.290921
Hs.29106
Hs.2913
Hs.29169
Hs.29173
Hs.291898
Hs.291981
Hs.292088
Hs.292154
Hs.292233
Hs.292316
Hs.292570
Hs.292738
Hs.292804
Hs.293007
Hs.293044
Hs.293225
Hs.293636
Hs.293689
Hs.293798
Hs.293818
Hs.293885
Hs.293970
Hs.294005
Hs.294008
Hs.294083
Hs.294101
Hs.294122
Hs.294133
Hs.294143
Hs.29423
Hs.294584
Hs.295014
Hs.295137
Hs.295866
Hs.295909
Hs.295917
Hs.29595
Hs.296049
Hs.296244
Hs.296323
Hs.296398
Hs.296422
Hs.296426
Hs.296638
Hs.29665
Hs.296776
Hs.29679
Hs.29700
Hs.297389
Hs.29739
Hs.297405
Hs.297604
Hs.297681
Hs.297792
Hs.297875
Hs.29802
Hs.298229
Hs.298275
Hs.298280
Hs.298351
Hs.298434
Hs.298442
Hs.2985
Hs.298573
Hs.298654
Hs.298716
Hs.299883
Hs.30011
Hs.300141
Hs.300224
Hs.30035
Hs.300404
Hs.300446
Hs.300463
Hs.300559
Hs.300631
Hs.300772
Hs.300774
Hs.300816
Hs.300861
Hs.300906
Hs.300946
Hs.300952
Hs.300980
Hs.301005
Hs.301048
Hs.30114
Hs.301206
Hs.301266
Hs.301302
Hs.301348
Hs.301412
Hs.301478
Hs.301612
Hs.301636
Hs.30174
Hs.301756
Hs.301760
Hs.301772
Hs.301819
Hs.301853
Hs.301872
Hs.301882
Hs.301959
Hs.302051
Hs.30212
Hs.30213
Hs.302145
Hs.302421
Hs.302690
Hs.302738
Hs.302746
Hs.302766
Hs.30299
Hs.303025
Hs.303116
Hs.303154
Hs.303197
Hs.30332
Hs.30340
Hs.303649
Hs.303669
Hs.303676
Hs.30376
Hs.303775
Hs.303787
Hs.303820
Hs.303899
Hs.304134
Hs.304682
Hs.304694
Hs.30570
Hs.305890
Hs.305953
Hs.305971
Hs.305985
Hs.306079
Hs.306122
Hs.306123
Hs.306242
Hs.306291
Hs.306339
Hs.306380
Hs.306382
Hs.306456
Hs.306465
Hs.306692
Hs.306747
Hs.306769
Hs.306791
Hs.3068
Hs.306912
Hs.30696
Hs.307033
Hs.30724
Hs.307544
Hs.307582
Hs.307783
Hs.30783
Hs.30792
Hs.308026
Hs.30824
Hs.308418
Hs.308709
Hs.308809
Hs.30901
Hs.309231
Hs.309257
Hs.309316
Hs.309415
Hs.30942
Hs.309517
Hs.30954
Hs.309674
Hs.3100
Hs.31016
Hs.31053
Hs.310621
Hs.3107
Hs.310769
Hs.31082
Hs.310922
Hs.31095
Hs.310960
Hs.311079
Hs.311097
Hs.31130
Hs.311346
Hs.311559
Hs.311609
Hs.311640
Hs.31176
Hs.311765
Hs.311776
Hs.312098
Hs.312102
Hs.312129
Hs.3123
Hs.312503
Hs.312927
Hs.31297
Hs.31323
Hs.313247
Hs.31334
Hs.313504
Hs.3136
Hs.313847
Hs.31386
Hs.313905
Hs.31408
Hs.314089
Hs.31422
Hs.31431
Hs.31439
Hs.314658
Hs.314676
Hs.314828
Hs.315137
Hs.315177
Hs.315230
Hs.315379
Hs.315562
Hs.31584
Hs.316750
Hs.31704
Hs.317190
Hs.317192
Hs.31720
Hs.31731
Hs.317403
Hs.31792
Hs.318127
Hs.31819
Hs.318501
Hs.318517
Hs.31854
Hs.318567
Hs.318603
Hs.31895
Hs.31931
Hs.32018
Hs.320522
Hs.320823
Hs.320961
Hs.3210
Hs.321231
Hs.321234
Hs.321391
Hs.32148
Hs.321501
Hs.321535
Hs.321635
Hs.321689
Hs.321766
Hs.32196
Hs.322456
Hs.322482
Hs.322852
Hs.32309
Hs.323213
Hs.323230
Hs.323342
Hs.323363
Hs.323396
Hs.323432
Hs.323443
Hs.323445
Hs.323462
Hs.323489
Hs.323502
Hs.323537
Hs.32356
Hs.323567
Hs.323817
Hs.32393
Hs.324104
Hs.324178
Hs.324277
Hs.324470
Hs.324473
Hs.324618
Hs.325081
Hs.3254
Hs.325630
Hs.325631
Hs.325650
Hs.325862
Hs.325987
Hs.3260
Hs.326104
Hs.326249
Hs.326372
Hs.326725
Hs.32699
Hs.32748
Hs.327749
Hs.328232
Hs.32826
Hs.32916
Hs.329502
Hs.32967
Hs.329989
Hs.330418
Hs.330767
Hs.331
Hs.331141
Hs.331202
Hs.331601
Hs.331602
Hs.332138
Hs.332422
Hs.332795
Hs.332844
Hs.333141
Hs.333190
Hs.333303
Hs.333388
Hs.333414
Hs.333417
Hs.333418
Hs.333427
Hs.333488
Hs.333524
Hs.333526
Hs.333579
Hs.33363
Hs.333738
Hs.333786
Hs.333823
Hs.334131
Hs.3343
Hs.334330
Hs.334360
Hs.334477
Hs.334562
Hs.334568
Hs.334626
Hs.334629
Hs.334639
Hs.334641
Hs.334644
Hs.334657
Hs.334684
Hs.334702
Hs.334713
Hs.33476
Hs.334772
Hs.334798
Hs.334800
Hs.334812
Hs.334824
Hs.334826
Hs.334832
Hs.334841
Hs.334851
Hs.334854
Hs.334874
Hs.334878
Hs.334911
Hs.335116
Hs.335118
Hs.335293
Hs.335786
Hs.335918
Hs.336224
Hs.33642
Hs.336429
Hs.336916
Hs.337008
Hs.33719
Hs.337228
Hs.337307
Hs.337620
Hs.337766
Hs.337774
Hs.338207
Hs.33922
Hs.33944
Hs.339612
Hs.339811
Hs.34045
Hs.3407
Hs.3416
Hs.342307
Hs.3426
Hs.342849
Hs.342874
Hs.343154
Hs.343244
Hs.343475
Hs.343571
Hs.343579
Hs.343586
Hs.343627
Hs.343748
Hs.3439
Hs.343911
Hs.344037
Hs.344378
Hs.3447
Hs.3459
Hs.346203
Hs.346743
Hs.346868
Hs.346875
Hs.346945
Hs.346950
Hs.347285
Hs.347340
Hs.347535
Hs.347991
Hs.348153
Hs.348380
Hs.348446
Hs.348478
Hs.348802
Hs.34906
Hs.349074
Hs.349111
Hs.349119
Hs.349262
Hs.349306
Hs.349444
Hs.349494
Hs.349905
Hs.350194
Hs.350424
Hs.35052
Hs.350631
Hs.350806
Hs.35086
Hs.350899
Hs.350939
Hs.350966
Hs.351099
Hs.351173
Hs.351247
Hs.351279
Hs.351296
Hs.351305
Hs.351342
Hs.35140
Hs.351461
Hs.351475
Hs.351484
Hs.351558
Hs.351573
Hs.351629
Hs.351863
Hs.351871
Hs.351875
Hs.351916
Hs.352119
Hs.352240
Hs.352294
Hs.35254
Hs.352554
Hs.352588
Hs.352614
Hs.352656
Hs.352671
Hs.352733
Hs.352768
Hs.352839
Hs.353163
Hs.353170
Hs.353181
Hs.353191
Hs.353196
Hs.3532
Hs.353454
Hs.35380
Hs.354085
Hs.354740
Hs.3548
Hs.355533
Hs.355606
Hs.355627
Hs.355643
Hs.355669
Hs.355693
Hs.355697
Hs.355708
Hs.355735
Hs.355750
Hs.355816
Hs.355819
Hs.355832
Hs.355861
Hs.355862
Hs.355867
Hs.355874
Hs.355899
Hs.355927
Hs.355929
Hs.355952
Hs.355957
Hs.355983
Hs.356050
Hs.356061
Hs.356084
Hs.356096
Hs.356109
Hs.356123
Hs.356181
Hs.356190
Hs.356231
Hs.356270
Hs.356285
Hs.356331
Hs.356342
Hs.356359
Hs.356371
Hs.356386
Hs.356427
Hs.356439
Hs.356463
Hs.356467
Hs.356501
Hs.356509
Hs.356572
Hs.356573
Hs.356578
Hs.35660
Hs.356630
Hs.356654
Hs.356697
Hs.356717
Hs.356719
Hs.356721
Hs.356739
Hs.356742
Hs.356744
Hs.356770
Hs.356794
Hs.357901
Hs.35861
Hs.359289
Hs.35947
Hs.360174
Hs.36049
Hs.361323
Hs.3618
Hs.362731
Hs.3628
Hs.362805
Hs.362996
Hs.3631
Hs.363171
Hs.363572
Hs.364345
Hs.364544
Hs.365116
Hs.365207
Hs.365476
Hs.365655
Hs.36566
Hs.365706
Hs.36587
Hs.366546
Hs.367646
Hs.367669
Hs.367676
Hs.367689
Hs.367811
Hs.367821
Hs.367854
Hs.367877
Hs.367886
Hs.368022
Hs.368056
Hs.368149
Hs.368212
Hs.368545
Hs.368598
Hs.3686
Hs.368605
Hs.368741
Hs.368808
Hs.368855
Hs.368861
Hs.368866
Hs.368878
Hs.369026
Hs.369068
Hs.369110
Hs.369120
Hs.369144
Hs.36927
Hs.369288
Hs.369579
Hs.369586
Hs.369785
Hs.369840
Hs.37
Hs.370019
Hs.370100
Hs.370123
Hs.370147
Hs.370152
Hs.37044
Hs.370504
Hs.370688
Hs.370771
Hs.370880
Hs.370907
Hs.370927
Hs.370937
Hs.37106
Hs.371278
Hs.371282
Hs.371468
Hs.371496
Hs.371602
Hs.371617
Hs.371698
Hs.371856
Hs.371889
Hs.371974
Hs.372031
Hs.372093
Hs.372170
Hs.372463
Hs.372616
Hs.372651
Hs.372659
Hs.3727
Hs.372741
Hs.372800
Hs.373498
Hs.373560
Hs.373838
Hs.373992
Hs.374334
Hs.374350
Hs.374378
Hs.374418
Hs.374421
Hs.374477
Hs.374491
Hs.374499
Hs.3745
Hs.374524
Hs.374535
Hs.374553
Hs.374588
Hs.374596
Hs.374638
Hs.374650
Hs.37482
Hs.374854
Hs.374950
Hs.375001
Hs.375179
Hs.375684
Hs.375707
Hs.375921
Hs.376064
Hs.376071
Hs.37616
Hs.376227
Hs.376719
Hs.376743
Hs.376793
Hs.37682
Hs.376933
Hs.377010
Hs.377484
Hs.377705
Hs.377908
Hs.378063
Hs.378103
Hs.378738
Hs.378808
Hs.378826
Hs.378877
Hs.378918
Hs.379039
Hs.37916
Hs.379204
Hs.379357
Hs.379557
Hs.379785
Hs.380021
Hs.380092
Hs.380118
Hs.380133
Hs.380138
Hs.380230
Hs.380233
Hs.380318
Hs.380430
Hs.380439
Hs.38044
Hs.380460
Hs.380621
Hs.380627
Hs.380684
Hs.380734
Hs.380749
Hs.380757
Hs.380763
Hs.380774
Hs.380792
Hs.380822
Hs.380830
Hs.380906
Hs.380953
Hs.380962
Hs.380964
Hs.380990
Hs.381008
Hs.381025
Hs.381039
Hs.381043
Hs.381050
Hs.381061
Hs.381072
Hs.381079
Hs.381102
Hs.381123
Hs.381126
Hs.381137
Hs.381172
Hs.381184
Hs.381189
Hs.381214
Hs.381219
Hs.381255
Hs.381256
Hs.381282
Hs.381870
Hs.381928
Hs.382044
Hs.382168
Hs.382202
Hs.3833
Hs.383396
Hs.3844
Hs.384598
Hs.384944
Hs.385766
Hs.385890
Hs.385985
Hs.386198
Hs.3862
Hs.386225
Hs.386384
Hs.386390
Hs.386392
Hs.386465
Hs.386470
Hs.386487
Hs.386532
Hs.386678
Hs.386726
Hs.386741
Hs.386802
Hs.386834
Hs.386939
Hs.386975
Hs.387140
Hs.387156
Hs.387208
Hs.387251
Hs.387266
Hs.3873
Hs.387385
Hs.387463
Hs.387567
Hs.387576
Hs.387579
Hs.387804
Hs.387856
Hs.387905
Hs.387906
Hs.387988
Hs.388004
Hs.388034
Hs.388125
Hs.388130
Hs.388188
Hs.388294
Hs.388373
Hs.388387
Hs.388392
Hs.388400
Hs.388469
Hs.38856
Hs.388584
Hs.388589
Hs.388613
Hs.388622
Hs.388674
Hs.388681
Hs.3887
Hs.388918
Hs.388921
Hs.388927
Hs.389037
Hs.389101
Hs.389107
Hs.389137
Hs.389277
Hs.389371
Hs.389439
Hs.389461
Hs.389559
Hs.389649
Hs.389734
Hs.389996
Hs.390162
Hs.3903
Hs.390395
Hs.390428
Hs.390568
Hs.390662
Hs.390666
Hs.390667
Hs.391168
Hs.391392
Hs.39143
Hs.391464
Hs.39252
Hs.392837
Hs.393201
Hs.39384
Hs.39488
Hs.395309
Hs.396393
Hs.396443
Hs.396473
Hs.396503
Hs.396643
Hs.396644
Hs.396766
Hs.396798
Hs.396807
Hs.397153
Hs.39733
Hs.397609
Hs.397734
Hs.398082
Hs.398085
Hs.398139
Hs.398157
Hs.398178
Hs.399740
Hs.399980
Hs.399981
Hs.400295
Hs.400801
Hs.40094
Hs.40098
Hs.401274
Hs.401414
Hs.401703
Hs.401842
Hs.402525
Hs.402727
Hs.402752
Hs.40368
Hs.403914
Hs.403989
Hs.404
Hs.404119
Hs.404263
Hs.404323
Hs.404434
Hs.404525
Hs.404706
Hs.404814
Hs.404905
Hs.40500
Hs.405144
Hs.405457
Hs.405590
Hs.405860
Hs.405873
Hs.405880
Hs.405913
Hs.405925
Hs.405945
Hs.405946
Hs.405961
Hs.406013
Hs.406050
Hs.406060
Hs.406062
Hs.406068
Hs.406073
Hs.406074
Hs.406078
Hs.406096
Hs.406114
Hs.406178
Hs.406184
Hs.406186
Hs.406191
Hs.406234
Hs.406277
Hs.406300
Hs.406335
Hs.40637
Hs.406401
Hs.406408
Hs.406421
Hs.406455
Hs.406458
Hs.406461
Hs.406475
Hs.406491
Hs.406507
Hs.406510
Hs.406530
Hs.406532
Hs.406542
Hs.406590
Hs.406602
Hs.406620
Hs.406631
Hs.406682
Hs.406683
Hs.406693
Hs.406890
Hs.406918
Hs.407132
Hs.407135
Hs.4076
Hs.407765
Hs.407860
Hs.407909
Hs.407912
Hs.407934
Hs.407955
Hs.407995
Hs.408
Hs.408018
Hs.408054
Hs.408061
Hs.408063
Hs.408067
Hs.408073
Hs.408096
Hs.408106
Hs.408128
Hs.408182
Hs.408219
Hs.408222
Hs.408233
Hs.408236
Hs.408238
Hs.408302
Hs.408355
Hs.408526
Hs.408576
Hs.408723
Hs.408730
Hs.408754
Hs.408789
Hs.408790
Hs.408848
Hs.408914
Hs.408943
Hs.409065
Hs.409140
Hs.40919
Hs.409200
Hs.409202
Hs.409209
Hs.409223
Hs.409226
Hs.409251
Hs.409258
Hs.409430
Hs.409561
Hs.409582
Hs.409585
Hs.409826
Hs.409829
Hs.409834
Hs.409875
Hs.4099
Hs.409965
Hs.410037
Hs.410088
Hs.410095
Hs.410205
Hs.410455
Hs.410491
Hs.410578
Hs.410596
Hs.410597
Hs.410618
Hs.410683
Hs.41072
Hs.410732
Hs.410748
Hs.410774
Hs.410817
Hs.410882
Hs.410900
Hs.410941
Hs.410970
Hs.410977
Hs.411098
Hs.411135
Hs.411157
Hs.411274
Hs.4113
Hs.411366
Hs.411391
Hs.411456
Hs.411509
Hs.411865
Hs.411875
Hs.411925
Hs.412117
Hs.412314
Hs.412370
Hs.412433
Hs.412468
Hs.412482
Hs.412527
Hs.412587
Hs.412597
Hs.412685
Hs.41270
Hs.412707
Hs.412817
Hs.412957
Hs.41296
Hs.413045
Hs.413078
Hs.413175
Hs.413359
Hs.413375
Hs.413482
Hs.413652
Hs.413671
Hs.413678
Hs.413771
Hs.413781
Hs.413812
Hs.413840
Hs.413901
Hs.414126
Hs.414164
Hs.414334
Hs.414343
Hs.414357
Hs.414362
Hs.414390
Hs.414454
Hs.414455
Hs.414464
Hs.414565
Hs.414579
Hs.414728
Hs.414754
Hs.414795
Hs.414993
Hs.414995
Hs.415117
Hs.415172
Hs.415209
Hs.415220
Hs.415308
Hs.415359
Hs.415534
Hs.415749
Hs.415796
Hs.415799
Hs.415877
Hs.415895
Hs.415997
Hs.416024
Hs.416026
Hs.416108
Hs.416211
Hs.416266
Hs.416342
Hs.416372
Hs.416379
Hs.416393
Hs.416456
Hs.416495
Hs.416566
Hs.416755
Hs.416801
Hs.416854
Hs.41690
Hs.416916
Hs.416959
Hs.416994
Hs.416998
Hs.417029
Hs.417157
Hs.417361
Hs.417369
Hs.417795
Hs.417962
Hs.418004
Hs.418083
Hs.418093
Hs.418097
Hs.418123
Hs.418138
Hs.418162
Hs.418175
Hs.418241
Hs.418450
Hs.418533
Hs.418542
Hs.418668
Hs.418692
Hs.4187
Hs.418710
Hs.418795
Hs.419213
Hs.419240
Hs.419463
Hs.419640
Hs.419776
Hs.419800
Hs.419995
Hs.419998
Hs.420076
Hs.420269
Hs.420569
Hs.4209
Hs.421194
Hs.421219
Hs.421245
Hs.421257
Hs.421349
Hs.421383
Hs.421457
Hs.421496
Hs.42151
Hs.421576
Hs.421608
Hs.421646
Hs.421654
Hs.421775
Hs.421848
Hs.421907
Hs.42194
Hs.42219
Hs.422334
Hs.422340
Hs.422585
Hs.422676
Hs.422990
Hs.423089
Hs.423095
Hs.423103
Hs.42322
Hs.423404
Hs.42343
Hs.423573
Hs.423615
Hs.423618
Hs.423756
Hs.423807
Hs.423854
Hs.423935
Hs.424099
Hs.424126
Hs.424414
Hs.4245
Hs.424551
Hs.424552
Hs.424598
Hs.424619
Hs.424678
Hs.42474
Hs.424908
Hs.42502
Hs.425237
Hs.425311
Hs.425352
Hs.425365
Hs.425427
Hs.425777
Hs.425808
Hs.426296
Hs.426324
Hs.42635
Hs.42674
Hs.426930
Hs.427152
Hs.427212
Hs.42743
Hs.42785
Hs.42806
Hs.428446
Hs.42853
Hs.429
Hs.429142
Hs.429180
Hs.4295
Hs.429506
Hs.429658
Hs.429857
Hs.429961
Hs.429975
Hs.430075
Hs.430156
Hs.430169
Hs.430207
Hs.430439
Hs.430541
Hs.430606
Hs.430666
Hs.430755
Hs.43080
Hs.430854
Hs.431279
Hs.431307
Hs.431668
Hs.431861
Hs.431871
Hs.432132
Hs.432317
Hs.432329
Hs.43233
Hs.432330
Hs.432360
Hs.432413
Hs.432580
Hs.432605
Hs.432607
Hs.432608
Hs.432642
Hs.432699
Hs.432750
Hs.432752
Hs.432780
Hs.432832
Hs.432855
Hs.432876
Hs.432918
Hs.432952
Hs.432976
Hs.432997
Hs.433036
Hs.433076
Hs.433154
Hs.433156
Hs.433203
Hs.433222
Hs.433269
Hs.433278
Hs.433279
Hs.433291
Hs.433307
Hs.433326
Hs.433332
Hs.433337
Hs.433343
Hs.433381
Hs.433394
Hs.433402
Hs.433413
Hs.433416
Hs.433419
Hs.433427
Hs.433429
Hs.433452
Hs.433455
Hs.433482
Hs.433488
Hs.433506
Hs.433512
Hs.433529
Hs.433559
Hs.433573
Hs.433574
Hs.433612
Hs.433615
Hs.433618
Hs.433622
Hs.433653
Hs.433668
Hs.433670
Hs.433673
Hs.433695
Hs.433701
Hs.433702
Hs.433732
Hs.433750
Hs.433759
Hs.433814
Hs.433827
Hs.433839
Hs.433863
Hs.433892
Hs.433898
Hs.433901
Hs.433902
Hs.433951
Hs.433984
Hs.433986
Hs.434004
Hs.434007
Hs.434044
Hs.434053
Hs.434075
Hs.434101
Hs.434102
Hs.434201
Hs.434213
Hs.434251
Hs.434281
Hs.43436
Hs.434432
Hs.434488
Hs.434489
Hs.434864
Hs.434870
Hs.434873
Hs.434890
Hs.434901
Hs.434916
Hs.434937
Hs.434953
Hs.434979
Hs.434986
Hs.434992
Hs.434994
Hs.435013
Hs.435048
Hs.43505
Hs.435080
Hs.435108
Hs.435116
Hs.435120
Hs.435169
Hs.435255
Hs.435290
Hs.435330
Hs.435342
Hs.435404
Hs.435413
Hs.435450
Hs.435541
Hs.435556
Hs.435628
Hs.435639
Hs.435643
Hs.435724
Hs.435761
Hs.435795
Hs.435798
Hs.435800
Hs.435802
Hs.435933
Hs.435941
Hs.435950
Hs.435953
Hs.435966
Hs.435981
Hs.435982
Hs.435991
Hs.436008
Hs.436034
Hs.436042
Hs.436071
Hs.436082
Hs.436089
Hs.436093
Hs.436152
Hs.436170
Hs.436181
Hs.436204
Hs.436237
Hs.436301
Hs.436339
Hs.436349
Hs.436376
Hs.436405
Hs.436407
Hs.436441
Hs.436446
Hs.436490
Hs.436494
Hs.436549
Hs.436579
Hs.43660
Hs.436617
Hs.436639
Hs.436656
Hs.436657
Hs.436683
Hs.436687
Hs.436765
Hs.436803
Hs.436847
Hs.436852
Hs.436886
Hs.436913
Hs.436922
Hs.436930
Hs.43697
Hs.436985
Hs.437008
Hs.437023
Hs.437046
Hs.437055
Hs.437056
Hs.437060
Hs.437083
Hs.437091
Hs.437096
Hs.437145
Hs.437173
Hs.437178
Hs.437179
Hs.437186
Hs.437224
Hs.437277
Hs.437320
Hs.437351
Hs.437379
Hs.437385
Hs.437424
Hs.437425
Hs.437433
Hs.437447
Hs.437475
Hs.437497
Hs.437508
Hs.437536
Hs.437546
Hs.437575
Hs.437583
Hs.437594
Hs.437606
Hs.437608
Hs.437620
Hs.437625
Hs.437628
Hs.437638
Hs.437656
Hs.437710
Hs.437844
Hs.437846
Hs.437894
Hs.437943
Hs.437957
Hs.437967
Hs.437991
Hs.43812
Hs.438166
Hs.438303
Hs.438311
Hs.438336
Hs.438649
Hs.438678
Hs.438691
Hs.438702
Hs.438720
Hs.438726
Hs.438748
Hs.438778
Hs.438823
Hs.438867
Hs.438872
Hs.438889
Hs.438904
Hs.438912
Hs.438942
Hs.438970
Hs.438986
Hs.438991
Hs.438993
Hs.439014
Hs.439023
Hs.439027
Hs.439052
Hs.43910
Hs.439152
Hs.439168
Hs.439171
Hs.439184
Hs.439190
Hs.439200
Hs.439253
Hs.439463
Hs.439480
Hs.439494
Hs.439505
Hs.439511
Hs.439530
Hs.439552
Hs.439671
Hs.439683
Hs.439726
Hs.439777
Hs.439874
Hs.44
Hs.440165
Hs.44017
Hs.44024
Hs.440341
Hs.440382
Hs.440387
Hs.440394
Hs.440459
Hs.440475
Hs.440478
Hs.440534
Hs.440599
Hs.440603
Hs.440604
Hs.440662
Hs.440663
Hs.440734
Hs.440769
Hs.440835
Hs.440896
Hs.440900
Hs.440905
Hs.440947
Hs.440960
Hs.440961
Hs.441039
Hs.441043
Hs.441044
Hs.441047
Hs.441069
Hs.441109
Hs.441124
Hs.441129
Hs.441503
Hs.441550
Hs.44159
Hs.44163
Hs.44175
Hs.442047
Hs.442199
Hs.442223
Hs.442449
Hs.442609
Hs.442630
Hs.442658
Hs.442669
Hs.442733
Hs.442787
Hs.442808
Hs.442844
Hs.442993
Hs.443020
Hs.443134
Hs.443163
Hs.443240
Hs.443330
Hs.443379
Hs.443409
Hs.443435
Hs.44344
Hs.443468
Hs.443551
Hs.443567
Hs.443619
Hs.443625
Hs.443733
Hs.443752
Hs.443796
Hs.443811
Hs.443826
Hs.443836
Hs.443866
Hs.443914
Hs.443943
Hs.444
Hs.444012
Hs.444058
Hs.444086
Hs.444118
Hs.444207
Hs.444246
Hs.444261
Hs.444340
Hs.444354
Hs.444359
Hs.444439
Hs.444441
Hs.444445
Hs.444468
Hs.444499
Hs.444529
Hs.444552
Hs.444556
Hs.444601
Hs.444619
Hs.444673
Hs.44468
Hs.444749
Hs.44481
Hs.444818
Hs.444840
Hs.444846
Hs.444851
Hs.444909
Hs.444925
Hs.444947
Hs.445043
Hs.445061
Hs.445078
Hs.445109
Hs.445182
Hs.445183
Hs.445204
Hs.445226
Hs.445240
Hs.445346
Hs.445394
Hs.445446
Hs.445498
Hs.445534
Hs.445570
Hs.445652
Hs.445665
Hs.445778
Hs.445890
Hs.445952
Hs.445977
Hs.446091
Hs.446140
Hs.446179
Hs.446197
Hs.446206
Hs.446279
Hs.446304
Hs.446311
Hs.446336
Hs.446344
Hs.446357
Hs.446360
Hs.446373
Hs.446393
Hs.446414
Hs.446427
Hs.446438
Hs.446445
Hs.446450
Hs.446472
Hs.446492
Hs.446501
Hs.446504
Hs.446522
Hs.446525
Hs.446535
Hs.446546
Hs.446551
Hs.446568
Hs.446574
Hs.446579
Hs.446590
Hs.446608
Hs.446610
Hs.446619
Hs.446628
Hs.446641
Hs.446645
Hs.446673
Hs.446676
Hs.446686
Hs.446693
Hs.446850
Hs.447045
Hs.447477
Hs.447492
Hs.447513
Hs.447650
Hs.447794
Hs.447945
Hs.448396
Hs.44856
Hs.448580
Hs.448589
Hs.448828
Hs.44893
Hs.449009
Hs.449032
Hs.449070
Hs.449098
Hs.449415
Hs.449628
Hs.449696
Hs.449913
Hs.450060
Hs.450105
Hs.45107
Hs.45180
Hs.45231
Hs.454528
Hs.454530
Hs.454533
Hs.454758
Hs.457063
Hs.458288
Hs.458291
Hs.458320
Hs.458332
Hs.458354
Hs.458359
Hs.458360
Hs.458369
Hs.458374
Hs.458389
Hs.458414
Hs.458450
Hs.458973
Hs.459470
Hs.459927
Hs.459987
Hs.460294
Hs.460337
Hs.461420
Hs.462864
Hs.46348
Hs.46366
Hs.463797
Hs.46405
Hs.46465
Hs.46627
Hs.46659
Hs.46680
Hs.46743
Hs.469653
Hs.47011
Hs.47061
Hs.47062
Hs.47166
Hs.473788
Hs.4742
Hs.4747
Hs.4750
Hs.47504
Hs.476302
Hs.47649
Hs.47668
Hs.4770
Hs.477132
Hs.4788
Hs.480368
Hs.482121
Hs.48291
Hs.48348
Hs.48375
Hs.48554
Hs.4859
Hs.486709
Hs.487883
Hs.488173
Hs.48924
Hs.48938
Hs.48950
Hs.4900
Hs.492805
Hs.49346
Hs.49349
Hs.4953
Hs.495628
Hs.4973
Hs.497429
Hs.49753
Hs.498154
Hs.498489
Hs.4992
Hs.49932
Hs.4997
Hs.49994
Hs.500165
Hs.5002
Hs.500245
Hs.5003
Hs.500367
Hs.500798
Hs.5008
Hs.50098
Hs.50130
Hs.5019
Hs.502330
Hs.50252
Hs.50273
Hs.502773
Hs.50282
Hs.502910
Hs.503546
Hs.504816
Hs.504998
Hs.505059
Hs.5057
Hs.505806
Hs.5070
Hs.50758
Hs.508411
Hs.50842
Hs.5085
Hs.5086
Hs.508741
Hs.509050
Hs.50924
Hs.511400
Hs.511739
Hs.511743
Hs.511744
Hs.511745
Hs.511747
Hs.511752
Hs.511768
Hs.511769
Hs.511782
Hs.511790
Hs.511807
Hs.511822
Hs.511862
Hs.511899
Hs.511911
Hs.511915
Hs.511918
Hs.511936
Hs.511945
Hs.511948
Hs.511952
Hs.511960
Hs.511975
Hs.511986
Hs.511993
Hs.5120
Hs.512094
Hs.512102
Hs.51233
Hs.512387
Hs.512414
Hs.512432
Hs.512578
Hs.512586
Hs.512591
Hs.512604
Hs.512608
Hs.512609
Hs.512610
Hs.512623
Hs.512626
Hs.512636
Hs.512638
Hs.512640
Hs.512649
Hs.512664
Hs.512670
Hs.512675
Hs.512684
Hs.512689
Hs.512698
Hs.512700
Hs.512707
Hs.512711
Hs.512712
Hs.512756
Hs.512760
Hs.512770
Hs.512788
Hs.512814
Hs.512815
Hs.512822
Hs.512857
Hs.512858
Hs.5131
Hs.514
Hs.5199
Hs.5212
Hs.52184
Hs.523715
Hs.5245
Hs.52526
Hs.5258
Hs.5300
Hs.5301
Hs.53066
Hs.5308
Hs.53250
Hs.5337
Hs.5344
Hs.5345
Hs.53565
Hs.539
Hs.54056
Hs.5409
Hs.54277
Hs.54347
Hs.5437
Hs.54413
Hs.54451
Hs.54457
Hs.54580
Hs.54649
Hs.54702
Hs.54941
Hs.55016
Hs.55041
Hs.55044
Hs.55058
Hs.55097
Hs.55098
Hs.5518
Hs.552
Hs.55220
Hs.5548
Hs.55498
Hs.55565
Hs.55682
Hs.55781
Hs.55940
Hs.56
Hs.56145
Hs.5636
Hs.5662
Hs.5672
Hs.5683
Hs.56845
Hs.5710
Hs.57101
Hs.5719
Hs.57209
Hs.5721
Hs.57222
Hs.57301
Hs.5734
Hs.57435
Hs.57475
Hs.5753
Hs.57655
Hs.57729
Hs.5811
Hs.58215
Hs.58414
Hs.58589
Hs.58593
Hs.58617
Hs.5897
Hs.58974
Hs.5912
Hs.59236
Hs.59461
Hs.5947
Hs.59757
Hs.59889
Hs.60177
Hs.60339
Hs.6061
Hs.6066
Hs.6076
Hs.60772
Hs.6111
Hs.6113
Hs.61184
Hs.6126
Hs.61260
Hs.61268
Hs.61430
Hs.61490
Hs.61628
Hs.61638
Hs.61763
Hs.6191
Hs.6196
Hs.61976
Hs.6214
Hs.6216
Hs.624
Hs.62604
Hs.62767
Hs.62771
Hs.6294
Hs.6298
Hs.63220
Hs.63290
Hs.63300
Hs.63304
Hs.6347
Hs.63788
Hs.63795
Hs.63984
Hs.64
Hs.64016
Hs.64056
Hs.6441
Hs.6449
Hs.6455
Hs.6459
Hs.64595
Hs.64691
Hs.6518
Hs.6522
Hs.65234
Hs.65238
Hs.6527
Hs.65377
Hs.65436
Hs.6551
Hs.656
Hs.66048
Hs.6607
Hs.6614
Hs.66196
Hs.66394
Hs.6654
Hs.66708
Hs.6671
Hs.66713
Hs.66718
Hs.66744
Hs.66762
Hs.6679
Hs.6682
Hs.6684
Hs.6686
Hs.66915
Hs.6710
Hs.67201
Hs.67619
Hs.6764
Hs.67896
Hs.6793
Hs.6799
Hs.68061
Hs.68090
Hs.6820
Hs.6823
Hs.68257
Hs.6831
Hs.6838
Hs.6846
Hs.6856
Hs.68714
Hs.6877
Hs.6879
Hs.6880
Hs.68877
Hs.68879
Hs.6891
Hs.69089
Hs.69171
Hs.692
Hs.69293
Hs.6947
Hs.6949
Hs.69499
Hs.69554
Hs.69855
Hs.69954
Hs.7001
Hs.70327
Hs.7036
Hs.7089
Hs.709
Hs.7101
Hs.7104
Hs.71040
Hs.71252
Hs.71465
Hs.7158
Hs.7165
Hs.71719
Hs.71787
Hs.7236
Hs.7243
Hs.7247
Hs.72550
Hs.727
Hs.7277
Hs.72870
Hs.72916
Hs.7296
Hs.7299
Hs.7306
Hs.73090
Hs.7327
Hs.73527
Hs.7357
Hs.73625
Hs.737
Hs.7370
Hs.73722
Hs.73739
Hs.7378
Hs.73799
Hs.73853
Hs.73875
Hs.73957
Hs.73965
Hs.73980
Hs.73986
Hs.74034
Hs.74047
Hs.74050
Hs.7407
Hs.74137
Hs.74335
Hs.74368
Hs.74405
Hs.74441
Hs.74471
Hs.74497
Hs.74562
Hs.74563
Hs.74564
Hs.74565
Hs.74576
Hs.74597
Hs.74617
Hs.7476
Hs.748
Hs.7482
Hs.74823
Hs.7486
Hs.74870
Hs.7503
Hs.75061
Hs.75064
Hs.75069
Hs.75074
Hs.75082
Hs.75093
Hs.75111
Hs.75117
Hs.75133
Hs.75137
Hs.75140
Hs.75160
Hs.75196
Hs.75216
Hs.75227
Hs.75238
Hs.75243
Hs.75249
Hs.75251
Hs.75254
Hs.75258
Hs.7527
Hs.75275
Hs.75309
Hs.75313
Hs.75323
Hs.75334
Hs.75339
Hs.75342
Hs.75348
Hs.75350
Hs.75353
Hs.75375
Hs.754
Hs.75431
Hs.75432
Hs.75438
Hs.75462
Hs.75485
Hs.75512
Hs.75514
Hs.75516
Hs.75527
Hs.75528
Hs.75545
Hs.7557
Hs.75573
Hs.75589
Hs.75593
Hs.75608
Hs.75616
Hs.75639
Hs.75659
Hs.75671
Hs.75760
Hs.75782
Hs.75798
Hs.75799
Hs.75807
Hs.75812
Hs.75813
Hs.75823
Hs.75835
Hs.75850
Hs.75860
Hs.75862
Hs.75864
Hs.75873
Hs.75914
Hs.75932
Hs.75968
Hs.7604
Hs.76067
Hs.76084
Hs.76095
Hs.76111
Hs.76118
Hs.76122
Hs.76152
Hs.76224
Hs.76228
Hs.76240
Hs.76244
Hs.76253
Hs.76272
Hs.76277
Hs.76285
Hs.76289
Hs.76366
Hs.76392
Hs.76394
Hs.76507
Hs.76530
Hs.76556
Hs.76591
Hs.76686
Hs.76719
Hs.76753
Hs.76781
Hs.76798
Hs.76894
Hs.76901
Hs.76913
Hs.76927
Hs.76941
Hs.77060
Hs.77091
Hs.77100
Hs.77204
Hs.77254
Hs.77269
Hs.77273
Hs.77311
Hs.77318
Hs.77324
Hs.7736
Hs.77385
Hs.7739
Hs.77422
Hs.77498
Hs.7750
Hs.77500
Hs.77513
Hs.7753
Hs.77558
Hs.77578
Hs.77608
Hs.77628
Hs.77646
Hs.7765
Hs.77667
Hs.7768
Hs.77695
Hs.77719
Hs.77770
Hs.77793
Hs.77798
Hs.77805
Hs.77810
Hs.77813
Hs.77870
Hs.7788
Hs.77897
Hs.77929
Hs.77955
Hs.77961
Hs.7797
Hs.78040
Hs.78061
Hs.78089
Hs.7835
Hs.7838
Hs.78403
Hs.78465
Hs.78466
Hs.78482
Hs.7854
Hs.78592
Hs.78601
Hs.78619
Hs.78629
Hs.78765
Hs.78768
Hs.78769
Hs.78771
Hs.78781
Hs.7879
Hs.78829
Hs.7886
Hs.78880
Hs.78888
Hs.78894
Hs.789
Hs.78909
Hs.78948
Hs.78979
Hs.78989
Hs.79018
Hs.79025
Hs.79026
Hs.79037
Hs.79058
Hs.79064
Hs.79077
Hs.79088
Hs.79095
Hs.79101
Hs.79110
Hs.79136
Hs.79137
Hs.79162
Hs.7917
Hs.79172
Hs.79306
Hs.79322
Hs.79335
Hs.79339
Hs.79353
Hs.79387
Hs.79396
Hs.79402
Hs.79411
Hs.79428
Hs.7943
Hs.79432
Hs.79474
Hs.7953
Hs.79564
Hs.7957
Hs.79625
Hs.79706
Hs.79748
Hs.7979
Hs.7980
Hs.7984
Hs.79889
Hs.799
Hs.7994
Hs.80042
Hs.8008
Hs.8015
Hs.80206
Hs.8025
Hs.8026
Hs.8033
Hs.80343
Hs.80358
Hs.8037
Hs.8039
Hs.80409
Hs.80658
Hs.80680
Hs.80741
Hs.80776
Hs.808
Hs.80887
Hs.80976
Hs.80986
Hs.8102
Hs.8107
Hs.81071
Hs.8110
Hs.81118
Hs.81131
Hs.8117
Hs.8127
Hs.81328
Hs.81361
Hs.81376
Hs.81424
Hs.81469
Hs.8148
Hs.81634
Hs.8164
Hs.81687
Hs.8179
Hs.8182
Hs.81848
Hs.81874
Hs.81886
Hs.81892
Hs.81907
Hs.81988
Hs.81994
Hs.820
Hs.82007
Hs.82030
Hs.82071
Hs.82098
Hs.821
Hs.82101
Hs.82109
Hs.82128
Hs.82159
Hs.82173
Hs.82201
Hs.82240
Hs.82283
Hs.82294
Hs.8230
Hs.82327
Hs.82389
Hs.82399
Hs.82422
Hs.82482
Hs.82563
Hs.82568
Hs.8258
Hs.82609
Hs.82646
Hs.82719
Hs.82793
Hs.82794
Hs.82887
Hs.82890
Hs.82906
Hs.82911
Hs.82916
Hs.82919
Hs.82933
Hs.8302
Hs.83114
Hs.83169
Hs.83173
Hs.83190
Hs.83347
Hs.83354
Hs.83381
Hs.83383
Hs.83419
Hs.83422
Hs.8345
Hs.83469
Hs.83572
Hs.83583
Hs.8360
Hs.8372
Hs.83727
Hs.83734
Hs.83753
Hs.83758
Hs.83761
Hs.83883
Hs.83916
Hs.83919
Hs.83942
Hs.83954
Hs.84087
Hs.84120
Hs.84131
Hs.84136
Hs.84162
Hs.84318
Hs.84359
Hs.84429
Hs.84549
Hs.848
Hs.85004
Hs.85087
Hs.85100
Hs.85226
Hs.8526
Hs.8562
Hs.85769
Hs.8594
Hs.8595
Hs.85951
Hs.86154
Hs.865
Hs.86896
Hs.86905
Hs.86998
Hs.8700
Hs.87095
Hs.8715
Hs.8737
Hs.87372
Hs.87385
Hs.8739
Hs.87417
Hs.87435
Hs.87491
Hs.87595
Hs.8765
Hs.87726
Hs.87889
Hs.8813
Hs.8836
Hs.8850
Hs.88556
Hs.88663
Hs.8867
Hs.88778
Hs.89072
Hs.89135
Hs.8929
Hs.89404
Hs.89421
Hs.89434
Hs.89485
Hs.89497
Hs.89525
Hs.89545
Hs.89633
Hs.89643
Hs.89655
Hs.89657
Hs.89764
Hs.89781
Hs.89864
Hs.89901
Hs.89983
Hs.90005
Hs.90012
Hs.9003
Hs.90061
Hs.90073
Hs.90107
Hs.9018
Hs.90280
Hs.90303
Hs.90318
Hs.904
Hs.90436
Hs.90443
Hs.90527
Hs.90572
Hs.90598
Hs.90606
Hs.9061
Hs.90691
Hs.90693
Hs.9070
Hs.9071
Hs.9075
Hs.90797
Hs.90858
Hs.9088
Hs.90998
Hs.91139
Hs.91142
Hs.91417
Hs.91481
Hs.91566
Hs.91579
Hs.91668
Hs.91747
Hs.91753
Hs.91773
Hs.92023
Hs.92033
Hs.9216
Hs.92261
Hs.92282
Hs.923
Hs.9234
Hs.9235
Hs.92384
Hs.93029
Hs.9315
Hs.93194
Hs.93213
Hs.9329
Hs.93379
Hs.93659
Hs.93675
Hs.93764
Hs.9383
Hs.9398
Hs.943
Hs.94308
Hs.94491
Hs.94542
Hs.94672
Hs.9469
Hs.94785
Hs.9482
Hs.94896
Hs.94949
Hs.95120
Hs.95196
Hs.95231
Hs.95260
Hs.9527
Hs.9534
Hs.95577
Hs.95582
Hs.95631
Hs.9568
Hs.9573
Hs.95835
Hs.9589
Hs.95907
Hs.96028
Hs.9613
Hs.9629
Hs.9645
Hs.9651
Hs.9663
Hs.9676
Hs.96867
Hs.9691
Hs.96996
Hs.9701
Hs.97128
Hs.97176
Hs.9725
Hs.97266
Hs.9730
Hs.97300
Hs.9736
Hs.9741
Hs.9754
Hs.97616
Hs.9774
Hs.9788
Hs.98002
Hs.9822
Hs.9825
Hs.98259
Hs.98381
Hs.98428
Hs.98541
Hs.9857
Hs.98614
Hs.98643
Hs.9880
Hs.98998
Hs.99073
Hs.9911
Hs.99134
Hs.9914
Hs.99141
Hs.99145
Hs.9927
Hs.99291
Hs.99486
Hs.99853
Hs.99865
Hs.99924
Hs.9999
