# Supplementary material for: Genome wide profiling of human embryonic stem cells (hESCs), their derivatives and embryonal carcinoma cells to develop base profiles of U.S. Federal government approved hESC lines
Source: BMC Dev Biol. 2006 May 3;6:20. doi: 10.1186/1471-213X-6-20 (PMC1523200; doi:10.1186/1471-213X-6-20)
Supplement: Additional File 2 — Comparison of gene expression data of MPSS and Illumina bead array. [file 1471-213X-6-20-S2.zip › ES_MPSS_BeadArray_only_matched2MPSS]

Hs.10026
Hs.100527
Hs.100914
Hs.10095
Hs.101414
Hs.101428
Hs.101695
Hs.101821
Hs.102336
Hs.102495
Hs.102558
Hs.102647
Hs.10268
Hs.102929
Hs.102943
Hs.1030
Hs.103329
Hs.103521
Hs.103853
Hs.103915
Hs.104019
Hs.104305
Hs.104640
Hs.104650
Hs.104879
Hs.105153
Hs.105196
Hs.105448
Hs.105713
Hs.106185
Hs.106204
Hs.106534
Hs.106861
Hs.106909
Hs.10700
Hs.107253
Hs.10824
Hs.108447
Hs.108530
Hs.108614
Hs.108646
Hs.108932
Hs.109150
Hs.109253
Hs.109268
Hs.10927
Hs.109445
Hs.109540
Hs.10964
Hs.109727
Hs.109760
Hs.109929
Hs.110
Hs.110299
Hs.110457
Hs.11067
Hs.110826
Hs.110849
Hs.11101
Hs.111373
Hs.111460
Hs.111496
Hs.111554
Hs.112028
Hs.112049
Hs.112160
Hs.112255
Hs.112278
Hs.112556
Hs.112885
Hs.112928
Hs.113614
Hs.113916
Hs.113919
Hs.114350
Hs.115261
Hs.115467
Hs.115740
Hs.115920
Hs.11637
Hs.116567
Hs.116750
Hs.11711
Hs.117546
Hs.1176
Hs.117715
Hs.11779
Hs.117956
Hs.118064
Hs.118131
Hs.118244
Hs.118463
Hs.118552
Hs.118654
Hs.118722
Hs.118727
Hs.118769
Hs.118843
Hs.119273
Hs.1194
Hs.119693
Hs.119768
Hs.120170
Hs.120197
Hs.120204
Hs.120377
Hs.12040
Hs.120873
Hs.120911
Hs.120954
Hs.121150
Hs.121576
Hs.121592
Hs.122121
Hs.122140
Hs.12251
Hs.12253
Hs.122552
Hs.12259
Hs.122591
Hs.122708
Hs.122764
Hs.123072
Hs.124024
Hs.124186
Hs.124189
Hs.124747
Hs.124915
Hs.12513
Hs.125134
Hs.125353
Hs.125494
Hs.125849
Hs.125878
Hs.126403
Hs.126602
Hs.12680
Hs.126906
Hs.127243
Hs.12727
Hs.127270
Hs.127337
Hs.12742
Hs.127804
Hs.127958
Hs.128073
Hs.128328
Hs.128330
Hs.128425
Hs.128439
Hs.128454
Hs.128464
Hs.12862
Hs.12865
Hs.128715
Hs.128757
Hs.128867
Hs.129061
Hs.129129
Hs.129276
Hs.129621
Hs.129683
Hs.129837
Hs.129873
Hs.129952
Hs.129969
Hs.130036
Hs.130195
Hs.130411
Hs.13056
Hs.130900
Hs.131314
Hs.131340
Hs.13144
Hs.131819
Hs.131834
Hs.131887
Hs.131915
Hs.131986
Hs.13211
Hs.132127
Hs.132355
Hs.132942
Hs.13297
Hs.13313
Hs.133130
Hs.133160
Hs.133517
Hs.133916
Hs.133977
Hs.134093
Hs.134140
Hs.134460
Hs.134623
Hs.134742
Hs.134792
Hs.134846
Hs.134880
Hs.135159
Hs.135224
Hs.135229
Hs.135343
Hs.135643
Hs.136227
Hs.136313
Hs.136885
Hs.136901
Hs.137447
Hs.137476
Hs.137556
Hs.138760
Hs.138777
Hs.13913
Hs.13926
Hs.13999
Hs.140309
Hs.14068
Hs.141003
Hs.141269
Hs.141600
Hs.142307
Hs.14248
Hs.142569
Hs.143067
Hs.143198
Hs.143509
Hs.14355
Hs.143600
Hs.143648
Hs.143812
Hs.143840
Hs.143954
Hs.144002
Hs.144040
Hs.14411
Hs.144138
Hs.14415
Hs.144264
Hs.144391
Hs.144583
Hs.144936
Hs.144955
Hs.145140
Hs.145444
Hs.145509
Hs.145520
Hs.145533
Hs.145749
Hs.145754
Hs.145932
Hs.14600
Hs.146030
Hs.146343
Hs.14691
Hs.147138
Hs.147663
Hs.148322
Hs.148587
Hs.148659
Hs.148830
Hs.14894
Hs.149303
Hs.149465
Hs.149609
Hs.149653
Hs.149740
Hs.149931
Hs.150011
Hs.150050
Hs.150167
Hs.150324
Hs.15099
Hs.151032
Hs.15106
Hs.15119
Hs.151202
Hs.151408
Hs.151411
Hs.151500
Hs.151761
Hs.1519
Hs.151973
Hs.151988
Hs.152337
Hs.152717
Hs.152925
Hs.153290
Hs.153355
Hs.153408
Hs.153450
Hs.154006
Hs.154008
Hs.154133
Hs.15420
Hs.154230
Hs.154295
Hs.154320
Hs.154366
Hs.154679
Hs.154680
Hs.154974
Hs.155185
Hs.155223
Hs.155572
Hs.155573
Hs.155766
Hs.155823
Hs.156148
Hs.156243
Hs.156319
Hs.156486
Hs.156637
Hs.156761
Hs.156784
Hs.156856
Hs.156880
Hs.156895
Hs.156905
Hs.157203
Hs.158135
Hs.158200
Hs.15825
Hs.158331
Hs.158381
Hs.158446
Hs.158719
Hs.158985
Hs.159066
Hs.159226
Hs.159238
Hs.159422
Hs.159454
Hs.159472
Hs.159481
Hs.159492
Hs.16007
Hs.16063
Hs.160918
Hs.160927
Hs.162089
Hs.162105
Hs.162206
Hs.16228
Hs.162518
Hs.162602
Hs.16332
Hs.1634
Hs.163546
Hs.163716
Hs.163725
Hs.16441
Hs.164502
Hs.16493
Hs.165195
Hs.16537
Hs.165724
Hs.165948
Hs.166173
Hs.166338
Hs.166348
Hs.166479
Hs.166486
Hs.167496
Hs.167535
Hs.167641
Hs.167721
Hs.168241
Hs.168732
Hs.169160
Hs.169300
Hs.169358
Hs.169441
Hs.169600
Hs.169744
Hs.169812
Hs.16986
Hs.169910
Hs.169921
Hs.169943
Hs.170234
Hs.170436
Hs.170667
Hs.170752
Hs.170822
Hs.170853
Hs.170918
Hs.170926
Hs.171802
Hs.171806
Hs.171921
Hs.17200
Hs.17240
Hs.17250
Hs.17255
Hs.172792
Hs.17287
Hs.172998
Hs.173002
Hs.173030
Hs.173042
Hs.173464
Hs.173560
Hs.173696
Hs.173705
Hs.173904
Hs.173933
Hs.173951
Hs.174330
Hs.17519
Hs.175596
Hs.17572
Hs.175804
Hs.17631
Hs.17686
Hs.177170
Hs.177576
Hs.178121
Hs.178292
Hs.17893
Hs.178999
Hs.179260
Hs.179481
Hs.18016
Hs.180403
Hs.180428
Hs.18063
Hs.180638
Hs.180909
Hs.180930
Hs.18103
Hs.181161
Hs.181174
Hs.181243
Hs.181272
Hs.181552
Hs.18166
Hs.181854
Hs.182874
Hs.183006
Hs.183114
Hs.183617
Hs.184029
Hs.184062
Hs.18471
Hs.185688
Hs.18573
Hs.185807
Hs.18586
Hs.186180
Hs.186291
Hs.186518
Hs.186547
Hs.186579
Hs.187199
Hs.187337
Hs.187464
Hs.187824
Hs.188614
Hs.188826
Hs.188882
Hs.189095
Hs.189358
Hs.189422
Hs.189813
Hs.189987
Hs.190090
Hs.190365
Hs.190386
Hs.190398
Hs.190466
Hs.190968
Hs.191320
Hs.191539
Hs.192190
Hs.192371
Hs.192477
Hs.192570
Hs.192756
Hs.192867
Hs.192881
Hs.193143
Hs.19322
Hs.19340
Hs.194035
Hs.194692
Hs.194737
Hs.195161
Hs.195642
Hs.19597
Hs.196083
Hs.196086
Hs.196133
Hs.19631
Hs.196437
Hs.196470
Hs.197084
Hs.19718
Hs.1973
Hs.197672
Hs.197683
Hs.197687
Hs.197713
Hs.198037
Hs.198870
Hs.199695
Hs.200022
Hs.200063
Hs.200776
Hs.200828
Hs.201624
Hs.201676
Hs.201806
Hs.20237
Hs.202451
Hs.202494
Hs.202538
Hs.20274
Hs.20281
Hs.204039
Hs.204619
Hs.2050
Hs.20506
Hs.205088
Hs.20521
Hs.205227
Hs.20529
Hs.205401
Hs.20555
Hs.2057
Hs.205736
Hs.206824
Hs.207085
Hs.207134
Hs.207157
Hs.20716
Hs.2074
Hs.208067
Hs.208162
Hs.20830
Hs.208759
Hs.20894
Hs.208972
Hs.209209
Hs.20943
Hs.209646
Hs.20977
Hs.209872
Hs.20999
Hs.210265
Hs.210367
Hs.210850
Hs.210911
Hs.211029
Hs.211068
Hs.211125
Hs.21143
Hs.211573
Hs.211586
Hs.211879
Hs.212151
Hs.212296
Hs.212709
Hs.212787
Hs.212957
Hs.212991
Hs.212992
Hs.213029
Hs.213248
Hs.21349
Hs.214263
Hs.21431
Hs.21432
Hs.21446
Hs.214646
Hs.21595
Hs.21701
Hs.217409
Hs.218008
Hs.21816
Hs.21938
Hs.220255
Hs.220261
Hs.22051
Hs.220677
Hs.220745
Hs.220901
Hs.22129
Hs.221377
Hs.22157
Hs.22158
Hs.221688
Hs.221974
Hs.22216
Hs.222171
Hs.22265
Hs.223474
Hs.22370
Hs.224137
Hs.22451
Hs.224630
Hs.22488
Hs.22543
Hs.225948
Hs.22627
Hs.226949
Hs.22785
Hs.227949
Hs.22826
Hs.22867
Hs.22891
Hs.23047
Hs.23060
Hs.23106
Hs.23128
Hs.231975
Hs.23213
Hs.23241
Hs.23311
Hs.233331
Hs.233939
Hs.23440
Hs.234572
Hs.23459
Hs.234722
Hs.234863
Hs.235026
Hs.235116
Hs.235498
Hs.235993
Hs.236218
Hs.236361
Hs.23648
Hs.236642
Hs.237856
Hs.238205
Hs.239106
Hs.239176
Hs.239499
Hs.239666
Hs.23978
Hs.239870
Hs.240443
Hs.241431
Hs.241543
Hs.241558
Hs.241565
Hs.24341
Hs.24422
Hs.24439
Hs.24444
Hs.244616
Hs.244723
Hs.245537
Hs.245773
Hs.245784
Hs.24608
Hs.246759
Hs.24684
Hs.247734
Hs.24790
Hs.24808
Hs.248192
Hs.248511
Hs.248572
Hs.24879
Hs.249235
Hs.249600
Hs.249955
Hs.250113
Hs.250429
Hs.25051
Hs.250607
Hs.250648
Hs.250693
Hs.250821
Hs.25130
Hs.251664
Hs.252485
Hs.252550
Hs.252820
Hs.252866
Hs.252938
Hs.25298
Hs.253193
Hs.253267
Hs.253272
Hs.253576
Hs.25362
Hs.253994
Hs.254122
Hs.254406
Hs.254672
Hs.255149
Hs.255363
Hs.255465
Hs.25601
Hs.256086
Hs.256639
Hs.257222
Hs.257300
Hs.259347
Hs.259403
Hs.259412
Hs.259785
Hs.259842
Hs.26002
Hs.26010
Hs.26058
Hs.260750
Hs.26102
Hs.26216
Hs.26226
Hs.26229
Hs.263081
Hs.263600
Hs.26432
Hs.26454
Hs.266249
Hs.266470
Hs.266782
Hs.266803
Hs.266935
Hs.267120
Hs.267289
Hs.26765
Hs.26797
Hs.268012
Hs.26837
Hs.269662
Hs.26981
Hs.269873
Hs.27023
Hs.270231
Hs.270364
Hs.270411
Hs.27048
Hs.270564
Hs.270997
Hs.27115
Hs.271541
Hs.271596
Hs.271752
Hs.27182
Hs.272215
Hs.272234
Hs.272317
Hs.27258
Hs.27263
Hs.272630
Hs.27268
Hs.272808
Hs.273186
Hs.273330
Hs.273415
Hs.274128
Hs.27413
Hs.274136
Hs.274170
Hs.274281
Hs.274351
Hs.27463
Hs.27495
Hs.27497
Hs.275464
Hs.27552
Hs.275999
Hs.276238
Hs.276471
Hs.276822
Hs.277316
Hs.277324
Hs.277888
Hs.27812
Hs.278378
Hs.278391
Hs.278671
Hs.278891
Hs.279646
Hs.279881
Hs.2799
Hs.28005
Hs.280311
Hs.280531
Hs.280726
Hs.281348
Hs.281434
Hs.282079
Hs.282089
Hs.282177
Hs.282204
Hs.282233
Hs.282387
Hs.28249
Hs.282804
Hs.28285
Hs.282901
Hs.282970
Hs.282975
Hs.283374
Hs.283402
Hs.283550
Hs.283551
Hs.28360
Hs.283734
Hs.283739
Hs.283844
Hs.283862
Hs.283869
Hs.284192
Hs.284208
Hs.284232
Hs.284245
Hs.284279
Hs.284294
Hs.284295
Hs.284394
Hs.285165
Hs.285176
Hs.28564
Hs.28608
Hs.286145
Hs.286226
Hs.28700
Hs.287295
Hs.287362
Hs.287374
Hs.287493
Hs.287735
Hs.287738
Hs.28803
Hs.288156
Hs.288215
Hs.288232
Hs.288368
Hs.288565
Hs.288697
Hs.28890
Hs.289014
Hs.289044
Hs.2891
Hs.28988
Hs.290259
Hs.29068
Hs.29076
Hs.29117
Hs.291219
Hs.291623
Hs.292164
Hs.292308
Hs.292511
Hs.292781
Hs.292925
Hs.293084
Hs.293224
Hs.293311
Hs.293533
Hs.293678
Hs.293736
Hs.293884
Hs.293943
Hs.294035
Hs.29464
Hs.296031
Hs.296198
Hs.296317
Hs.296356
Hs.296380
Hs.296436
Hs.29672
Hs.296724
Hs.2969
Hs.297559
Hs.297629
Hs.29798
Hs.29808
Hs.2982
Hs.298253
Hs.298258
Hs.298399
Hs.29863
Hs.298735
Hs.29878
Hs.299068
Hs.299329
Hs.299542
Hs.29956
Hs.300439
Hs.300485
Hs.3005
Hs.300684
Hs.300701
Hs.300793
Hs.301011
Hs.301040
Hs.301055
Hs.301059
Hs.301243
Hs.301404
Hs.301463
Hs.301596
Hs.301658
Hs.301685
Hs.301696
Hs.301755
Hs.301985
Hs.301989
Hs.302442
Hs.30246
Hs.302740
Hs.302754
Hs.302903
Hs.303901
Hs.30532
Hs.30567
Hs.305834
Hs.306307
Hs.306327
Hs.30634
Hs.306425
Hs.306468
Hs.306516
Hs.30656
Hs.306665
Hs.306711
Hs.306882
Hs.308777
Hs.309203
Hs.309244
Hs.3094
Hs.309674
Hs.30991
Hs.310320
Hs.310323
Hs.310542
Hs.310781
Hs.311100
Hs.311363
Hs.31159
Hs.312419
Hs.312642
Hs.313376
Hs.31387
Hs.313948
Hs.314101
Hs.314313
Hs.31500
Hs.315241
Hs.31532
Hs.315366
Hs.315485
Hs.316891
Hs.316977
Hs.317095
Hs.317304
Hs.317590
Hs.317614
Hs.318584
Hs.318751
Hs.318783
Hs.318954
Hs.319088
Hs.319284
Hs.319422
Hs.320445
Hs.320834
Hs.321164
Hs.32163
Hs.321687
Hs.322735
Hs.322835
Hs.323053
Hs.323079
Hs.32333
Hs.323560
Hs.32365
Hs.32374
Hs.324514
Hs.324808
Hs.325100
Hs.325321
Hs.325825
Hs.325838
Hs.325860
Hs.32587
Hs.3260
Hs.326445
Hs.326730
Hs.326801
Hs.32699
Hs.32951
Hs.32990
Hs.330085
Hs.33104
Hs.331491
Hs.3321
Hs.332115
Hs.332407
Hs.332844
Hs.333016
Hs.333157
Hs.333609
Hs.333667
Hs.334405
Hs.334485
Hs.334534
Hs.334575
Hs.334658
Hs.334787
Hs.334848
Hs.3353
Hs.335599
Hs.335614
Hs.335754
Hs.336196
Hs.336425
Hs.336958
Hs.33862
Hs.339024
Hs.339665
Hs.339697
Hs.33983
Hs.339836
Hs.340636
Hs.341729
Hs.341906
Hs.343173
Hs.343220
Hs.343513
Hs.343522
Hs.343828
Hs.34447
Hs.34516
Hs.345444
Hs.345588
Hs.347310
Hs.347465
Hs.347539
Hs.347609
Hs.347713
Hs.347803
Hs.34790
Hs.348012
Hs.348024
Hs.348112
Hs.348262
Hs.348319
Hs.348411
Hs.348428
Hs.348472
Hs.348502
Hs.348503
Hs.348514
Hs.348515
Hs.348799
Hs.348899
Hs.34892
Hs.348982
Hs.349067
Hs.349092
Hs.349256
Hs.349283
Hs.349568
Hs.350229
Hs.350268
Hs.350795
Hs.350927
Hs.35120
Hs.351262
Hs.351327
Hs.351478
Hs.351558
Hs.351605
Hs.351665
Hs.351680
Hs.352367
Hs.352398
Hs.352662
Hs.352680
Hs.353090
Hs.353172
Hs.354013
Hs.355141
Hs.355191
Hs.355281
Hs.355455
Hs.355484
Hs.355497
Hs.355517
Hs.355581
Hs.355589
Hs.355608
Hs.355618
Hs.355655
Hs.355708
Hs.355747
Hs.355753
Hs.355814
Hs.355827
Hs.355835
Hs.355933
Hs.356054
Hs.356055
Hs.356079
Hs.356099
Hs.356210
Hs.356224
Hs.356231
Hs.356438
Hs.356494
Hs.356530
Hs.356545
Hs.356549
Hs.356564
Hs.356590
Hs.356690
Hs.356729
Hs.356766
Hs.356769
Hs.356832
Hs.356838
Hs.356876
Hs.35841
Hs.358943
Hs.359394
Hs.35962
Hs.360041
Hs.361493
Hs.362817
Hs.362980
Hs.365405
Hs.365863
Hs.36727
Hs.367638
Hs.367639
Hs.367689
Hs.367690
Hs.367799
Hs.368197
Hs.368672
Hs.368746
Hs.368756
Hs.368802
Hs.368808
Hs.368823
Hs.368944
Hs.369087
Hs.369398
Hs.369457
Hs.36958
Hs.369595
Hs.369728
Hs.369869
Hs.370362
Hs.370374
Hs.370450
Hs.370491
Hs.37055
Hs.371001
Hs.371140
Hs.371148
Hs.371350
Hs.37138
Hs.371416
Hs.371496
Hs.371609
Hs.371716
Hs.371768
Hs.371850
Hs.37196
Hs.372033
Hs.372265
Hs.372288
Hs.372680
Hs.372688
Hs.372758
Hs.37288
Hs.372949
Hs.3731
Hs.373521
Hs.374201
Hs.374278
Hs.374285
Hs.374403
Hs.374437
Hs.374480
Hs.374485
Hs.374577
Hs.374614
Hs.374634
Hs.374649
Hs.37477
Hs.37482
Hs.374838
Hs.374987
Hs.374990
Hs.375003
Hs.375012
Hs.375025
Hs.375064
Hs.375178
Hs.375560
Hs.375827
Hs.3759
Hs.376041
Hs.376347
Hs.376782
Hs.377056
Hs.377066
Hs.377155
Hs.377218
Hs.377409
Hs.378080
Hs.378380
Hs.378505
Hs.378736
Hs.378836
Hs.378913
Hs.378971
Hs.379018
Hs.379091
Hs.379109
Hs.37916
Hs.379186
Hs.379750
Hs.379758
Hs.379903
Hs.379991
Hs.380021
Hs.380094
Hs.380100
Hs.380144
Hs.380253
Hs.380258
Hs.380271
Hs.380372
Hs.380599
Hs.380639
Hs.380709
Hs.380745
Hs.380764
Hs.380851
Hs.380857
Hs.380920
Hs.380923
Hs.380929
Hs.381134
Hs.381256
Hs.38176
Hs.38178
Hs.382052
Hs.382341
Hs.382791
Hs.383206
Hs.383245
Hs.3843
Hs.385588
Hs.385601
Hs.385636
Hs.385862
Hs.385913
Hs.385924
Hs.386042
Hs.386140
Hs.386264
Hs.386278
Hs.386784
Hs.387099
Hs.388163
Hs.388170
Hs.388220
Hs.388565
Hs.388575
Hs.388742
Hs.388761
Hs.388877
Hs.389057
Hs.389104
Hs.389171
Hs.389347
Hs.389452
Hs.389588
Hs.389638
Hs.389765
Hs.389893
Hs.389898
Hs.390004
Hs.390538
Hs.390616
Hs.390758
Hs.390826
Hs.391828
Hs.391855
Hs.391944
Hs.393239
Hs.394609
Hs.395205
Hs.395301
Hs.396047
Hs.396189
Hs.396200
Hs.396497
Hs.396566
Hs.396811
Hs.396817
Hs.397062
Hs.397105
Hs.397266
Hs.397391
Hs.397426
Hs.397465
Hs.397542
Hs.397641
Hs.397729
Hs.398091
Hs.3989
Hs.398989
Hs.399769
Hs.399984
Hs.400124
Hs.400348
Hs.400460
Hs.400590
Hs.400872
Hs.400876
Hs.401145
Hs.401218
Hs.401798
Hs.402002
Hs.402697
Hs.402748
Hs.402996
Hs.403123
Hs.403828
Hs.403937
Hs.404081
Hs.404215
Hs.404568
Hs.404781
Hs.40530
Hs.405373
Hs.405410
Hs.405427
Hs.405497
Hs.4055
Hs.405809
Hs.405917
Hs.405932
Hs.405942
Hs.405958
Hs.405972
Hs.406037
Hs.406056
Hs.406064
Hs.406156
Hs.406184
Hs.406199
Hs.406224
Hs.406243
Hs.406371
Hs.406377
Hs.406423
Hs.406434
Hs.406520
Hs.406551
Hs.406574
Hs.406722
Hs.406751
Hs.406823
Hs.406879
Hs.406882
Hs.406913
Hs.406972
Hs.407011
Hs.40719
Hs.407474
Hs.407574
Hs.407587
Hs.407603
Hs.407756
Hs.408106
Hs.408259
Hs.408398
Hs.408443
Hs.408547
Hs.408577
Hs.408615
Hs.408623
Hs.408866
Hs.408932
Hs.408934
Hs.409044
Hs.409117
Hs.409226
Hs.409230
Hs.409256
Hs.40966
Hs.409677
Hs.409783
Hs.409862
Hs.409875
Hs.409911
Hs.410086
Hs.410113
Hs.41029
Hs.410314
Hs.410316
Hs.41045
Hs.410683
Hs.410784
Hs.411022
Hs.411317
Hs.411347
Hs.411480
Hs.411490
Hs.411826
Hs.412022
Hs.412102
Hs.412141
Hs.412406
Hs.412961
Hs.413133
Hs.413220
Hs.413238
Hs.41324
Hs.413396
Hs.413513
Hs.413617
Hs.413636
Hs.413944
Hs.414591
Hs.414787
Hs.414809
Hs.415033
Hs.415322
Hs.415702
Hs.415722
Hs.41587
Hs.416077
Hs.416262
Hs.416358
Hs.416385
Hs.416630
Hs.416735
Hs.416769
Hs.416854
Hs.416930
Hs.417246
Hs.417482
Hs.41793
Hs.417970
Hs.418045
Hs.418070
Hs.418285
Hs.418287
Hs.418426
Hs.41877
Hs.419170
Hs.419535
Hs.419763
Hs.420699
Hs.4210
Hs.421054
Hs.421202
Hs.421238
Hs.42128
Hs.4213
Hs.421534
Hs.421680
Hs.42173
Hs.421737
Hs.421825
Hs.422323
Hs.422799
Hs.422827
Hs.422848
Hs.423523
Hs.423808
Hs.424077
Hs.424312
Hs.424711
Hs.425091
Hs.425274
Hs.4253
Hs.42572
Hs.42612
Hs.426312
Hs.42644
Hs.426704
Hs.42712
Hs.4273
Hs.428715
Hs.428779
Hs.42896
Hs.42949
Hs.429531
Hs.429920
Hs.429994
Hs.430020
Hs.43071
Hs.430725
Hs.431332
Hs.43141
Hs.431753
Hs.431828
Hs.432121
Hs.432132
Hs.432364
Hs.432491
Hs.432563
Hs.432623
Hs.432642
Hs.432690
Hs.432729
Hs.432787
Hs.432840
Hs.432978
Hs.433010
Hs.433024
Hs.433040
Hs.433053
Hs.433103
Hs.433256
Hs.433312
Hs.433328
Hs.433345
Hs.433445
Hs.433452
Hs.433578
Hs.433611
Hs.433722
Hs.433738
Hs.433796
Hs.433827
Hs.433829
Hs.434077
Hs.434367
Hs.434408
Hs.434432
Hs.434458
Hs.434462
Hs.434477
Hs.434625
Hs.434966
Hs.434971
Hs.434997
Hs.435023
Hs.435069
Hs.435092
Hs.435166
Hs.435270
Hs.435326
Hs.435461
Hs.435483
Hs.435537
Hs.435811
Hs.435962
Hs.435967
Hs.435970
Hs.435994
Hs.436041
Hs.436280
Hs.436288
Hs.436306
Hs.436329
Hs.436344
Hs.436380
Hs.436392
Hs.436417
Hs.436458
Hs.436518
Hs.436538
Hs.436593
Hs.436604
Hs.436708
Hs.436872
Hs.436873
Hs.436896
Hs.436905
Hs.436937
Hs.436939
Hs.436986
Hs.436991
Hs.437039
Hs.437058
Hs.437072
Hs.437191
Hs.437205
Hs.43728
Hs.437336
Hs.437404
Hs.437422
Hs.437444
Hs.437495
Hs.437592
Hs.437612
Hs.437691
Hs.437941
Hs.438072
Hs.438277
Hs.438300
Hs.43847
Hs.438533
Hs.43857
Hs.438581
Hs.438588
Hs.438599
Hs.438642
Hs.438731
Hs.438749
Hs.438767
Hs.438778
Hs.438789
Hs.438803
Hs.438858
Hs.438861
Hs.438972
Hs.438974
Hs.438982
Hs.439020
Hs.43910
Hs.439114
Hs.439137
Hs.439144
Hs.439188
Hs.439211
Hs.439312
Hs.439367
Hs.439370
Hs.439504
Hs.439523
Hs.439631
Hs.439680
Hs.439684
Hs.439776
Hs.440168
Hs.440320
Hs.440328
Hs.440379
Hs.440404
Hs.440459
Hs.440899
Hs.440950
Hs.441044
Hs.441050
Hs.441127
Hs.441160
Hs.441183
Hs.441190
Hs.441783
Hs.442138
Hs.442160
Hs.442329
Hs.442590
Hs.442592
Hs.442604
Hs.442675
Hs.442779
Hs.442946
Hs.442983
Hs.442989
Hs.443012
Hs.443165
Hs.443435
Hs.443452
Hs.443457
Hs.443518
Hs.443615
Hs.443637
Hs.443639
Hs.443695
Hs.443721
Hs.443793
Hs.443839
Hs.443885
Hs.444045
Hs.444069
Hs.444102
Hs.444347
Hs.444447
Hs.444517
Hs.444590
Hs.444635
Hs.444689
Hs.444691
Hs.444706
Hs.444708
Hs.444757
Hs.444783
Hs.444845
Hs.444958
Hs.445201
Hs.445255
Hs.445264
Hs.445283
Hs.445377
Hs.445395
Hs.445402
Hs.445445
Hs.445447
Hs.445481
Hs.445489
Hs.445514
Hs.445517
Hs.445537
Hs.445563
Hs.445574
Hs.445603
Hs.445714
Hs.445715
Hs.445835
Hs.445864
Hs.445941
Hs.445970
Hs.445971
Hs.446146
Hs.446152
Hs.446275
Hs.446386
Hs.446390
Hs.446403
Hs.446408
Hs.446409
Hs.446424
Hs.446430
Hs.446451
Hs.446484
Hs.446506
Hs.446513
Hs.446528
Hs.446534
Hs.446564
Hs.446566
Hs.446592
Hs.446606
Hs.446621
Hs.446671
Hs.446677
Hs.446678
Hs.446933
Hs.447109
Hs.447488
Hs.447521
Hs.447524
Hs.447530
Hs.447577
Hs.447602
Hs.447619
Hs.44766
Hs.447663
Hs.447674
Hs.447683
Hs.447723
Hs.447734
Hs.448003
Hs.448294
Hs.448341
Hs.448342
Hs.448398
Hs.448540
Hs.448596
Hs.448675
Hs.448738
Hs.448808
Hs.448833
Hs.448865
Hs.448889
Hs.448968
Hs.449037
Hs.449051
Hs.449114
Hs.449152
Hs.449266
Hs.449350
Hs.449423
Hs.449641
Hs.449757
Hs.449864
Hs.449894
Hs.449927
Hs.449942
Hs.449971
Hs.450096
Hs.451156
Hs.451990
Hs.45203
Hs.454197
Hs.454403
Hs.454652
Hs.454662
Hs.454685
Hs.454722
Hs.454832
Hs.454833
Hs.454935
Hs.455285
Hs.455955
Hs.456577
Hs.458298
Hs.458300
Hs.458314
Hs.458330
Hs.458334
Hs.458335
Hs.458344
Hs.458367
Hs.458393
Hs.458398
Hs.458404
Hs.458421
Hs.458444
Hs.458468
Hs.458486
Hs.458487
Hs.458493
Hs.459222
Hs.459584
Hs.459937
Hs.460
Hs.460101
Hs.460184
Hs.460306
Hs.460669
Hs.460785
Hs.461485
Hs.463181
Hs.463256
Hs.463550
Hs.464870
Hs.46506
Hs.465090
Hs.465133
Hs.465688
Hs.465822
Hs.466293
Hs.466522
Hs.46730
Hs.46736
Hs.468488
Hs.468660
Hs.468675
Hs.468741
Hs.46903
Hs.469360
Hs.470312
Hs.470577
Hs.470699
Hs.470711
Hs.471439
Hs.471505
Hs.47232
Hs.473113
Hs.473654
Hs.475012
Hs.475033
Hs.47534
Hs.47546
Hs.47572
Hs.475792
Hs.477460
Hs.478025
Hs.478909
Hs.4791
Hs.480186
Hs.48029
Hs.481347
Hs.481879
Hs.482005
Hs.48219
Hs.482402
Hs.482858
Hs.483538
Hs.48384
Hs.484192
Hs.48450
Hs.48458
Hs.48549
Hs.48617
Hs.486495
Hs.48653
Hs.486928
Hs.487510
Hs.487698
Hs.487751
Hs.487752
Hs.488173
Hs.488459
Hs.488824
Hs.4890
Hs.489167
Hs.490146
Hs.490995
Hs.491405
Hs.491536
Hs.491963
Hs.492000
Hs.492173
Hs.492802
Hs.4930
Hs.49344
Hs.4935
Hs.493512
Hs.493931
Hs.49500
Hs.495119
Hs.495227
Hs.496614
Hs.497008
Hs.497117
Hs.497284
Hs.497698
Hs.497803
Hs.497929
Hs.498191
Hs.498312
Hs.498569
Hs.498582
Hs.498792
Hs.49889
Hs.499235
Hs.4994
Hs.499659
Hs.499849
Hs.499855
Hs.500064
Hs.500380
Hs.500496
Hs.500893
Hs.501293
Hs.502
Hs.502092
Hs.502127
Hs.50216
Hs.502532
Hs.502564
Hs.502577
Hs.502656
Hs.502669
Hs.5028
Hs.504370
Hs.504580
Hs.504644
Hs.505463
Hs.505587
Hs.505783
Hs.506072
Hs.506366
Hs.506556
Hs.506692
Hs.507181
Hs.50732
Hs.507365
Hs.507665
Hs.507712
Hs.50883
Hs.509394
Hs.509499
Hs.509622
Hs.509954
Hs.510186
Hs.510523
Hs.510751
Hs.510763
Hs.510927
Hs.510990
Hs.511005
Hs.511397
Hs.511697
Hs.511708
Hs.511758
Hs.511765
Hs.511839
Hs.511890
Hs.511892
Hs.511898
Hs.511931
Hs.511935
Hs.511941
Hs.511946
Hs.511947
Hs.511978
Hs.512029
Hs.512118
Hs.512149
Hs.512224
Hs.512226
Hs.512319
Hs.512330
Hs.512365
Hs.512414
Hs.512502
Hs.512590
Hs.512592
Hs.512614
Hs.512615
Hs.512633
Hs.512642
Hs.512652
Hs.512665
Hs.512689
Hs.512697
Hs.512701
Hs.512729
Hs.512735
Hs.512739
Hs.512743
Hs.512763
Hs.512765
Hs.512776
Hs.512793
Hs.512810
Hs.512829
Hs.512847
Hs.512849
Hs.512852
Hs.512854
Hs.512871
Hs.513334
Hs.513988
Hs.514263
Hs.514361
Hs.514494
Hs.514710
Hs.515190
Hs.515229
Hs.515391
Hs.515495
Hs.515557
Hs.515741
Hs.515866
Hs.516891
Hs.517085
Hs.517094
Hs.517164
Hs.517243
Hs.517590
Hs.517611
Hs.517832
Hs.518252
Hs.518273
Hs.518676
Hs.519151
Hs.519285
Hs.519362
Hs.519644
Hs.519956
Hs.520306
Hs.520318
Hs.520629
Hs.521240
Hs.521258
Hs.5215
Hs.521686
Hs.522029
Hs.522470
Hs.522671
Hs.522709
Hs.522777
Hs.522897
Hs.522920
Hs.523152
Hs.523181
Hs.523687
Hs.523689
Hs.523893
Hs.524191
Hs.524874
Hs.524903
Hs.5250
Hs.525111
Hs.525281
Hs.525322
Hs.525428
Hs.525461
Hs.525476
Hs.525566
Hs.525603
Hs.525616
Hs.525807
Hs.5268
Hs.52763
Hs.52788
Hs.53263
Hs.5327
Hs.53447
Hs.5378
Hs.53996
Hs.5400
Hs.54416
Hs.54468
Hs.54617
Hs.55067
Hs.55158
Hs.55209
Hs.55967
Hs.56782
Hs.56847
Hs.57079
Hs.5724
Hs.5790
Hs.5807
Hs.58103
Hs.58219
Hs.58373
Hs.58414
Hs.58452
Hs.58559
Hs.58650
Hs.59403
Hs.59475
Hs.5957
Hs.5978
Hs.59804
Hs.59838
Hs.59892
Hs.59943
Hs.5997
Hs.6019
Hs.60377
Hs.60548
Hs.61384
Hs.61406
Hs.61472
Hs.61532
Hs.6168
Hs.61762
Hs.61884
Hs.6189
Hs.61960
Hs.62185
Hs.6224
Hs.62264
Hs.6232
Hs.63128
Hs.63187
Hs.63236
Hs.63405
Hs.6343
Hs.635
Hs.6360
Hs.63841
Hs.6385
Hs.64000
Hs.6451
Hs.6454
Hs.64616
Hs.64840
Hs.6496
Hs.6527
Hs.65436
Hs.65578
Hs.6580
Hs.66187
Hs.6631
Hs.66378
Hs.66392
Hs.6641
Hs.66960
Hs.67317
Hs.6750
Hs.67624
Hs.6783
Hs.67991
Hs.68061
Hs.6815
Hs.68490
Hs.6872
Hs.6874
Hs.7022
Hs.70903
Hs.7145
Hs.71573
Hs.71913
Hs.7200
Hs.72242
Hs.72325
Hs.72467
Hs.72660
Hs.7278
Hs.72782
Hs.72984
Hs.7314
Hs.7353
Hs.73793
Hs.74076
Hs.74369
Hs.744
Hs.7483
Hs.74921
Hs.75056
Hs.75066
Hs.75087
Hs.75187
Hs.75199
Hs.75231
Hs.75337
Hs.75400
Hs.7542
Hs.75452
Hs.75667
Hs.75794
Hs.75819
Hs.76239
Hs.76422
Hs.76480
Hs.76662
Hs.76847
Hs.7720
Hs.7734
Hs.77575
Hs.77783
Hs.77813
Hs.77873
Hs.77965
Hs.7888
Hs.78921
Hs.78946
Hs.78960
Hs.78996
Hs.79092
Hs.79107
Hs.79347
Hs.7956
Hs.7960
Hs.7967
Hs.79706
Hs.7973
Hs.79881
Hs.8022
Hs.80285
Hs.80288
Hs.80305
Hs.8036
Hs.8045
Hs.8055
Hs.80618
Hs.80680
Hs.80919
Hs.81008
Hs.8118
Hs.8136
Hs.816
Hs.82023
Hs.82502
Hs.82508
Hs.82520
Hs.83147
Hs.83293
Hs.8361
Hs.83623
Hs.83634
Hs.83636
Hs.83916
Hs.85087
Hs.8546
Hs.85564
Hs.85603
Hs.86088
Hs.861
Hs.86386
Hs.8663
Hs.86858
Hs.86941
Hs.87134
Hs.88139
Hs.8852
Hs.88594
Hs.88801
Hs.88914
Hs.89271
Hs.89404
Hs.89474
Hs.89560
Hs.8982
Hs.90093
Hs.902
Hs.90232
Hs.9059
Hs.9070
Hs.9081
Hs.90957
Hs.9100
Hs.91161
Hs.91559
Hs.91564
Hs.91567
Hs.91582
Hs.91728
Hs.91846
Hs.9196
Hs.920
Hs.92236
Hs.92260
Hs.9291
Hs.9302
Hs.93338
Hs.93354
Hs.9343
Hs.93738
Hs.93832
Hs.93836
Hs.93842
Hs.94031
Hs.94229
Hs.94292
Hs.943
Hs.94395
Hs.9460
Hs.9521
Hs.95220
Hs.95321
Hs.9585
Hs.9587
Hs.96125
Hs.96322
Hs.96334
Hs.96485
Hs.96633
Hs.96731
Hs.96885
Hs.97013
Hs.97176
Hs.97774
Hs.97837
Hs.97845
Hs.97848
Hs.97849
Hs.98243
Hs.9842
Hs.98493
Hs.9873
Hs.98751
Hs.9887
Hs.99014
Hs.99093
Hs.99244
Hs.9933
Hs.99724
Hs.99824
Hs.99836
Hs.99841
