# Supplementary material for: Genome wide profiling of human embryonic stem cells (hESCs), their derivatives and embryonal carcinoma cells to develop base profiles of U.S. Federal government approved hESC lines
Source: BMC Dev Biol. 2006 May 3;6:20. doi: 10.1186/1471-213X-6-20 (PMC1523200; doi:10.1186/1471-213X-6-20)
Supplement: Additional File 2 — Comparison of gene expression data of MPSS and Illumina bead array. [file 1471-213X-6-20-S2.zip › ES_MPSS_BeadArray_only_matched2BeadArray]

Hs.100058
Hs.100072
Hs.10018
Hs.10043
Hs.100448
Hs.10056
Hs.100890
Hs.100915
Hs.100921
Hs.10101
Hs.10116
Hs.10119
Hs.101257
Hs.101382
Hs.101448
Hs.101660
Hs.101850
Hs.101915
Hs.102237
Hs.102276
Hs.102301
Hs.102307
Hs.10235
Hs.102397
Hs.102456
Hs.102480
Hs.102484
Hs.102506
Hs.102669
Hs.102696
Hs.102910
Hs.102971
Hs.102991
Hs.10306
Hs.103081
Hs.103253
Hs.103378
Hs.103483
Hs.103501
Hs.103527
Hs.103665
Hs.103755
Hs.103832
Hs.103839
Hs.103854
Hs.104115
Hs.104119
Hs.1042
Hs.104203
Hs.104382
Hs.10441
Hs.104417
Hs.104476
Hs.104530
Hs.104570
Hs.104573
Hs.104576
Hs.104671
Hs.104717
Hs.104741
Hs.104772
Hs.104788
Hs.104888
Hs.105
Hs.1050
Hs.105191
Hs.105399
Hs.105407
Hs.105434
Hs.105435
Hs.105460
Hs.105465
Hs.105584
Hs.105607
Hs.105640
Hs.105689
Hs.105806
Hs.105818
Hs.105925
Hs.105932
Hs.106005
Hs.106210
Hs.106242
Hs.106415
Hs.106529
Hs.106552
Hs.106730
Hs.106857
Hs.106876
Hs.107000
Hs.107125
Hs.107203
Hs.10724
Hs.107362
Hs.107387
Hs.107476
Hs.10748
Hs.107513
Hs.107515
Hs.107812
Hs.10784
Hs.107911
Hs.107942
Hs.107979
Hs.108080
Hs.108106
Hs.108332
Hs.108412
Hs.108441
Hs.108642
Hs.108806
Hs.108924
Hs.108931
Hs.10903
Hs.109051
Hs.109122
Hs.109225
Hs.109672
Hs.1098
Hs.110103
Hs.110637
Hs.11065
Hs.110675
Hs.110695
Hs.110702
Hs.110837
Hs.11110
Hs.11125
Hs.111279
Hs.111518
Hs.111520
Hs.11169
Hs.11171
Hs.111782
Hs.1119
Hs.111967
Hs.111991
Hs.112023
Hs.112087
Hs.112198
Hs.112208
Hs.112282
Hs.112356
Hs.112423
Hs.112432
Hs.112434
Hs.112499
Hs.112645
Hs.112669
Hs.112707
Hs.112933
Hs.112952
Hs.112986
Hs.112998
Hs.113052
Hs.113117
Hs.113216
Hs.113253
Hs.113265
Hs.113275
Hs.113277
Hs.113319
Hs.11342
Hs.11360
Hs.11387
Hs.11411
Hs.114191
Hs.114218
Hs.114740
Hs.1148
Hs.1149
Hs.114931
Hs.11494
Hs.115325
Hs.115365
Hs.1154
Hs.115412
Hs.115460
Hs.11571
Hs.115721
Hs.115907
Hs.11607
Hs.11614
Hs.11638
Hs.116459
Hs.116467
Hs.116532
Hs.1166
Hs.117268
Hs.11729
Hs.11774
Hs.11776
Hs.117780
Hs.117848
Hs.117865
Hs.117874
Hs.117963
Hs.118126
Hs.118194
Hs.118210
Hs.118243
Hs.118248
Hs.118354
Hs.11849
Hs.118630
Hs.118631
Hs.118633
Hs.11866
Hs.118725
Hs.118820
Hs.118845
Hs.1189
Hs.118983
Hs.119004
Hs.119014
Hs.11916
Hs.119274
Hs.119285
Hs.119286
Hs.119387
Hs.119537
Hs.119699
Hs.1200
Hs.120277
Hs.120396
Hs.120425
Hs.120439
Hs.120766
Hs.120817
Hs.12082
Hs.120824
Hs.120904
Hs.120905
Hs.121044
Hs.12106
Hs.12107
Hs.121072
Hs.121084
Hs.1211
Hs.121241
Hs.12126
Hs.121335
Hs.121347
Hs.121482
Hs.121483
Hs.121516
Hs.121590
Hs.121676
Hs.121748
Hs.121915
Hs.12210
Hs.122301
Hs.122346
Hs.12248
Hs.122546
Hs.12271
Hs.12272
Hs.122823
Hs.122967
Hs.123036
Hs.123123
Hs.12313
Hs.123253
Hs.123295
Hs.123427
Hs.123464
Hs.12347
Hs.123473
Hs.123533
Hs.123637
Hs.12365
Hs.123654
Hs.123659
Hs.12381
Hs.1239
Hs.12393
Hs.124010
Hs.124021
Hs.124030
Hs.124085
Hs.124212
Hs.12436
Hs.124491
Hs.12451
Hs.124553
Hs.12482
Hs.124840
Hs.125034
Hs.125116
Hs.125124
Hs.125139
Hs.125231
Hs.125244
Hs.125293
Hs.12532
Hs.125379
Hs.125457
Hs.125490
Hs.125504
Hs.12554
Hs.125680
Hs.125742
Hs.125902
Hs.126219
Hs.126248
Hs.126256
Hs.126265
Hs.126355
Hs.126378
Hs.126464
Hs.126494
Hs.126550
Hs.126706
Hs.12677
Hs.126774
Hs.126783
Hs.126914
Hs.12692
Hs.1270
Hs.12702
Hs.127093
Hs.127196
Hs.127216
Hs.127217
Hs.127273
Hs.127310
Hs.127388
Hs.1274
Hs.127401
Hs.127476
Hs.127548
Hs.12773
Hs.127799
Hs.12797
Hs.127973
Hs.128087
Hs.128096
Hs.1281
Hs.12815
Hs.128193
Hs.12820
Hs.128316
Hs.12835
Hs.128410
Hs.12845
Hs.128499
Hs.12851
Hs.128653
Hs.128676
Hs.128738
Hs.128766
Hs.128782
Hs.128813
Hs.128856
Hs.128893
Hs.129079
Hs.129126
Hs.129213
Hs.129228
Hs.129268
Hs.129319
Hs.12940
Hs.12953
Hs.129563
Hs.129598
Hs.129614
Hs.129694
Hs.129702
Hs.129758
Hs.129801
Hs.129829
Hs.129888
Hs.129910
Hs.129959
Hs.130065
Hs.130104
Hs.13014
Hs.13015
Hs.130316
Hs.13034
Hs.130434
Hs.130435
Hs.130607
Hs.130683
Hs.130712
Hs.130714
Hs.130741
Hs.130783
Hs.130858
Hs.130969
Hs.130983
Hs.130991
Hs.131021
Hs.131057
Hs.1311
Hs.131122
Hs.131180
Hs.131236
Hs.131342
Hs.13138
Hs.131380
Hs.131393
Hs.1314
Hs.131433
Hs.131514
Hs.131570
Hs.131846
Hs.131905
Hs.131945
Hs.131987
Hs.132049
Hs.132087
Hs.132275
Hs.132311
Hs.132370
Hs.132380
Hs.132399
Hs.132543
Hs.132554
Hs.132562
Hs.132625
Hs.132743
Hs.132753
Hs.132760
Hs.13277
Hs.132781
Hs.132794
Hs.132799
Hs.132816
Hs.132853
Hs.132858
Hs.132989
Hs.133081
Hs.133089
Hs.133167
Hs.133205
Hs.13321
Hs.13323
Hs.133234
Hs.13351
Hs.133543
Hs.13359
Hs.13366
Hs.133872
Hs.133988
Hs.134012
Hs.13405
Hs.134074
Hs.134185
Hs.13434
Hs.134342
Hs.134406
Hs.134478
Hs.134640
Hs.134729
Hs.134816
Hs.134856
Hs.134859
Hs.134948
Hs.13495
Hs.134958
Hs.134999
Hs.135039
Hs.135118
Hs.135183
Hs.135215
Hs.13525
Hs.135254
Hs.13543
Hs.1355
Hs.135500
Hs.135569
Hs.135578
Hs.135626
Hs.13565
Hs.135742
Hs.135756
Hs.13604
Hs.1361
Hs.136280
Hs.136581
Hs.13662
Hs.136623
Hs.137007
Hs.137129
Hs.137260
Hs.13759
Hs.138155
Hs.138563
Hs.13872
Hs.13885
Hs.139226
Hs.139240
Hs.139709
Hs.13982
Hs.139851
Hs.14070
Hs.140950
Hs.141347
Hs.141492
Hs.141727
Hs.142179
Hs.14222
Hs.14229
Hs.142395
Hs.1424
Hs.142912
Hs.143036
Hs.143102
Hs.1432
Hs.143253
Hs.143314
Hs.143482
Hs.1435
Hs.143638
Hs.143681
Hs.143736
Hs.143751
Hs.143774
Hs.143792
Hs.144011
Hs.144304
Hs.144407
Hs.144442
Hs.144502
Hs.144655
Hs.14478
Hs.144875
Hs.144913
Hs.144980
Hs.145010
Hs.145061
Hs.145128
Hs.145156
Hs.145246
Hs.145365
Hs.1454
Hs.145416
Hs.145431
Hs.145498
Hs.14559
Hs.145599
Hs.145949
Hs.14595
Hs.145956
Hs.14601
Hs.14611
Hs.146139
Hs.146161
Hs.146170
Hs.146219
Hs.14623
Hs.146393
Hs.146406
Hs.146449
Hs.146503
Hs.146544
Hs.146824
Hs.146847
Hs.147025
Hs.147111
Hs.147159
Hs.14732
Hs.147331
Hs.147391
Hs.147568
Hs.147695
Hs.147697
Hs.147722
Hs.1478
Hs.147816
Hs.147868
Hs.147898
Hs.148090
Hs.148135
Hs.148228
Hs.148344
Hs.148425
Hs.148427
Hs.148438
Hs.148564
Hs.148565
Hs.14880
Hs.148822
Hs.148845
Hs.149
Hs.149095
Hs.149098
Hs.149156
Hs.149176
Hs.149219
Hs.149227
Hs.149305
Hs.149353
Hs.149367
Hs.149376
Hs.149443
Hs.14968
Hs.149894
Hs.149924
Hs.149957
Hs.150136
Hs.150319
Hs.150358
Hs.150406
Hs.150444
Hs.150540
Hs.150555
Hs.150922
Hs.150930
Hs.151123
Hs.151135
Hs.15114
Hs.151237
Hs.151250
Hs.151458
Hs.151536
Hs.15154
Hs.151573
Hs.15159
Hs.151706
Hs.151714
Hs.151777
Hs.151944
Hs.15196
Hs.1524
Hs.152531
Hs.152670
Hs.152759
Hs.152823
Hs.152894
Hs.152944
Hs.152978
Hs.15299
Hs.153003
Hs.153058
Hs.153088
Hs.153138
Hs.153203
Hs.153293
Hs.153299
Hs.153479
Hs.153610
Hs.153640
Hs.153647
Hs.153678
Hs.153687
Hs.153792
Hs.15386
Hs.153863
Hs.153908
Hs.154029
Hs.154057
Hs.154104
Hs.154138
Hs.154140
Hs.154149
Hs.154151
Hs.154196
Hs.154248
Hs.154276
Hs.154329
Hs.154332
Hs.154396
Hs.154495
Hs.154510
Hs.154525
Hs.15456
Hs.15463
Hs.154655
Hs.154704
Hs.15476
Hs.154782
Hs.154846
Hs.155017
Hs.155024
Hs.155071
Hs.155090
Hs.155097
Hs.155106
Hs.155109
Hs.155160
Hs.155182
Hs.15519
Hs.155247
Hs.155287
Hs.155342
Hs.155419
Hs.155482
Hs.155553
Hs.155566
Hs.155584
Hs.155586
Hs.15562
Hs.155650
Hs.15589
Hs.155956
Hs.155976
Hs.1560
Hs.156007
Hs.156055
Hs.15611
Hs.156114
Hs.156304
Hs.156316
Hs.156346
Hs.156369
Hs.156512
Hs.156667
Hs.156682
Hs.156814
Hs.156892
Hs.157007
Hs.157031
Hs.157103
Hs.15711
Hs.157180
Hs.157211
Hs.15740
Hs.157429
Hs.157441
Hs.157461
Hs.15780
Hs.157804
Hs.15783
Hs.1579
Hs.15791
Hs.157925
Hs.157986
Hs.158101
Hs.158195
Hs.158210
Hs.158244
Hs.158297
Hs.158301
Hs.158311
Hs.158348
Hs.158351
Hs.158460
Hs.158688
Hs.158761
Hs.158969
Hs.15898
Hs.159013
Hs.159200
Hs.159234
Hs.159265
Hs.159330
Hs.159410
Hs.159448
Hs.159479
Hs.159499
Hs.15951
Hs.159526
Hs.159578
Hs.159629
Hs.159637
Hs.159643
Hs.159651
Hs.15977
Hs.159898
Hs.159993
Hs.16026
Hs.16034
Hs.160417
Hs.160557
Hs.16064
Hs.160786
Hs.16079
Hs.161279
Hs.1614
Hs.16157
Hs.16165
Hs.16184
Hs.16187
Hs.162051
Hs.16206
Hs.16218
Hs.162246
Hs.16230
Hs.16232
Hs.162613
Hs.162669
Hs.162754
Hs.162784
Hs.16297
Hs.163091
Hs.163484
Hs.16349
Hs.163754
Hs.163825
Hs.1640
Hs.164021
Hs.164140
Hs.164226
Hs.16426
Hs.164267
Hs.164284
Hs.164347
Hs.1644
Hs.164410
Hs.164457
Hs.164467
Hs.1645
Hs.164682
Hs.164960
Hs.165263
Hs.165439
Hs.165551
Hs.165563
Hs.16603
Hs.166071
Hs.166120
Hs.166198
Hs.166204
Hs.166244
Hs.166351
Hs.166705
Hs.166891
Hs.167076
Hs.167165
Hs.167344
Hs.167738
Hs.168132
Hs.168669
Hs.168762
Hs.168799
Hs.168913
Hs.169047
Hs.1691
Hs.169138
Hs.169222
Hs.169294
Hs.169330
Hs.169378
Hs.169388
Hs.169395
Hs.169452
Hs.169577
Hs.169728
Hs.169743
Hs.169825
Hs.169832
Hs.169875
Hs.169907
Hs.169939
Hs.169946
Hs.169998
Hs.170040
Hs.170087
Hs.170114
Hs.170133
Hs.170222
Hs.170226
Hs.170310
Hs.170472
Hs.1706
Hs.170641
Hs.170652
Hs.170835
Hs.170915
Hs.1710
Hs.17118
Hs.171262
Hs.17144
Hs.171558
Hs.171625
Hs.171723
Hs.171825
Hs.171929
Hs.171937
Hs.171942
Hs.171952
Hs.171995
Hs.172084
Hs.1721
Hs.172130
Hs.172179
Hs.1722
Hs.17230
Hs.172407
Hs.172613
Hs.17262
Hs.172648
Hs.17270
Hs.172740
Hs.172753
Hs.172791
Hs.172803
Hs.172851
Hs.172865
Hs.172914
Hs.172979
Hs.173092
Hs.173119
Hs.173135
Hs.173202
Hs.173311
Hs.173337
Hs.173438
Hs.173484
Hs.173554
Hs.17364
Hs.173656
Hs.173694
Hs.173716
Hs.173840
Hs.173864
Hs.173894
Hs.173946
Hs.173984
Hs.174083
Hs.174134
Hs.174195
Hs.17428
Hs.174424
Hs.175043
Hs.17528
Hs.17546
Hs.17558
Hs.175652
Hs.17589
Hs.176498
Hs.1765
Hs.17681
Hs.177
Hs.17731
Hs.177548
Hs.177926
Hs.177927
Hs.1780
Hs.178098
Hs.178137
Hs.178170
Hs.178207
Hs.17834
Hs.178357
Hs.17839
Hs.178471
Hs.178589
Hs.178695
Hs.17908
Hs.179203
Hs.17936
Hs.179522
Hs.179657
Hs.179718
Hs.179735
Hs.179770
Hs.179791
Hs.179852
Hs.17987
Hs.179881
Hs.1799
Hs.179915
Hs.180034
Hs.180107
Hs.180141
Hs.180178
Hs.18021
Hs.180236
Hs.180257
Hs.180312
Hs.180402
Hs.180408
Hs.180479
Hs.180533
Hs.180535
Hs.180612
Hs.180779
Hs.180866
Hs.180871
Hs.180900
Hs.181046
Hs.181112
Hs.181159
Hs.181326
Hs.181406
Hs.181426
Hs.181444
Hs.181466
Hs.181551
Hs.18160
Hs.182138
Hs.182215
Hs.182248
Hs.182416
Hs.182432
Hs.182476
Hs.182536
Hs.182695
Hs.182729
Hs.182859
Hs.183109
Hs.183138
Hs.183153
Hs.183165
Hs.183171
Hs.1832
Hs.183253
Hs.183373
Hs.183390
Hs.183434
Hs.183435
Hs.1837
Hs.18376
Hs.183800
Hs.183861
Hs.184211
Hs.184339
Hs.184456
Hs.184482
Hs.184542
Hs.184582
Hs.184640
Hs.184691
Hs.184860
Hs.184907
Hs.184916
Hs.184927
Hs.185055
Hs.185091
Hs.186045
Hs.18627
Hs.186363
Hs.186433
Hs.186566
Hs.186655
Hs.1869
Hs.186961
Hs.187338
Hs.187660
Hs.187667
Hs.18788
Hs.187912
Hs.188402
Hs.18844
Hs.188518
Hs.188661
Hs.188662
Hs.18879
Hs.18889
Hs.189075
Hs.1892
Hs.189482
Hs.189772
Hs.189782
Hs.189810
Hs.189823
Hs.189829
Hs.19002
Hs.190043
Hs.1901
Hs.190161
Hs.190207
Hs.19056
Hs.191381
Hs.191583
Hs.19196
Hs.191981
Hs.19210
Hs.192127
Hs.192132
Hs.19223
Hs.192233
Hs.192237
Hs.192316
Hs.192323
Hs.192425
Hs.192491
Hs.192586
Hs.192619
Hs.192662
Hs.192720
Hs.192927
Hs.193122
Hs.193124
Hs.193261
Hs.193326
Hs.19333
Hs.19348
Hs.193490
Hs.193516
Hs.193666
Hs.1937
Hs.193717
Hs.193745
Hs.193788
Hs.19385
Hs.19400
Hs.19405
Hs.194110
Hs.19414
Hs.194148
Hs.194208
Hs.194385
Hs.194660
Hs.194679
Hs.194686
Hs.194689
Hs.194693
Hs.194694
Hs.194703
Hs.194721
Hs.194746
Hs.194754
Hs.194766
Hs.194774
Hs.194784
Hs.194816
Hs.195060
Hs.195101
Hs.19525
Hs.195345
Hs.195727
Hs.195799
Hs.19585
Hs.195870
Hs.196177
Hs.196275
Hs.196352
Hs.196584
Hs.196585
Hs.19669
Hs.196843
Hs.196966
Hs.19699
Hs.197081
Hs.197219
Hs.197289
Hs.197335
Hs.1976
Hs.197680
Hs.197872
Hs.197875
Hs.197922
Hs.197955
Hs.19800
Hs.198003
Hs.198278
Hs.198301
Hs.198312
Hs.198862
Hs.198998
Hs.19904
Hs.1992
Hs.199263
Hs.199270
Hs.199292
Hs.199364
Hs.199380
Hs.199471
Hs.199542
Hs.19980
Hs.20013
Hs.200395
Hs.200586
Hs.200594
Hs.200598
Hs.200600
Hs.200666
Hs.200692
Hs.200738
Hs.20084
Hs.201134
Hs.201362
Hs.201390
Hs.20142
Hs.201495
Hs.201619
Hs.201648
Hs.201671
Hs.201800
Hs.201897
Hs.20191
Hs.20196
Hs.201972
Hs.201993
Hs.2022
Hs.20225
Hs.202276
Hs.202279
Hs.202308
Hs.202331
Hs.202430
Hs.2025
Hs.20252
Hs.202522
Hs.202676
Hs.203013
Hs.203772
Hs.20415
Hs.204891
Hs.20495
Hs.205431
Hs.205865
Hs.205952
Hs.20726
Hs.2076
Hs.208206
Hs.208219
Hs.208343
Hs.208641
Hs.20879
Hs.209119
Hs.209205
Hs.209431
Hs.20952
Hs.209577
Hs.21035
Hs.210397
Hs.210532
Hs.210546
Hs.210697
Hs.21104
Hs.211079
Hs.211092
Hs.211202
Hs.211569
Hs.211601
Hs.211701
Hs.211751
Hs.211773
Hs.211819
Hs.212088
Hs.212217
Hs.21254
Hs.212606
Hs.2128
Hs.212892
Hs.213016
Hs.213289
Hs.213307
Hs.21331
Hs.21334
Hs.213392
Hs.21356
Hs.213586
Hs.21365
Hs.213840
Hs.214043
Hs.214099
Hs.21417
Hs.21492
Hs.21542
Hs.2157
Hs.21577
Hs.2159
Hs.21590
Hs.217484
Hs.21753
Hs.21765
Hs.2178
Hs.218017
Hs.21807
Hs.21811
Hs.218182
Hs.218366
Hs.21838
Hs.21861
Hs.21899
Hs.219140
Hs.21917
Hs.21943
Hs.21992
Hs.220277
Hs.220324
Hs.22049
Hs.220594
Hs.22065
Hs.220963
Hs.2210
Hs.22109
Hs.22111
Hs.22140
Hs.221737
Hs.22195
Hs.22199
Hs.22215
Hs.222236
Hs.222312
Hs.222731
Hs.222874
Hs.223025
Hs.223206
Hs.223296
Hs.22353
Hs.22383
Hs.224171
Hs.224422
Hs.2246
Hs.224843
Hs.2250
Hs.225129
Hs.225567
Hs.225671
Hs.2257
Hs.225836
Hs.225943
Hs.225979
Hs.22599
Hs.226007
Hs.226117
Hs.226133
Hs.226377
Hs.2265
Hs.226581
Hs.226755
Hs.22678
Hs.227277
Hs.227699
Hs.227777
Hs.227782
Hs.227806
Hs.2288
Hs.22880
Hs.22981
Hs.231029
Hs.23103
Hs.231119
Hs.23119
Hs.23131
Hs.231320
Hs.231444
Hs.2316
Hs.231750
Hs.231943
Hs.23196
Hs.232072
Hs.232108
Hs.232459
Hs.23255
Hs.23259
Hs.23270
Hs.232779
Hs.233125
Hs.233634
Hs.233950
Hs.233955
Hs.234149
Hs.234265
Hs.234282
Hs.234434
Hs.234734
Hs.234759
Hs.23476
Hs.234774
Hs.234896
Hs.234961
Hs.235095
Hs.235195
Hs.235368
Hs.235750
Hs.235782
Hs.23607
Hs.23618
Hs.236257
Hs.23642
Hs.236438
Hs.23650
Hs.236646
Hs.236896
Hs.236940
Hs.23719
Hs.23723
Hs.23731
Hs.23735
Hs.2375
Hs.237506
Hs.237536
Hs.237617
Hs.23765
Hs.237786
Hs.238199
Hs.238465
Hs.23853
Hs.238756
Hs.23881
Hs.238889
Hs.23900
Hs.2391
Hs.239154
Hs.2393
Hs.239500
Hs.23954
Hs.23956
Hs.23971
Hs.239758
Hs.23994
Hs.240013
Hs.240170
Hs.240395
Hs.240457
Hs.24054
Hs.24088
Hs.241305
Hs.241376
Hs.241382
Hs.24139
Hs.241523
Hs.241529
Hs.241531
Hs.241535
Hs.241564
Hs.241575
Hs.24167
Hs.24178
Hs.2420
Hs.24212
Hs.242327
Hs.242775
Hs.24283
Hs.2430
Hs.24301
Hs.24309
Hs.243209
Hs.243678
Hs.24395
Hs.243960
Hs.243987
Hs.2441
Hs.2442
Hs.24423
Hs.244318
Hs.244378
Hs.245431
Hs.24545
Hs.24553
Hs.245540
Hs.24557
Hs.24563
Hs.245644
Hs.245691
Hs.245880
Hs.24596
Hs.246046
Hs.246218
Hs.24643
Hs.24644
Hs.246795
Hs.246970
Hs.24715
Hs.247186
Hs.247280
Hs.247302
Hs.247323
Hs.24743
Hs.247478
Hs.24758
Hs.247685
Hs.247686
Hs.247815
Hs.247817
Hs.247837
Hs.247879
Hs.247883
Hs.247888
Hs.24792
Hs.247921
Hs.247955
Hs.248018
Hs.248073
Hs.248116
Hs.248117
Hs.248119
Hs.248122
Hs.248129
Hs.248140
Hs.248144
Hs.248149
Hs.248153
Hs.248160
Hs.248164
Hs.248188
Hs.248189
Hs.248198
Hs.248217
Hs.248222
Hs.248746
Hs.24907
Hs.249186
Hs.249200
Hs.249227
Hs.24948
Hs.249591
Hs.24969
Hs.24994
Hs.250015
Hs.250072
Hs.250181
Hs.25040
Hs.250456
Hs.250547
Hs.250632
Hs.250641
Hs.250687
Hs.250770
Hs.250894
Hs.25132
Hs.251383
Hs.251385
Hs.251395
Hs.251526
Hs.251636
Hs.251754
Hs.251928
Hs.25199
Hs.25204
Hs.252189
Hs.25223
Hs.2524
Hs.252451
Hs.252457
Hs.252489
Hs.252549
Hs.252617
Hs.252682
Hs.25300
Hs.253236
Hs.253245
Hs.253309
Hs.25338
Hs.25347
Hs.25351
Hs.253552
Hs.25363
Hs.254097
Hs.254124
Hs.254414
Hs.254560
Hs.254593
Hs.254605
Hs.254642
Hs.25489
Hs.2551
Hs.25511
Hs.25524
Hs.255462
Hs.255526
Hs.2556
Hs.255938
Hs.25614
Hs.256158
Hs.256301
Hs.25640
Hs.256549
Hs.256632
Hs.25674
Hs.257049
Hs.257126
Hs.257224
Hs.257267
Hs.25748
Hs.257511
Hs.257697
Hs.25770
Hs.258203
Hs.25829
Hs.258494
Hs.258580
Hs.258582
Hs.258585
Hs.258811
Hs.25882
Hs.25887
Hs.25925
Hs.259326
Hs.25951
Hs.259599
Hs.259605
Hs.259831
Hs.259855
Hs.26126
Hs.26136
Hs.26146
Hs.26156
Hs.26163
Hs.26208
Hs.26232
Hs.262858
Hs.262886
Hs.263671
Hs.263925
Hs.263928
Hs.26410
Hs.26433
Hs.264482
Hs.264610
Hs.26471
Hs.26516
Hs.26570
Hs.26608
Hs.26612
Hs.266175
Hs.266223
Hs.26630
Hs.2664
Hs.266416
Hs.266738
Hs.266746
Hs.266940
Hs.267194
Hs.267245
Hs.267288
Hs.26756
Hs.267566
Hs.267659
Hs.26770
Hs.267812
Hs.267819
Hs.267905
Hs.267993
Hs.26815
Hs.268515
Hs.268545
Hs.268551
Hs.268552
Hs.26870
Hs.268733
Hs.268768
Hs.26880
Hs.26931
Hs.269496
Hs.269559
Hs.269592
Hs.269898
Hs.270055
Hs.27021
Hs.270232
Hs.270502
Hs.270594
Hs.270804
Hs.270845
Hs.270847
Hs.270863
Hs.271272
Hs.271353
Hs.27179
Hs.271819
Hs.2719
Hs.271931
Hs.271954
Hs.271977
Hs.27206
Hs.272214
Hs.272236
Hs.272251
Hs.272284
Hs.272299
Hs.272336
Hs.272374
Hs.272376
Hs.272398
Hs.272410
Hs.272673
Hs.272759
Hs.272789
Hs.272803
Hs.272820
Hs.272848
Hs.273077
Hs.273104
Hs.273234
Hs.273294
Hs.273321
Hs.273333
Hs.273387
Hs.273691
Hs.27410
Hs.274122
Hs.274124
Hs.274135
Hs.274263
Hs.274268
Hs.274274
Hs.2743
Hs.274307
Hs.274309
Hs.274313
Hs.274329
Hs.274336
Hs.274337
Hs.274356
Hs.274361
Hs.274363
Hs.274370
Hs.274402
Hs.274407
Hs.27441
Hs.274411
Hs.274415
Hs.274417
Hs.274424
Hs.274470
Hs.274485
Hs.274701
Hs.27475
Hs.275086
Hs.275243
Hs.275418
Hs.27566
Hs.275906
Hs.276724
Hs.276763
Hs.276905
Hs.27693
Hs.277026
Hs.27744
Hs.277589
Hs.27788
Hs.277962
Hs.278027
Hs.278265
Hs.27836
Hs.278408
Hs.278422
Hs.278426
Hs.278429
Hs.278434
Hs.278486
Hs.2785
Hs.278502
Hs.278569
Hs.278611
Hs.278632
Hs.278695
Hs.278823
Hs.278857
Hs.278906
Hs.278984
Hs.279062
Hs.279209
Hs.279245
Hs.279450
Hs.279474
Hs.279497
Hs.279522
Hs.279529
Hs.27954
Hs.279696
Hs.279704
Hs.279737
Hs.279766
Hs.279785
Hs.279815
Hs.279818
Hs.279819
Hs.279837
Hs.279842
Hs.279843
Hs.279893
Hs.279902
Hs.279906
Hs.279910
Hs.279912
Hs.279914
Hs.279915
Hs.279916
Hs.279943
Hs.280168
Hs.28020
Hs.280226
Hs.28029
Hs.280305
Hs.280354
Hs.280385
Hs.28051
Hs.28070
Hs.280792
Hs.280811
Hs.28088
Hs.280916
Hs.281117
Hs.281147
Hs.28144
Hs.281680
Hs.282111
Hs.282117
Hs.282139
Hs.282235
Hs.282244
Hs.282326
Hs.282883
Hs.282977
Hs.282982
Hs.282984
Hs.282997
Hs.283009
Hs.283011
Hs.283022
Hs.283110
Hs.283132
Hs.283437
Hs.283522
Hs.283532
Hs.283565
Hs.283672
Hs.283707
Hs.283743
Hs.283749
Hs.283808
Hs.283865
Hs.283880
Hs.283925
Hs.28393
Hs.284137
Hs.284153
Hs.284163
Hs.284183
Hs.284205
Hs.284207
Hs.284217
Hs.284255
Hs.284265
Hs.284266
Hs.284274
Hs.284284
Hs.284289
Hs.284292
Hs.284297
Hs.284741
Hs.28491
Hs.285218
Hs.2853
Hs.285401
Hs.285813
Hs.285818
Hs.285847
Hs.2859
Hs.286261
Hs.287442
Hs.287447
Hs.287558
Hs.287629
Hs.287640
Hs.287721
Hs.28777
Hs.287776
Hs.287830
Hs.2879
Hs.288013
Hs.288042
Hs.288140
Hs.288178
Hs.288198
Hs.288224
Hs.288261
Hs.288284
Hs.288300
Hs.288316
Hs.288539
Hs.288627
Hs.288655
Hs.288658
Hs.288716
Hs.288720
Hs.288731
Hs.288736
Hs.288742
Hs.288771
Hs.288800
Hs.288801
Hs.288809
Hs.288867
Hs.288880
Hs.288912
Hs.288931
Hs.288954
Hs.288959
Hs.288986
Hs.288998
Hs.2890
Hs.289007
Hs.289015
Hs.289019
Hs.289053
Hs.28906
Hs.289093
Hs.289097
Hs.289105
Hs.289106
Hs.289108
Hs.289242
Hs.289271
Hs.289275
Hs.289292
Hs.28980
Hs.290222
Hs.290270
Hs.290356
Hs.29052
Hs.290659
Hs.290703
Hs.290921
Hs.291000
Hs.291003
Hs.291070
Hs.291431
Hs.29169
Hs.29173
Hs.292088
Hs.292119
Hs.292154
Hs.292541
Hs.292590
Hs.292754
Hs.29276
Hs.29285
Hs.29341
Hs.293653
Hs.293658
Hs.29379
Hs.293818
Hs.293842
Hs.293867
Hs.293896
Hs.293970
Hs.29403
Hs.294133
Hs.294144
Hs.294145
Hs.294147
Hs.2942
Hs.2943
Hs.29444
Hs.295563
Hs.296049
Hs.296200
Hs.296323
Hs.29665
Hs.296776
Hs.296821
Hs.296924
Hs.297304
Hs.297405
Hs.297413
Hs.297452
Hs.297681
Hs.297792
Hs.297875
Hs.298241
Hs.298272
Hs.298469
Hs.298573
Hs.298885
Hs.29899
Hs.299208
Hs.299558
Hs.299823
Hs.299878
Hs.300052
Hs.300063
Hs.300224
Hs.30026
Hs.300263
Hs.300423
Hs.300446
Hs.300622
Hs.300646
Hs.300774
Hs.300842
Hs.300850
Hs.300863
Hs.300952
Hs.301065
Hs.301075
Hs.301206
Hs.301242
Hs.301338
Hs.301526
Hs.301564
Hs.301613
Hs.301636
Hs.301717
Hs.301743
Hs.301772
Hs.301872
Hs.301904
Hs.301914
Hs.301920
Hs.301959
Hs.301961
Hs.302002
Hs.302016
Hs.302018
Hs.302028
Hs.302085
Hs.30209
Hs.302145
Hs.302341
Hs.302634
Hs.302772
Hs.303090
Hs.30315
Hs.303154
Hs.303197
Hs.30340
Hs.30352
Hs.303523
Hs.303653
Hs.303666
Hs.303669
Hs.303787
Hs.303820
Hs.304081
Hs.304365
Hs.304757
Hs.30512
Hs.3053
Hs.30581
Hs.3059
Hs.305971
Hs.306000
Hs.306051
Hs.306212
Hs.306236
Hs.306251
Hs.306339
Hs.306380
Hs.306777
Hs.30687
Hs.307043
Hs.307057
Hs.307084
Hs.30715
Hs.307734
Hs.307905
Hs.30792
Hs.308026
Hs.308061
Hs.308242
Hs.308418
Hs.30868
Hs.30875
Hs.30901
Hs.309348
Hs.309452
Hs.309517
Hs.30956
Hs.309576
Hs.309583
Hs.309763
Hs.31034
Hs.3104
Hs.310422
Hs.310449
Hs.310621
Hs.3107
Hs.310750
Hs.31082
Hs.3109
Hs.310922
Hs.31097
Hs.311097
Hs.311559
Hs.311765
Hs.31210
Hs.3123
Hs.31297
Hs.313
Hs.313227
Hs.313847
Hs.313905
Hs.31409
Hs.31422
Hs.314225
Hs.314261
Hs.314326
Hs.31442
Hs.314421
Hs.314623
Hs.315167
Hs.31522
Hs.31595
Hs.31608
Hs.31653
Hs.31704
Hs.317335
Hs.31746
Hs.31773
Hs.317821
Hs.31819
Hs.318393
Hs.318501
Hs.31854
Hs.318549
Hs.318567
Hs.318775
Hs.31895
Hs.3192
Hs.31921
Hs.31931
Hs.319677
Hs.31968
Hs.319946
Hs.320
Hs.320086
Hs.32018
Hs.32042
Hs.320522
Hs.321022
Hs.321046
Hs.321127
Hs.321142
Hs.321214
Hs.321231
Hs.321234
Hs.321304
Hs.321572
Hs.321576
Hs.321635
Hs.321707
Hs.321709
Hs.321983
Hs.32217
Hs.322404
Hs.322430
Hs.322431
Hs.322456
Hs.322852
Hs.322901
Hs.323124
Hs.323213
Hs.323342
Hs.323473
Hs.323512
Hs.32356
Hs.323562
Hs.323583
Hs.323634
Hs.323858
Hs.323949
Hs.324051
Hs.324521
Hs.32471
Hs.324746
Hs.324844
Hs.324978
Hs.32505
Hs.325520
Hs.325530
Hs.325630
Hs.325667
Hs.32567
Hs.326035
Hs.326372
Hs.326586
Hs.326728
Hs.326744
Hs.326762
Hs.326763
Hs.326950
Hs.327
Hs.327347
Hs.32793
Hs.3280
Hs.3281
Hs.328865
Hs.32922
Hs.329502
Hs.32956
Hs.32959
Hs.32963
Hs.329817
Hs.329850
Hs.330386
Hs.330663
Hs.331095
Hs.331308
Hs.331601
Hs.332138
Hs.332156
Hs.332173
Hs.332382
Hs.332422
Hs.332795
Hs.332841
Hs.33286
Hs.333118
Hs.333150
Hs.333190
Hs.333383
Hs.333488
Hs.333495
Hs.33368
Hs.333727
Hs.334174
Hs.334370
Hs.334475
Hs.334481
Hs.334483
Hs.334513
Hs.334518
Hs.334526
Hs.334528
Hs.334568
Hs.334586
Hs.3346
Hs.334612
Hs.334637
Hs.334641
Hs.334649
Hs.334657
Hs.334684
Hs.334702
Hs.334789
Hs.334824
Hs.334832
Hs.334860
Hs.334916
Hs.3352
Hs.335355
Hs.335550
Hs.335798
Hs.337557
Hs.337594
Hs.3376
Hs.337620
Hs.337774
Hs.33922
Hs.339396
Hs.339428
Hs.33979
Hs.339831
Hs.3402
Hs.3407
Hs.34114
Hs.3416
Hs.3426
Hs.343154
Hs.343244
Hs.343579
Hs.343589
Hs.343604
Hs.343627
Hs.343662
Hs.344400
Hs.344524
Hs.34492
Hs.345757
Hs.345908
Hs.346203
Hs.346333
Hs.346875
Hs.346945
Hs.346947
Hs.347107
Hs.347524
Hs.347527
Hs.348037
Hs.348183
Hs.348260
Hs.348276
Hs.348282
Hs.348350
Hs.348381
Hs.348387
Hs.348418
Hs.348419
Hs.348446
Hs.348478
Hs.348495
Hs.348500
Hs.348504
Hs.34851
Hs.348531
Hs.348553
Hs.348745
Hs.348883
Hs.348983
Hs.349109
Hs.349111
Hs.349150
Hs.349227
Hs.349262
Hs.349326
Hs.349396
Hs.349470
Hs.349494
Hs.349499
Hs.349695
Hs.349758
Hs.349845
Hs.349905
Hs.350243
Hs.350265
Hs.350388
Hs.350470
Hs.350518
Hs.350554
Hs.350702
Hs.351099
Hs.351173
Hs.351258
Hs.351279
Hs.351307
Hs.351334
Hs.351335
Hs.351413
Hs.351431
Hs.351445
Hs.351474
Hs.351563
Hs.351573
Hs.351693
Hs.351747
Hs.351814
Hs.351839
Hs.351863
Hs.352018
Hs.352119
Hs.352225
Hs.352250
Hs.352294
Hs.352530
Hs.352548
Hs.352635
Hs.352642
Hs.352671
Hs.352733
Hs.3530
Hs.353114
Hs.353146
Hs.353161
Hs.353163
Hs.353207
Hs.353214
Hs.353515
Hs.354085
Hs.3548
Hs.355126
Hs.355162
Hs.355214
Hs.355236
Hs.355333
Hs.355398
Hs.355399
Hs.355489
Hs.355515
Hs.355542
Hs.355570
Hs.355584
Hs.355645
Hs.355714
Hs.355723
Hs.355724
Hs.355820
Hs.355861
Hs.355874
Hs.355888
Hs.355906
Hs.355929
Hs.356076
Hs.356100
Hs.356439
Hs.356440
Hs.356523
Hs.356537
Hs.356573
Hs.35660
Hs.356726
Hs.356764
Hs.356858
Hs.356900
Hs.357128
Hs.357384
Hs.35947
Hs.360026
Hs.360174
Hs.360509
Hs.36069
Hs.362324
Hs.362731
Hs.362805
Hs.362841
Hs.362974
Hs.364345
Hs.364615
Hs.364941
Hs.365207
Hs.36563
Hs.365655
Hs.366407
Hs.366575
Hs.367593
Hs.367649
Hs.367669
Hs.367761
Hs.367871
Hs.36794
Hs.367965
Hs.367975
Hs.368120
Hs.3682
Hs.368305
Hs.368340
Hs.368409
Hs.368420
Hs.368481
Hs.368545
Hs.3686
Hs.368657
Hs.368741
Hs.368940
Hs.368950
Hs.36908
Hs.369235
Hs.369253
Hs.369385
Hs.369586
Hs.369815
Hs.369879
Hs.36989
Hs.369907
Hs.369973
Hs.370012
Hs.37003
Hs.37009
Hs.370147
Hs.370281
Hs.370293
Hs.370324
Hs.370411
Hs.370414
Hs.370421
Hs.370427
Hs.370478
Hs.370480
Hs.37054
Hs.370771
Hs.370873
Hs.370937
Hs.370984
Hs.371107
Hs.371166
Hs.371233
Hs.371255
Hs.371280
Hs.37129
Hs.371458
Hs.371696
Hs.371794
Hs.371894
Hs.371923
Hs.372000
Hs.372046
Hs.372208
Hs.372446
Hs.372597
Hs.372960
Hs.373498
Hs.373547
Hs.373560
Hs.373612
Hs.373633
Hs.373838
Hs.374262
Hs.374350
Hs.374355
Hs.374458
Hs.374481
Hs.374490
Hs.374556
Hs.374609
Hs.374664
Hs.374717
Hs.374782
Hs.374836
Hs.374945
Hs.374973
Hs.375028
Hs.375059
Hs.375078
Hs.375115
Hs.375222
Hs.375623
Hs.375641
Hs.375684
Hs.376032
Hs.376200
Hs.376314
Hs.376600
Hs.376681
Hs.376688
Hs.376816
Hs.376984
Hs.37706
Hs.377067
Hs.37716
Hs.377199
Hs.377484
Hs.377773
Hs.378199
Hs.378698
Hs.378766
Hs.37883
Hs.378918
Hs.378949
Hs.379039
Hs.379097
Hs.37936
Hs.379548
Hs.379930
Hs.379980
Hs.380027
Hs.380055
Hs.380089
Hs.380092
Hs.380159
Hs.380169
Hs.380228
Hs.380282
Hs.38039
Hs.380412
Hs.380430
Hs.38044
Hs.380447
Hs.380684
Hs.380726
Hs.380759
Hs.38085
Hs.380875
Hs.380887
Hs.380933
Hs.380938
Hs.380956
Hs.380994
Hs.381050
Hs.381099
Hs.381178
Hs.381232
Hs.381370
Hs.382054
Hs.382075
Hs.3821
Hs.382151
Hs.382202
Hs.382311
Hs.382683
Hs.383403
Hs.38481
Hs.385548
Hs.385631
Hs.385634
Hs.385685
Hs.3862
Hs.386299
Hs.386324
Hs.386334
Hs.386338
Hs.386387
Hs.386404
Hs.386422
Hs.386467
Hs.386470
Hs.386487
Hs.386630
Hs.386678
Hs.386698
Hs.386741
Hs.386793
Hs.387057
Hs.387183
Hs.387266
Hs.387385
Hs.387460
Hs.387553
Hs.387601
Hs.387787
Hs.387856
Hs.388034
Hs.388073
Hs.388188
Hs.388208
Hs.388226
Hs.388236
Hs.388387
Hs.388457
Hs.38856
Hs.388622
Hs.388645
Hs.388674
Hs.389023
Hs.389133
Hs.389272
Hs.389277
Hs.389371
Hs.389415
Hs.389438
Hs.389488
Hs.389826
Hs.389874
Hs.390162
Hs.390171
Hs.390242
Hs.390476
Hs.390484
Hs.390567
Hs.390601
Hs.390838
Hs.390984
Hs.391392
Hs.391464
Hs.391561
Hs.394916
Hs.395771
Hs.396161
Hs.396222
Hs.396473
Hs.396494
Hs.396643
Hs.396783
Hs.396853
Hs.397073
Hs.3972
Hs.397966
Hs.398037
Hs.398085
Hs.398139
Hs.398157
Hs.399752
Hs.399779
Hs.399826
Hs.399966
Hs.400259
Hs.400383
Hs.400432
Hs.400625
Hs.40065
Hs.400659
Hs.400676
Hs.400696
Hs.40098
Hs.401414
Hs.401842
Hs.401903
Hs.402773
Hs.4029
Hs.40337
Hs.403436
Hs.403921
Hs.403927
Hs.403931
Hs.404
Hs.40408
Hs.404119
Hs.404128
Hs.404220
Hs.404741
Hs.404905
Hs.404914
Hs.40499
Hs.405457
Hs.405465
Hs.405479
Hs.405557
Hs.405639
Hs.405755
Hs.405877
Hs.405966
Hs.405993
Hs.406014
Hs.406204
Hs.406223
Hs.406234
Hs.406238
Hs.406335
Hs.406339
Hs.406376
Hs.406395
Hs.406460
Hs.406485
Hs.406492
Hs.406515
Hs.406549
Hs.406578
Hs.406620
Hs.406691
Hs.406740
Hs.406744
Hs.406754
Hs.406840
Hs.406934
Hs.406946
Hs.407138
Hs.407155
Hs.407159
Hs.407181
Hs.407655
Hs.407694
Hs.407817
Hs.407830
Hs.407856
Hs.407933
Hs.407964
Hs.407966
Hs.407995
Hs.408
Hs.408049
Hs.40808
Hs.408128
Hs.408153
Hs.408161
Hs.4082
Hs.408200
Hs.408216
Hs.408257
Hs.408273
Hs.408355
Hs.408404
Hs.408526
Hs.408702
Hs.408730
Hs.408790
Hs.408843
Hs.408846
Hs.40888
Hs.408883
Hs.408902
Hs.409210
Hs.409424
Hs.409561
Hs.4096
Hs.409707
Hs.409798
Hs.409812
Hs.409925
Hs.409983
Hs.410019
Hs.410026
Hs.410197
Hs.410388
Hs.410497
Hs.410692
Hs.410715
Hs.410732
Hs.410745
Hs.410748
Hs.410760
Hs.410830
Hs.410882
Hs.410944
Hs.411125
Hs.4112
Hs.411274
Hs.411296
Hs.411300
Hs.411312
Hs.41135
Hs.411358
Hs.411391
Hs.411422
Hs.41154
Hs.411644
Hs.411701
Hs.411881
Hs.412059
Hs.412093
Hs.412128
Hs.412304
Hs.412409
Hs.412416
Hs.412418
Hs.412433
Hs.41267
Hs.412719
Hs.412818
Hs.412833
Hs.412836
Hs.412842
Hs.412941
Hs.412957
Hs.413036
Hs.413045
Hs.413047
Hs.413112
Hs.413123
Hs.413137
Hs.413430
Hs.413493
Hs.413518
Hs.413652
Hs.413678
Hs.413899
Hs.414028
Hs.414042
Hs.414099
Hs.414110
Hs.414126
Hs.414164
Hs.414396
Hs.414416
Hs.414454
Hs.414471
Hs.414480
Hs.414481
Hs.414985
Hs.415041
Hs.415236
Hs.415359
Hs.415592
Hs.415604
Hs.415766
Hs.415791
Hs.415792
Hs.415800
Hs.415842
Hs.415988
Hs.416024
Hs.416026
Hs.416038
Hs.416216
Hs.416266
Hs.416379
Hs.416456
Hs.416649
Hs.41683
Hs.416848
Hs.41690
Hs.416916
Hs.417004
Hs.417050
Hs.41706
Hs.417068
Hs.417077
Hs.417157
Hs.417332
Hs.417402
Hs.417710
Hs.417948
Hs.418012
Hs.418057
Hs.418062
Hs.418083
Hs.418093
Hs.418105
Hs.418127
Hs.418132
Hs.418150
Hs.418233
Hs.418367
Hs.418520
Hs.4190
Hs.419149
Hs.419259
Hs.419320
Hs.419756
Hs.419988
Hs.419998
Hs.420036
Hs.420076
Hs.420083
Hs.420106
Hs.420244
Hs.420263
Hs.420282
Hs.42034
Hs.420639
Hs.420696
Hs.420830
Hs.421095
Hs.421107
Hs.421137
Hs.421194
Hs.421349
Hs.421383
Hs.42140
Hs.421457
Hs.421775
Hs.421986
Hs.422120
Hs.422181
Hs.422336
Hs.422542
Hs.422550
Hs.422662
Hs.422688
Hs.422901
Hs.422986
Hs.423190
Hs.423336
Hs.423348
Hs.423367
Hs.423618
Hs.423718
Hs.423753
Hs.423756
Hs.423807
Hs.423854
Hs.423968
Hs.424183
Hs.424327
Hs.424484
Hs.424542
Hs.424598
Hs.424678
Hs.42474
Hs.424931
Hs.424966
Hs.425178
Hs.425311
Hs.425352
Hs.425608
Hs.425777
Hs.425801
Hs.42636
Hs.426511
Hs.426696
Hs.426967
Hs.427055
Hs.427202
Hs.42768
Hs.428112
Hs.428344
Hs.429018
Hs.429437
Hs.429492
Hs.4295
Hs.42954
Hs.42957
Hs.42959
Hs.429643
Hs.429892
Hs.429975
Hs.430199
Hs.430299
Hs.430657
Hs.43080
Hs.431107
Hs.43112
Hs.431270
Hs.431647
Hs.431861
Hs.432000
Hs.432170
Hs.432329
Hs.432360
Hs.432405
Hs.432448
Hs.432450
Hs.432544
Hs.432552
Hs.432560
Hs.432648
Hs.432699
Hs.432752
Hs.432780
Hs.432945
Hs.432996
Hs.433004
Hs.433046
Hs.433154
Hs.433180
Hs.433195
Hs.433201
Hs.433208
Hs.433213
Hs.433215
Hs.433267
Hs.433269
Hs.433297
Hs.433307
Hs.433319
Hs.433337
Hs.433381
Hs.433391
Hs.433442
Hs.433473
Hs.433499
Hs.433553
Hs.433573
Hs.433653
Hs.433683
Hs.433795
Hs.433797
Hs.433838
Hs.433839
Hs.433845
Hs.433941
Hs.433982
Hs.434145
Hs.434191
Hs.434194
Hs.434202
Hs.434229
Hs.434247
Hs.434283
Hs.434289
Hs.434384
Hs.434387
Hs.434406
Hs.434434
Hs.43445
Hs.434502
Hs.434525
Hs.434560
Hs.434715
Hs.43481
Hs.434898
Hs.434931
Hs.434933
Hs.434956
Hs.434979
Hs.434993
Hs.435022
Hs.435050
Hs.435063
Hs.435067
Hs.43509
Hs.435105
Hs.435108
Hs.435112
Hs.435124
Hs.435169
Hs.435255
Hs.435302
Hs.435398
Hs.435500
Hs.435536
Hs.435556
Hs.435609
Hs.435611
Hs.435643
Hs.435670
Hs.435735
Hs.435775
Hs.435788
Hs.435789
Hs.435802
Hs.435815
Hs.435826
Hs.435832
Hs.435904
Hs.435947
Hs.435953
Hs.435991
Hs.436078
Hs.436090
Hs.436096
Hs.436100
Hs.436102
Hs.436119
Hs.436145
Hs.436161
Hs.436170
Hs.436178
Hs.43619
Hs.436219
Hs.436237
Hs.436326
Hs.436338
Hs.436348
Hs.436439
Hs.436445
Hs.436450
Hs.436497
Hs.436534
Hs.43654
Hs.436542
Hs.436579
Hs.43666
Hs.436680
Hs.436743
Hs.436852
Hs.436871
Hs.436885
Hs.436886
Hs.436921
Hs.436922
Hs.436928
Hs.43697
Hs.436975
Hs.436977
Hs.436988
Hs.437035
Hs.437059
Hs.437081
Hs.437083
Hs.437084
Hs.437099
Hs.437114
Hs.437214
Hs.437229
Hs.437241
Hs.437338
Hs.437362
Hs.437379
Hs.437385
Hs.437388
Hs.437436
Hs.437483
Hs.437497
Hs.437508
Hs.437563
Hs.437628
Hs.437647
Hs.437710
Hs.437743
Hs.437808
Hs.437905
Hs.437943
Hs.438037
Hs.438231
Hs.438253
Hs.438303
Hs.438336
Hs.43834
Hs.438386
Hs.438462
Hs.438555
Hs.438645
Hs.438687
Hs.438691
Hs.438695
Hs.438712
Hs.438737
Hs.438748
Hs.438829
Hs.438830
Hs.438838
Hs.438862
Hs.438863
Hs.438867
Hs.438872
Hs.438880
Hs.438891
Hs.438912
Hs.438927
Hs.438942
Hs.438968
Hs.43899
Hs.438995
Hs.439027
Hs.439040
Hs.439081
Hs.439127
Hs.439152
Hs.439171
Hs.439190
Hs.439202
Hs.439309
Hs.439352
Hs.439366
Hs.439510
Hs.439522
Hs.439590
Hs.439599
Hs.439600
Hs.439650
Hs.439652
Hs.439660
Hs.439874
Hs.44004
Hs.440117
Hs.440165
Hs.440310
Hs.440315
Hs.440411
Hs.440497
Hs.440534
Hs.440553
Hs.440667
Hs.440730
Hs.440748
Hs.440769
Hs.44077
Hs.440776
Hs.440848
Hs.440913
Hs.440953
Hs.440968
Hs.440973
Hs.441028
Hs.441069
Hs.441074
Hs.441109
Hs.441131
Hs.441281
Hs.441321
Hs.441481
Hs.44158
Hs.441734
Hs.442047
Hs.442378
Hs.442498
Hs.442540
Hs.442657
Hs.442733
Hs.44276
Hs.442787
Hs.442818
Hs.442936
Hs.44298
Hs.443020
Hs.443077
Hs.443161
Hs.443260
Hs.443292
Hs.443428
Hs.443430
Hs.44344
Hs.443495
Hs.443567
Hs.443610
Hs.443619
Hs.443727
Hs.443733
Hs.443753
Hs.443816
Hs.443826
Hs.443836
Hs.443906
Hs.443943
Hs.443969
Hs.444
Hs.444082
Hs.444106
Hs.444116
Hs.444159
Hs.44423
Hs.444230
Hs.44424
Hs.444246
Hs.444324
Hs.444359
Hs.444372
Hs.444449
Hs.444459
Hs.444471
Hs.444552
Hs.444664
Hs.44468
Hs.444697
Hs.444725
Hs.444729
Hs.444743
Hs.444795
Hs.444846
Hs.444882
Hs.444997
Hs.445037
Hs.445043
Hs.445052
Hs.445061
Hs.445072
Hs.445120
Hs.445168
Hs.445302
Hs.445346
Hs.445356
Hs.445512
Hs.445552
Hs.446047
Hs.446063
Hs.446098
Hs.446179
Hs.446217
Hs.446297
Hs.446304
Hs.446320
Hs.446344
Hs.446352
Hs.446357
Hs.446375
Hs.446392
Hs.446399
Hs.446422
Hs.446429
Hs.446438
Hs.446481
Hs.446492
Hs.446500
Hs.446551
Hs.446582
Hs.446588
Hs.446648
Hs.446663
Hs.446679
Hs.446680
Hs.446684
Hs.446685
Hs.446766
Hs.446767
Hs.446828
Hs.446902
Hs.446908
Hs.446930
Hs.446931
Hs.446971
Hs.446991
Hs.447045
Hs.447063
Hs.447098
Hs.447137
Hs.447194
Hs.447266
Hs.447305
Hs.447458
Hs.447550
Hs.447589
Hs.447746
Hs.447770
Hs.447798
Hs.447808
Hs.447851
Hs.447899
Hs.447933
Hs.447973
Hs.448119
Hs.448185
Hs.448309
Hs.448339
Hs.448497
Hs.44856
Hs.448618
Hs.448632
Hs.448749
Hs.448771
Hs.448828
Hs.448862
Hs.448946
Hs.448992
Hs.449026
Hs.449216
Hs.449240
Hs.44926
Hs.449291
Hs.449436
Hs.449518
Hs.449601
Hs.449913
Hs.449936
Hs.449945
Hs.449970
Hs.450060
Hs.450230
Hs.450657
Hs.450919
Hs.451347
Hs.454495
Hs.454533
Hs.454534
Hs.454713
Hs.454830
Hs.4552
Hs.455336
Hs.456
Hs.456507
Hs.458268
Hs.458272
Hs.458280
Hs.458301
Hs.458321
Hs.458324
Hs.458363
Hs.458377
Hs.458382
Hs.458385
Hs.458389
Hs.458412
Hs.458423
Hs.458437
Hs.458462
Hs.458471
Hs.458472
Hs.458482
Hs.458485
Hs.458657
Hs.460337
Hs.460663
Hs.461039
Hs.461178
Hs.461532
Hs.461934
Hs.462270
Hs.462299
Hs.463110
Hs.46320
Hs.463797
Hs.46423
Hs.46446
Hs.46458
Hs.46465
Hs.464851
Hs.46551
Hs.465558
Hs.46659
Hs.46679
Hs.466821
Hs.46721
Hs.46735
Hs.46791
Hs.469126
Hs.470091
Hs.47011
Hs.470704
Hs.47125
Hs.47166
Hs.471906
Hs.472258
Hs.47367
Hs.473997
Hs.474313
Hs.474441
Hs.47504
Hs.47517
Hs.475848
Hs.476055
Hs.476335
Hs.476435
Hs.47649
Hs.476496
Hs.47668
Hs.4783
Hs.478704
Hs.479
Hs.479302
Hs.479874
Hs.480368
Hs.480482
Hs.4815
Hs.48291
Hs.48297
Hs.48348
Hs.48403
Hs.484782
Hs.4849
Hs.48499
Hs.48507
Hs.48513
Hs.48516
Hs.4866
Hs.48778
Hs.48793
Hs.4880
Hs.488671
Hs.48938
Hs.489461
Hs.489608
Hs.489820
Hs.489847
Hs.49105
Hs.492043
Hs.493275
Hs.49349
Hs.494269
Hs.49427
Hs.495047
Hs.495048
Hs.495312
Hs.495628
Hs.49587
Hs.49598
Hs.4975
Hs.49760
Hs.497600
Hs.497972
Hs.4980
Hs.498405
Hs.4992
Hs.499389
Hs.4997
Hs.49994
Hs.49998
Hs.50102
Hs.501125
Hs.50123
Hs.501321
Hs.501513
Hs.501571
Hs.501761
Hs.501765
Hs.501837
Hs.5019
Hs.502330
Hs.5025
Hs.50282
Hs.502910
Hs.50334
Hs.5038
Hs.50405
Hs.504216
Hs.504820
Hs.505
Hs.505040
Hs.505079
Hs.5057
Hs.505806
Hs.505824
Hs.50612
Hs.50640
Hs.50649
Hs.507
Hs.507025
Hs.50727
Hs.50794
Hs.50813
Hs.50861
Hs.508918
Hs.509050
Hs.50924
Hs.50929
Hs.509314
Hs.509754
Hs.50984
Hs.51
Hs.510543
Hs.510699
Hs.5111
Hs.51133
Hs.511332
Hs.511425
Hs.51147
Hs.511525
Hs.511746
Hs.511747
Hs.511752
Hs.511753
Hs.511755
Hs.511756
Hs.511759
Hs.511762
Hs.511763
Hs.511768
Hs.511771
Hs.511775
Hs.511776
Hs.511780
Hs.511782
Hs.511804
Hs.511807
Hs.511814
Hs.511817
Hs.511822
Hs.511823
Hs.511825
Hs.511841
Hs.511845
Hs.511846
Hs.511847
Hs.511875
Hs.511883
Hs.511888
Hs.511896
Hs.511897
Hs.511904
Hs.511911
Hs.511920
Hs.511943
Hs.511948
Hs.511949
Hs.511952
Hs.511954
Hs.511975
Hs.511983
Hs.511986
Hs.511987
Hs.511992
Hs.511993
Hs.512028
Hs.512045
Hs.512143
Hs.512144
Hs.512258
Hs.512432
Hs.512578
Hs.512587
Hs.512591
Hs.512604
Hs.512608
Hs.512609
Hs.512611
Hs.512618
Hs.512619
Hs.512622
Hs.512627
Hs.512648
Hs.512655
Hs.512656
Hs.512661
Hs.512673
Hs.512674
Hs.512677
Hs.512680
Hs.512684
Hs.512686
Hs.512696
Hs.512706
Hs.512709
Hs.512719
Hs.512720
Hs.512730
Hs.512740
Hs.512741
Hs.512761
Hs.512785
Hs.512786
Hs.512792
Hs.512799
Hs.512807
Hs.512808
Hs.512812
Hs.512813
Hs.512828
Hs.512834
Hs.512838
Hs.512844
Hs.512848
Hs.51299
Hs.513041
Hs.5131
Hs.513128
Hs.513762
Hs.51483
Hs.515218
Hs.515590
Hs.515689
Hs.515706
Hs.5184
Hs.518674
Hs.518948
Hs.519
Hs.5198
Hs.520006
Hs.520016
Hs.521097
Hs.521170
Hs.5212
Hs.521527
Hs.521907
Hs.522061
Hs.523241
Hs.523375
Hs.523379
Hs.523543
Hs.523715
Hs.523924
Hs.524348
Hs.524747
Hs.52515
Hs.52526
Hs.525534
Hs.525793
Hs.525846
Hs.525862
Hs.525899
Hs.526402
Hs.527093
Hs.527595
Hs.527966
Hs.527967
Hs.527970
Hs.527974
Hs.5298
Hs.5344
Hs.5353
Hs.53542
Hs.53565
Hs.53913
Hs.53940
Hs.54037
Hs.54277
Hs.54451
Hs.5452
Hs.54609
Hs.54627
Hs.54673
Hs.54680
Hs.54697
Hs.5470
Hs.54702
Hs.54780
Hs.54886
Hs.54937
Hs.54971
Hs.550
Hs.55024
Hs.55099
Hs.55173
Hs.552
Hs.55235
Hs.55276
Hs.5541
Hs.5555
Hs.5556
Hs.55565
Hs.557
Hs.55777
Hs.55847
Hs.55879
Hs.55923
Hs.55947
Hs.56045
Hs.56186
Hs.5721
Hs.5737
Hs.5741
Hs.57475
Hs.575
Hs.57549
Hs.576
Hs.57652
Hs.57687
Hs.57730
Hs.57732
Hs.57813
Hs.57856
Hs.57898
Hs.57937
Hs.57973
Hs.58006
Hs.58241
Hs.58251
Hs.58362
Hs.58471
Hs.58488
Hs.5856
Hs.58586
Hs.58617
Hs.58924
Hs.59242
Hs.59461
Hs.59504
Hs.59523
Hs.59584
Hs.597
Hs.59872
Hs.59889
Hs.5999
Hs.60177
Hs.60300
Hs.60679
Hs.6088
Hs.6090
Hs.6092
Hs.6113
Hs.61153
Hs.61268
Hs.6132
Hs.6140
Hs.61418
Hs.61469
Hs.61485
Hs.6150
Hs.6191
Hs.62119
Hs.6216
Hs.62576
Hs.62604
Hs.62643
Hs.62919
Hs.6295
Hs.63168
Hs.63348
Hs.63489
Hs.63609
Hs.63795
Hs.63931
Hs.64016
Hs.6406
Hs.6418
Hs.6479
Hs.65029
Hs.6517
Hs.65238
Hs.65248
Hs.65256
Hs.65366
Hs.65370
Hs.65425
Hs.65734
Hs.65750
Hs.65797
Hs.66159
Hs.66170
Hs.66180
Hs.66219
Hs.66309
Hs.66727
Hs.66744
Hs.66774
Hs.6679
Hs.674
Hs.67846
Hs.6788
Hs.6790
Hs.67928
Hs.6793
Hs.6823
Hs.68583
Hs.6877
Hs.6879
Hs.68879
Hs.6909
Hs.69280
Hs.69330
Hs.695
Hs.69504
Hs.69745
Hs.69747
Hs.69851
Hs.69954
Hs.70312
Hs.70327
Hs.70573
Hs.707
Hs.70704
Hs.70877
Hs.7089
Hs.7099
Hs.71132
Hs.71190
Hs.71215
Hs.71367
Hs.71574
Hs.71616
Hs.71642
Hs.71719
Hs.7174
Hs.7179
Hs.71818
Hs.71827
Hs.71941
Hs.72050
Hs.72290
Hs.7239
Hs.724
Hs.72402
Hs.7277
Hs.7285
Hs.72901
Hs.72916
Hs.72918
Hs.72924
Hs.72925
Hs.7296
Hs.72988
Hs.73031
Hs.73082
Hs.73090
Hs.73239
Hs.7327
Hs.7337
Hs.73454
Hs.73677
Hs.7370
Hs.73769
Hs.73809
Hs.73875
Hs.7395
Hs.74124
Hs.74376
Hs.74561
Hs.74565
Hs.74615
Hs.74635
Hs.74669
Hs.74870
Hs.750
Hs.7503
Hs.75063
Hs.75082
Hs.75140
Hs.75149
Hs.75189
Hs.75219
Hs.75238
Hs.75275
Hs.75277
Hs.75307
Hs.75317
Hs.75353
Hs.7549
Hs.75497
Hs.75510
Hs.75516
Hs.75618
Hs.75626
Hs.75636
Hs.75641
Hs.75643
Hs.75659
Hs.75671
Hs.75678
Hs.75694
Hs.7570
Hs.75724
Hs.75746
Hs.758
Hs.75835
Hs.75842
Hs.75859
Hs.75890
Hs.76057
Hs.76090
Hs.76205
Hs.7621
Hs.76224
Hs.76240
Hs.76277
Hs.76285
Hs.76364
Hs.76366
Hs.7644
Hs.76473
Hs.765
Hs.76536
Hs.76550
Hs.76640
Hs.76768
Hs.7678
Hs.76798
Hs.76873
Hs.76884
Hs.76930
Hs.77091
Hs.77135
Hs.77171
Hs.77266
Hs.77274
Hs.77329
Hs.7739
Hs.77422
Hs.77436
Hs.77439
Hs.7744
Hs.77448
Hs.7750
Hs.77546
Hs.77613
Hs.7764
Hs.77768
Hs.77770
Hs.7778
Hs.77793
Hs.77798
Hs.77810
Hs.77867
Hs.77890
Hs.77917
Hs.78016
Hs.78019
Hs.78061
Hs.78068
Hs.78183
Hs.78202
Hs.78221
Hs.78305
Hs.78344
Hs.78457
Hs.78518
Hs.78524
Hs.78563
Hs.78582
Hs.78589
Hs.78824
Hs.78881
Hs.78894
Hs.789
Hs.79019
Hs.79033
Hs.7907
Hs.79078
Hs.7913
Hs.79197
Hs.79219
Hs.7922
Hs.79226
Hs.79305
Hs.79334
Hs.79340
Hs.79348
Hs.79358
Hs.79402
Hs.79428
Hs.79516
Hs.79564
Hs.7961
Hs.7962
Hs.79630
Hs.79741
Hs.79769
Hs.7980
Hs.7984
Hs.7987
Hs.79877
Hs.7988
Hs.7989
Hs.799
Hs.7994
Hs.79993
Hs.8008
Hs.80132
Hs.8015
Hs.8025
Hs.80342
Hs.80358
Hs.80426
Hs.80526
Hs.80545
Hs.80624
Hs.80642
Hs.80645
Hs.80691
Hs.80741
Hs.80905
Hs.80962
Hs.8110
Hs.81170
Hs.81218
Hs.81221
Hs.81256
Hs.8128
Hs.81337
Hs.81886
Hs.81897
Hs.81934
Hs.81988
Hs.82002
Hs.8203
Hs.82045
Hs.8207
Hs.82116
Hs.82120
Hs.82143
Hs.82159
Hs.82163
Hs.82173
Hs.82237
Hs.82269
Hs.82285
Hs.82292
Hs.8230
Hs.82302
Hs.82318
Hs.82327
Hs.82353
Hs.82359
Hs.82389
Hs.82399
Hs.82407
Hs.82568
Hs.8257
Hs.82614
Hs.82664
Hs.82741
Hs.82771
Hs.82794
Hs.82963
Hs.83006
Hs.83077
Hs.83126
Hs.83135
Hs.83286
Hs.83313
Hs.83341
Hs.83532
Hs.8360
Hs.83834
Hs.83848
Hs.83942
Hs.83974
Hs.84063
Hs.84113
Hs.84190
Hs.84529
Hs.84753
Hs.84999
Hs.85119
Hs.85137
Hs.85539
Hs.85570
Hs.85950
Hs.8597
Hs.86131
Hs.86172
Hs.8619
Hs.86232
Hs.86337
Hs.86368
Hs.86405
Hs.86724
Hs.86859
Hs.86970
Hs.86998
Hs.87
Hs.87016
Hs.8705
Hs.87191
Hs.87247
Hs.87465
Hs.87595
Hs.87619
Hs.8769
Hs.87729
Hs.87860
Hs.88201
Hs.8836
Hs.88417
Hs.88474
Hs.88523
Hs.8859
Hs.88977
Hs.8910
Hs.89385
Hs.89497
Hs.89499
Hs.89512
Hs.89538
Hs.89576
Hs.89584
Hs.89603
Hs.89626
Hs.89627
Hs.89640
Hs.89655
Hs.89679
Hs.8974
Hs.89768
Hs.89781
Hs.898
Hs.89832
Hs.89890
Hs.90005
Hs.90063
Hs.9030
Hs.90303
Hs.90443
Hs.90458
Hs.90753
Hs.90786
Hs.90791
Hs.9082
Hs.91109
Hs.91283
Hs.91393
Hs.914
Hs.91448
Hs.91586
Hs.91612
Hs.91622
Hs.91626
Hs.91662
Hs.91668
Hs.91753
Hs.91816
Hs.9194
Hs.9216
Hs.92261
Hs.92384
Hs.92458
Hs.9271
Hs.92991
Hs.93029
Hs.93121
Hs.93213
Hs.93235
Hs.93564
Hs.93597
Hs.93670
Hs.93728
Hs.93765
Hs.93837
Hs.93841
Hs.93868
Hs.93872
Hs.94300
Hs.94392
Hs.94542
Hs.9469
Hs.94695
Hs.94790
Hs.94865
Hs.94986
Hs.95120
Hs.95180
Hs.95196
Hs.95243
Hs.95424
Hs.9552
Hs.95631
Hs.95834
Hs.95990
Hs.96103
Hs.96247
Hs.9651
Hs.96593
Hs.966
Hs.9661
Hs.9701
Hs.97044
Hs.9711
Hs.97266
Hs.9728
Hs.9730
Hs.9731
Hs.97714
Hs.97876
Hs.97896
Hs.97927
Hs.97996
Hs.9800
Hs.98104
Hs.98133
Hs.98265
Hs.98280
Hs.98309
Hs.98367
Hs.98370
Hs.98428
Hs.9846
Hs.9851
Hs.98593
Hs.98682
Hs.98788
Hs.98855
Hs.98959
Hs.98967
Hs.99029
Hs.99037
Hs.99073
Hs.9911
Hs.99134
Hs.99185
Hs.99231
Hs.9925
Hs.99291
Hs.99344
Hs.99486
Hs.99491
Hs.9950
Hs.9960
Hs.99807
Hs.99819
Hs.99821
Hs.99900
Hs.99924
Hs.99931
Hs.99936
Hs.9999
