# Supplementary material for: Genome wide profiling of human embryonic stem cells (hESCs), their derivatives and embryonal carcinoma cells to develop base profiles of U.S. Federal government approved hESC lines
Source: BMC Dev Biol. 2006 May 3;6:20. doi: 10.1186/1471-213X-6-20 (PMC1523200; doi:10.1186/1471-213X-6-20)
Supplement: Additional File 2 — Comparison of gene expression data of MPSS and Illumina bead array. [file 1471-213X-6-20-S2.zip › ES_MPSS_BeadArray_common_genes]

Hs.100002
Hs.100043
Hs.100057
Hs.100071
Hs.100299
Hs.1004
Hs.100469
Hs.10071
Hs.10098
Hs.101014
Hs.101067
Hs.101150
Hs.101302
Hs.101364
Hs.101474
Hs.101590
Hs.101742
Hs.101891
Hs.1019
Hs.102
Hs.102171
Hs.1023
Hs.102419
Hs.10247
Hs.102471
Hs.102548
Hs.102708
Hs.10283
Hs.102842
Hs.102928
Hs.103042
Hs.103106
Hs.103147
Hs.103180
Hs.10326
Hs.103267
Hs.103315
Hs.103381
Hs.103395
Hs.103561
Hs.103808
Hs.103833
Hs.103834
Hs.104123
Hs.104125
Hs.10431
Hs.104315
Hs.104349
Hs.104519
Hs.104613
Hs.104679
Hs.104800
Hs.104859
Hs.104925
Hs.10499
Hs.105166
Hs.105216
Hs.105234
Hs.10526
Hs.105414
Hs.105509
Hs.105547
Hs.105606
Hs.105642
Hs.105656
Hs.105751
Hs.105779
Hs.105794
Hs.105894
Hs.105956
Hs.106019
Hs.106070
Hs.106290
Hs.1063
Hs.106346
Hs.106469
Hs.10649
Hs.106650
Hs.106674
Hs.106768
Hs.106778
Hs.106880
Hs.107001
Hs.107054
Hs.107056
Hs.10706
Hs.107088
Hs.107101
Hs.107153
Hs.107187
Hs.107382
Hs.107393
Hs.107474
Hs.107526
Hs.10758
Hs.107600
Hs.107622
Hs.107720
Hs.107776
Hs.108104
Hs.108112
Hs.108139
Hs.108222
Hs.108301
Hs.108338
Hs.108371
Hs.108408
Hs.10842
Hs.10846
Hs.10848
Hs.108502
Hs.108557
Hs.10862
Hs.108636
Hs.108689
Hs.108923
Hs.108957
Hs.108969
Hs.108973
Hs.109052
Hs.109058
Hs.109059
Hs.10949
Hs.109494
Hs.109694
Hs.109706
Hs.109752
Hs.109778
Hs.109798
Hs.109857
Hs.1100
Hs.1101
Hs.110364
Hs.110407
Hs.11042
Hs.110445
Hs.110477
Hs.110488
Hs.110713
Hs.110741
Hs.110746
Hs.110796
Hs.110839
Hs.11085
Hs.110853
Hs.110855
Hs.110950
Hs.111024
Hs.111099
Hs.111164
Hs.111227
Hs.111244
Hs.111286
Hs.111449
Hs.11156
Hs.111577
Hs.111591
Hs.111632
Hs.11170
Hs.111749
Hs.111779
Hs.111801
Hs.11183
Hs.11184
Hs.111867
Hs.111894
Hs.111903
Hs.112058
Hs.112195
Hs.112227
Hs.11223
Hs.112272
Hs.112318
Hs.112378
Hs.112529
Hs.112605
Hs.112694
Hs.11270
Hs.112751
Hs.112906
Hs.11307
Hs.11314
Hs.113503
Hs.11355
Hs.113657
Hs.113823
Hs.114062
Hs.11417
Hs.114311
Hs.114360
Hs.114366
Hs.114412
Hs.114416
Hs.11449
Hs.114599
Hs.114611
Hs.11463
Hs.11465
Hs.114765
Hs.114948
Hs.115175
Hs.115176
Hs.115232
Hs.115242
Hs.115285
Hs.115474
Hs.115660
Hs.115896
Hs.115912
Hs.116122
Hs.11615
Hs.116244
Hs.116481
Hs.116674
Hs.11669
Hs.117176
Hs.117333
Hs.11747
Hs.117920
Hs.11806
Hs.118110
Hs.118127
Hs.118400
Hs.118483
Hs.118554
Hs.118625
Hs.118638
Hs.118640
Hs.118651
Hs.118666
Hs.118684
Hs.118695
Hs.118721
Hs.118738
Hs.118821
Hs.118893
Hs.118962
Hs.118964
Hs.11899
Hs.119000
Hs.119021
Hs.119023
Hs.119053
Hs.1191
Hs.119172
Hs.119177
Hs.119192
Hs.119251
Hs.119316
Hs.119324
Hs.119503
Hs.119563
Hs.119591
Hs.119597
Hs.119598
Hs.119651
Hs.119684
Hs.1197
Hs.119908
Hs.119960
Hs.120
Hs.12013
Hs.120165
Hs.120219
Hs.12064
Hs.12068
Hs.12084
Hs.120844
Hs.120870
Hs.120963
Hs.12102
Hs.121028
Hs.121076
Hs.12109
Hs.12124
Hs.12142
Hs.12144
Hs.12152
Hs.121536
Hs.121549
Hs.12169
Hs.12211
Hs.122164
Hs.122359
Hs.122440
Hs.122645
Hs.122752
Hs.122843
Hs.122908
Hs.123022
Hs.123094
Hs.123114
Hs.123178
Hs.12319
Hs.12337
Hs.12348
Hs.123647
Hs.12373
Hs.12397
Hs.124015
Hs.124027
Hs.124165
Hs.124177
Hs.12420
Hs.12439
Hs.124411
Hs.124436
Hs.124452
Hs.12457
Hs.124696
Hs.1247
Hs.12479
Hs.124942
Hs.125133
Hs.125221
Hs.125309
Hs.125465
Hs.125819
Hs.126085
Hs.126222
Hs.126280
Hs.126357
Hs.126372
Hs.126497
Hs.1265
Hs.127149
Hs.127241
Hs.127249
Hs.127287
Hs.127294
Hs.127432
Hs.127496
Hs.1276
Hs.127808
Hs.127826
Hs.127842
Hs.12802
Hs.128065
Hs.12808
Hs.128218
Hs.12830
Hs.128312
Hs.128392
Hs.128453
Hs.128501
Hs.12854
Hs.128691
Hs.128777
Hs.128791
Hs.1288
Hs.128866
Hs.12887
Hs.128905
Hs.12899
Hs.129051
Hs.129055
Hs.12913
Hs.129159
Hs.129206
Hs.12929
Hs.12942
Hs.129506
Hs.12956
Hs.129634
Hs.129673
Hs.129727
Hs.129867
Hs.129895
Hs.129903
Hs.129951
Hs.12999
Hs.130098
Hs.13011
Hs.130259
Hs.130293
Hs.130330
Hs.130456
Hs.130546
Hs.130849
Hs.130865
Hs.130873
Hs.13094
Hs.130958
Hs.130981
Hs.130988
Hs.131059
Hs.131098
Hs.131252
Hs.131255
Hs.131273
Hs.13131
Hs.13137
Hs.131727
Hs.131736
Hs.131842
Hs.131899
Hs.132037
Hs.1321
Hs.13222
Hs.132246
Hs.13225
Hs.132499
Hs.132513
Hs.132594
Hs.132605
Hs.132748
Hs.132773
Hs.132804
Hs.132881
Hs.132955
Hs.132957
Hs.132977
Hs.133017
Hs.13303
Hs.133082
Hs.133095
Hs.133122
Hs.133337
Hs.133340
Hs.13339
Hs.13340
Hs.133411
Hs.133475
Hs.13350
Hs.133523
Hs.13370
Hs.133892
Hs.133968
Hs.134084
Hs.134106
Hs.1342
Hs.134231
Hs.134278
Hs.134497
Hs.13453
Hs.134643
Hs.134653
Hs.13467
Hs.134725
Hs.134726
Hs.134885
Hs.135056
Hs.13512
Hs.135146
Hs.135226
Hs.135406
Hs.135458
Hs.135471
Hs.135693
Hs.135705
Hs.13572
Hs.13580
Hs.135805
Hs.136164
Hs.136295
Hs.136309
Hs.13645
Hs.137047
Hs.137507
Hs.1376
Hs.13794
Hs.13854
Hs.13880
Hs.138860
Hs.139120
Hs.139410
Hs.13972
Hs.139876
Hs.13993
Hs.140443
Hs.140452
Hs.140720
Hs.141125
Hs.14125
Hs.14158
Hs.142
Hs.1420
Hs.14220
Hs.142245
Hs.142442
Hs.142856
Hs.14317
Hs.143187
Hs.143323
Hs.143434
Hs.14347
Hs.143527
Hs.143601
Hs.143619
Hs.143641
Hs.14368
Hs.1437
Hs.14376
Hs.143773
Hs.143818
Hs.143873
Hs.143917
Hs.144057
Hs.144058
Hs.144130
Hs.144287
Hs.144476
Hs.14454
Hs.14456
Hs.144633
Hs.14468
Hs.144700
Hs.144904
Hs.144906
Hs.144941
Hs.144946
Hs.144949
Hs.14511
Hs.14512
Hs.145381
Hs.145575
Hs.145608
Hs.145661
Hs.145726
Hs.145741
Hs.145820
Hs.146007
Hs.146180
Hs.146329
Hs.146550
Hs.146585
Hs.146602
Hs.146668
Hs.146858
Hs.146861
Hs.146957
Hs.147097
Hs.147176
Hs.147189
Hs.147259
Hs.147279
Hs.147365
Hs.147644
Hs.147717
Hs.14779
Hs.147824
Hs.14791
Hs.147996
Hs.148101
Hs.148258
Hs.14831
Hs.14839
Hs.14846
Hs.148590
Hs.148767
Hs.14891
Hs.148932
Hs.149055
Hs.14912
Hs.149185
Hs.149255
Hs.149436
Hs.149487
Hs.14953
Hs.149620
Hs.149675
Hs.1497
Hs.149809
Hs.149846
Hs.1501
Hs.150101
Hs.150390
Hs.150402
Hs.150423
Hs.150458
Hs.150580
Hs.150595
Hs.150684
Hs.150826
Hs.151001
Hs.151046
Hs.151093
Hs.151134
Hs.151413
Hs.151518
Hs.1516
Hs.151738
Hs.151787
Hs.151903
Hs.15192
Hs.151930
Hs.152207
Hs.152213
Hs.152251
Hs.152292
Hs.15243
Hs.15250
Hs.15259
Hs.15265
Hs.152707
Hs.15277
Hs.152818
Hs.152982
Hs.153022
Hs.153177
Hs.153227
Hs.153260
Hs.153357
Hs.153504
Hs.153546
Hs.15356
Hs.153591
Hs.153648
Hs.153692
Hs.153704
Hs.153752
Hs.153768
Hs.153834
Hs.153850
Hs.153884
Hs.153934
Hs.153961
Hs.153998
Hs.154023
Hs.154036
Hs.154073
Hs.154095
Hs.154103
Hs.154116
Hs.154145
Hs.154163
Hs.154210
Hs.154299
Hs.154429
Hs.154654
Hs.15467
Hs.154672
Hs.154706
Hs.154718
Hs.154729
Hs.154848
Hs.154970
Hs.155001
Hs.155040
Hs.155048
Hs.155049
Hs.155079
Hs.155119
Hs.155165
Hs.155206
Hs.155212
Hs.155218
Hs.15535
Hs.15536
Hs.155392
Hs.155396
Hs.155418
Hs.155421
Hs.155433
Hs.155499
Hs.155560
Hs.155569
Hs.155651
Hs.155718
Hs.155728
Hs.155742
Hs.15580
Hs.155839
Hs.15591
Hs.155995
Hs.156000
Hs.156016
Hs.156171
Hs.156324
Hs.156481
Hs.157035
Hs.157078
Hs.157113
Hs.157144
Hs.157145
Hs.157148
Hs.157160
Hs.157199
Hs.157236
Hs.15725
Hs.157307
Hs.157367
Hs.157401
Hs.157439
Hs.15744
Hs.1578
Hs.158193
Hs.15827
Hs.158287
Hs.158304
Hs.158427
Hs.158497
Hs.158530
Hs.158593
Hs.15871
Hs.158958
Hs.159
Hs.159003
Hs.159087
Hs.159118
Hs.159161
Hs.1592
Hs.15929
Hs.159384
Hs.1594
Hs.159428
Hs.159557
Hs.159581
Hs.15961
Hs.159642
Hs.15984
Hs.1600
Hs.16003
Hs.160271
Hs.16032
Hs.16059
Hs.1608
Hs.16081
Hs.160958
Hs.161008
Hs.16130
Hs.16134
Hs.161357
Hs.161362
Hs.161427
Hs.161999
Hs.162086
Hs.16244
Hs.16251
Hs.16258
Hs.162604
Hs.162717
Hs.162757
Hs.162967
Hs.163111
Hs.163113
Hs.163502
Hs.16364
Hs.163645
Hs.163724
Hs.163867
Hs.164018
Hs.164067
Hs.164526
Hs.164595
Hs.16470
Hs.16491
Hs.164969
Hs.165186
Hs.16529
Hs.165464
Hs.165598
Hs.165607
Hs.165725
Hs.165743
Hs.165950
Hs.166011
Hs.16606
Hs.16611
Hs.16614
Hs.166160
Hs.16622
Hs.166254
Hs.166311
Hs.166463
Hs.166556
Hs.166563
Hs.166684
Hs.166697
Hs.16677
Hs.166887
Hs.166975
Hs.166994
Hs.167017
Hs.167031
Hs.1674
Hs.167531
Hs.167679
Hs.167700
Hs.167791
Hs.167937
Hs.16803
Hs.168073
Hs.168095
Hs.168357
Hs.168625
Hs.169078
Hs.169228
Hs.16936
Hs.169470
Hs.169474
Hs.169476
Hs.169487
Hs.169488
Hs.169531
Hs.169575
Hs.169611
Hs.169615
Hs.169681
Hs.169718
Hs.169836
Hs.169840
Hs.169854
Hs.169900
Hs.169902
Hs.169919
Hs.169963
Hs.169992
Hs.170129
Hs.170160
Hs.170184
Hs.170195
Hs.170198
Hs.170253
Hs.170291
Hs.170318
Hs.170328
Hs.170333
Hs.170548
Hs.170553
Hs.170610
Hs.170622
Hs.170737
Hs.1708
Hs.170819
Hs.171003
Hs.171044
Hs.171055
Hs.17109
Hs.17121
Hs.171280
Hs.171292
Hs.171391
Hs.171501
Hs.171596
Hs.171626
Hs.171695
Hs.171834
Hs.171835
Hs.171844
Hs.171872
Hs.171880
Hs.171955
Hs.171980
Hs.172028
Hs.172052
Hs.172089
Hs.172108
Hs.172180
Hs.172506
Hs.172550
Hs.172589
Hs.172609
Hs.172674
Hs.172684
Hs.172685
Hs.172690
Hs.172772
Hs.172801
Hs.172813
Hs.172825
Hs.17283
Hs.172847
Hs.172887
Hs.172928
Hs.17296
Hs.172963
Hs.173001
Hs.173043
Hs.173103
Hs.173162
Hs.173203
Hs.173220
Hs.173255
Hs.173288
Hs.173328
Hs.173374
Hs.173380
Hs.173381
Hs.173448
Hs.173497
Hs.173518
Hs.173594
Hs.173611
Hs.173724
Hs.17377
Hs.173878
Hs.173902
Hs.173911
Hs.173980
Hs.173987
Hs.174050
Hs.174051
Hs.174071
Hs.1742
Hs.174905
Hs.175120
Hs.175220
Hs.176657
Hs.17667
Hs.17680
Hs.176950
Hs.1770
Hs.177486
Hs.177530
Hs.177574
Hs.177584
Hs.177677
Hs.177766
Hs.177861
Hs.178011
Hs.178468
Hs.178470
Hs.178499
Hs.178551
Hs.178576
Hs.17860
Hs.1787
Hs.178728
Hs.178761
Hs.17883
Hs.17901
Hs.179312
Hs.179526
Hs.179565
Hs.17969
Hs.179882
Hs.179909
Hs.179986
Hs.180062
Hs.18029
Hs.180394
Hs.180398
Hs.180414
Hs.180566
Hs.180577
Hs.180591
Hs.180610
Hs.180628
Hs.180686
Hs.18069
Hs.180714
Hs.180758
Hs.18079
Hs.180832
Hs.180877
Hs.180903
Hs.180911
Hs.180919
Hs.180933
Hs.181128
Hs.181163
Hs.181195
Hs.181202
Hs.181244
Hs.181271
Hs.181307
Hs.181334
Hs.181368
Hs.181390
Hs.181391
Hs.181418
Hs.181461
Hs.18192
Hs.182018
Hs.182217
Hs.182255
Hs.182454
Hs.182469
Hs.182490
Hs.182579
Hs.18259
Hs.182625
Hs.182626
Hs.182698
Hs.18271
Hs.182825
Hs.183105
Hs.183212
Hs.183232
Hs.18349
Hs.183556
Hs.183646
Hs.183650
Hs.183684
Hs.183704
Hs.183706
Hs.183803
Hs.183858
Hs.183887
Hs.183986
Hs.183994
Hs.184161
Hs.184227
Hs.184233
Hs.184245
Hs.18426
Hs.184298
Hs.184325
Hs.184352
Hs.184390
Hs.18442
Hs.184447
Hs.184492
Hs.184601
Hs.184628
Hs.184664
Hs.184736
Hs.184877
Hs.185084
Hs.185172
Hs.18528
Hs.1857
Hs.185726
Hs.185796
Hs.18616
Hs.186350
Hs.186424
Hs.186613
Hs.186756
Hs.18676
Hs.18720
Hs.187416
Hs.187520
Hs.187543
Hs.187579
Hs.187657
Hs.187884
Hs.18799
Hs.188189
Hs.188199
Hs.188553
Hs.188757
Hs.18885
Hs.188879
Hs.188881
Hs.18894
Hs.18925
Hs.18946
Hs.18949
Hs.190114
Hs.19012
Hs.190153
Hs.190162
Hs.19025
Hs.190389
Hs.190722
Hs.190787
Hs.19105
Hs.19114
Hs.19121
Hs.191294
Hs.191341
Hs.191435
Hs.19150
Hs.191842
Hs.191887
Hs.19192
Hs.192023
Hs.19221
Hs.192221
Hs.19236
Hs.192374
Hs.19261
Hs.19306
Hs.193115
Hs.193163
Hs.193264
Hs.193300
Hs.19347
Hs.193725
Hs.193989
Hs.194143
Hs.194329
Hs.194369
Hs.194431
Hs.194498
Hs.194654
Hs.194657
Hs.194662
Hs.194665
Hs.194669
Hs.194673
Hs.194688
Hs.19469
Hs.194698
Hs.194709
Hs.194718
Hs.19545
Hs.195464
Hs.19561
Hs.195614
Hs.195728
Hs.19574
Hs.19575
Hs.195825
Hs.196176
Hs.196530
Hs.196669
Hs.19673
Hs.196769
Hs.196953
Hs.197045
Hs.197071
Hs.197184
Hs.197298
Hs.198161
Hs.198269
Hs.198271
Hs.198273
Hs.198274
Hs.198281
Hs.198308
Hs.198363
Hs.198365
Hs.19851
Hs.198760
Hs.198891
Hs.199179
Hs.199625
Hs.200016
Hs.20021
Hs.200596
Hs.20082
Hs.201085
Hs.201253
Hs.20157
Hs.20159
Hs.201774
Hs.201790
Hs.201864
Hs.201939
Hs.201967
Hs.202
Hs.202023
Hs.202097
Hs.202166
Hs.202225
Hs.202289
Hs.202404
Hs.20242
Hs.202453
Hs.202505
Hs.202672
Hs.202677
Hs.202696
Hs.202833
Hs.203
Hs.203206
Hs.203514
Hs.203557
Hs.203559
Hs.203581
Hs.203589
Hs.203605
Hs.203637
Hs.203846
Hs.203862
Hs.203896
Hs.203910
Hs.203952
Hs.203963
Hs.204041
Hs.20423
Hs.2043
Hs.20447
Hs.204475
Hs.204539
Hs.20509
Hs.20537
Hs.20575
Hs.206097
Hs.20644
Hs.206501
Hs.206770
Hs.207052
Hs.207428
Hs.207471
Hs.207776
Hs.20797
Hs.208080
Hs.208680
Hs.208912
Hs.209061
Hs.20924
Hs.209292
Hs.20930
Hs.20950
Hs.209614
Hs.209846
Hs.20993
Hs.209983
Hs.210036
Hs.21015
Hs.21016
Hs.210343
Hs.210584
Hs.2110
Hs.21107
Hs.211201
Hs.211203
Hs.21122
Hs.21145
Hs.211473
Hs.211556
Hs.211571
Hs.211580
Hs.211594
Hs.211610
Hs.211823
Hs.211828
Hs.21187
Hs.211914
Hs.211929
Hs.211933
Hs.212102
Hs.21213
Hs.21223
Hs.212507
Hs.21276
Hs.212761
Hs.21293
Hs.21321
Hs.21355
Hs.213739
Hs.21379
Hs.21398
Hs.214039
Hs.214247
Hs.21479
Hs.21486
Hs.21537
Hs.215766
Hs.21611
Hs.21621
Hs.21635
Hs.216354
Hs.21639
Hs.216485
Hs.217292
Hs.21771
Hs.218329
Hs.21858
Hs.21902
Hs.21907
Hs.219614
Hs.221040
Hs.22116
Hs.22133
Hs.22151
Hs.221589
Hs.22181
Hs.221889
Hs.222061
Hs.2227
Hs.222746
Hs.223014
Hs.22302
Hs.22315
Hs.223745
Hs.223770
Hs.22391
Hs.22393
Hs.22399
Hs.22410
Hs.22412
Hs.224262
Hs.224397
Hs.224507
Hs.22452
Hs.224667
Hs.22516
Hs.225170
Hs.2253
Hs.22546
Hs.22559
Hs.225767
Hs.22583
Hs.22595
Hs.22616
Hs.226372
Hs.226390
Hs.226434
Hs.226483
Hs.226499
Hs.22664
Hs.22679
Hs.227133
Hs.227327
Hs.227429
Hs.22753
Hs.227656
Hs.227729
Hs.227743
Hs.227750
Hs.227823
Hs.227835
Hs.22795
Hs.2280
Hs.22824
Hs.22835
Hs.22857
Hs.22960
Hs.229641
Hs.22975
Hs.22982
Hs.23019
Hs.230501
Hs.230767
Hs.23100
Hs.23111
Hs.231411
Hs.231616
Hs.23170
Hs.231840
Hs.231883
Hs.232115
Hs.232400
Hs.232432
Hs.233240
Hs.233419
Hs.23348
Hs.23363
Hs.233765
Hs.233936
Hs.233952
Hs.2340
Hs.234249
Hs.234355
Hs.234489
Hs.23449
Hs.234521
Hs.234545
Hs.235069
Hs.235390
Hs.235557
Hs.23557
Hs.23581
Hs.23585
Hs.235860
Hs.235873
Hs.236025
Hs.236030
Hs.23628
Hs.23643
Hs.236494
Hs.236547
Hs.236556
Hs.236774
Hs.236828
Hs.236844
Hs.237017
Hs.237323
Hs.237480
Hs.237658
Hs.23767
Hs.237825
Hs.237924
Hs.23794
Hs.237971
Hs.238030
Hs.238126
Hs.23830
Hs.238513
Hs.23862
Hs.238679
Hs.23876
Hs.238808
Hs.238839
Hs.238990
Hs.239155
Hs.23918
Hs.239307
Hs.239388
Hs.23960
Hs.23964
Hs.239681
Hs.239718
Hs.239752
Hs.239818
Hs.239894
Hs.2399
Hs.239934
Hs.240
Hs.24049
Hs.240770
Hs.24087
Hs.240951
Hs.24106
Hs.24125
Hs.241257
Hs.241336
Hs.24135
Hs.241471
Hs.241489
Hs.241517
Hs.241567
Hs.241572
Hs.241576
Hs.241579
Hs.242271
Hs.242458
Hs.242537
Hs.242889
Hs.24332
Hs.24379
Hs.24380
Hs.244003
Hs.244220
Hs.24427
Hs.24447
Hs.24485
Hs.245188
Hs.24529
Hs.24587
Hs.246112
Hs.24624
Hs.246240
Hs.2463
Hs.246310
Hs.246344
Hs.24641
Hs.24647
Hs.24656
Hs.246603
Hs.24719
Hs.247324
Hs.24734
Hs.247362
Hs.247547
Hs.247551
Hs.24763
Hs.2477
Hs.247902
Hs.248204
Hs.248214
Hs.248267
Hs.24835
Hs.248569
Hs.24884
Hs.249184
Hs.249441
Hs.24950
Hs.24956
Hs.249728
Hs.249798
Hs.24983
Hs.2499
Hs.24998
Hs.249996
Hs.25001
Hs.25010
Hs.250173
Hs.25035
Hs.250387
Hs.250465
Hs.250493
Hs.250581
Hs.25059
Hs.250616
Hs.250666
Hs.250696
Hs.250708
Hs.250745
Hs.250758
Hs.250769
Hs.250773
Hs.250895
Hs.250899
Hs.250905
Hs.251328
Hs.251531
Hs.25155
Hs.25156
Hs.251574
Hs.251673
Hs.251871
Hs.25195
Hs.25220
Hs.252229
Hs.25237
Hs.25245
Hs.25277
Hs.25292
Hs.252967
Hs.253067
Hs.25313
Hs.253254
Hs.2533
Hs.2534
Hs.25348
Hs.253536
Hs.25367
Hs.254042
Hs.254113
Hs.25413
Hs.254321
Hs.25441
Hs.25450
Hs.254717
Hs.254837
Hs.25485
Hs.255022
Hs.255230
Hs.25527
Hs.2554
Hs.25544
Hs.25584
Hs.25590
Hs.255935
Hs.25597
Hs.255996
Hs.256184
Hs.256297
Hs.25647
Hs.256526
Hs.256583
Hs.256697
Hs.257008
Hs.257082
Hs.257111
Hs.25723
Hs.25726
Hs.257266
Hs.257336
Hs.257341
Hs.257486
Hs.257696
Hs.257827
Hs.25812
Hs.258429
Hs.25846
Hs.258551
Hs.258561
Hs.258563
Hs.258576
Hs.258798
Hs.258855
Hs.25895
Hs.259209
Hs.259212
Hs.259230
Hs.259502
Hs.25960
Hs.25999
Hs.26006
Hs.26023
Hs.260238
Hs.260523
Hs.26077
Hs.26090
Hs.261134
Hs.26204
Hs.26213
Hs.26267
Hs.262823
Hs.26320
Hs.26367
Hs.263812
Hs.264
Hs.26403
Hs.26412
Hs.264363
Hs.26506
Hs.265174
Hs.26518
Hs.265196
Hs.265829
Hs.265855
Hs.265960
Hs.26613
Hs.266273
Hs.266514
Hs.26663
Hs.26703
Hs.26704
Hs.26745
Hs.26761
Hs.267871
Hs.268016
Hs.26812
Hs.268122
Hs.26813
Hs.268189
Hs.268371
Hs.268488
Hs.268557
Hs.268562
Hs.268571
Hs.268573
Hs.268742
Hs.268849
Hs.26890
Hs.26898
Hs.26915
Hs.269403
Hs.26985
Hs.269857
Hs.269878
Hs.26988
Hs.269881
Hs.26996
Hs.270107
Hs.270143
Hs.27018
Hs.270428
Hs.27059
Hs.2707
Hs.270788
Hs.270920
Hs.270986
Hs.271167
Hs.271224
Hs.271225
Hs.271277
Hs.271511
Hs.271599
Hs.271614
Hs.271730
Hs.271773
Hs.271809
Hs.27191
Hs.271926
Hs.271980
Hs.272027
Hs.272108
Hs.272168
Hs.272210
Hs.272458
Hs.27262
Hs.272736
Hs.272814
Hs.272822
Hs.272838
Hs.272927
Hs.27299
Hs.273063
Hs.273138
Hs.273213
Hs.273307
Hs.273344
Hs.273397
Hs.27345
Hs.27346
Hs.274151
Hs.274230
Hs.274243
Hs.274287
Hs.274293
Hs.274317
Hs.274398
Hs.274404
Hs.274416
Hs.274422
Hs.274428
Hs.274430
Hs.274448
Hs.274464
Hs.274518
Hs.274520
Hs.274531
Hs.274543
Hs.274772
Hs.275675
Hs.275775
Hs.275865
Hs.27590
Hs.276
Hs.276315
Hs.276429
Hs.27669
Hs.276876
Hs.276916
Hs.27695
Hs.277132
Hs.277255
Hs.277445
Hs.277517
Hs.277533
Hs.27769
Hs.277704
Hs.2780
Hs.27801
Hs.278186
Hs.278239
Hs.278338
Hs.278362
Hs.278411
Hs.278441
Hs.278467
Hs.278469
Hs.278483
Hs.278500
Hs.278544
Hs.278562
Hs.278573
Hs.278607
Hs.278627
Hs.278635
Hs.278672
Hs.278675
Hs.278712
Hs.278721
Hs.278959
Hs.279032
Hs.279061
Hs.279413
Hs.2795
Hs.279518
Hs.279528
Hs.279554
Hs.279574
Hs.279580
Hs.279582
Hs.279583
Hs.279609
Hs.279623
Hs.279652
Hs.279669
Hs.279731
Hs.279761
Hs.279763
Hs.279784
Hs.279806
Hs.279832
Hs.279836
Hs.279854
Hs.279861
Hs.279865
Hs.279869
Hs.279877
Hs.279900
Hs.279901
Hs.279903
Hs.279905
Hs.279908
Hs.279920
Hs.279921
Hs.279929
Hs.279939
Hs.279949
Hs.279953
Hs.280342
Hs.280378
Hs.280741
Hs.28081
Hs.280978
Hs.281004
Hs.281895
Hs.282050
Hs.282230
Hs.282260
Hs.282331
Hs.282346
Hs.282359
Hs.282386
Hs.282410
Hs.282417
Hs.282575
Hs.28264
Hs.28309
Hs.283109
Hs.283111
Hs.283283
Hs.283322
Hs.283393
Hs.283443
Hs.283477
Hs.283506
Hs.283604
Hs.283610
Hs.283627
Hs.283667
Hs.28368
Hs.283690
Hs.283693
Hs.283713
Hs.283716
Hs.283726
Hs.283741
Hs.284135
Hs.284164
Hs.284170
Hs.28423
Hs.284250
Hs.284270
Hs.284275
Hs.284281
Hs.284283
Hs.284286
Hs.284288
Hs.284296
Hs.284491
Hs.285005
Hs.285017
Hs.285107
Hs.285115
Hs.285133
Hs.285280
Hs.285313
Hs.285346
Hs.285673
Hs.285753
Hs.285761
Hs.285848
Hs.285976
Hs.286013
Hs.286049
Hs.28607
Hs.286073
Hs.286088
Hs.286131
Hs.286221
Hs.286233
Hs.28707
Hs.287266
Hs.287460
Hs.287472
Hs.287532
Hs.287613
Hs.287616
Hs.287633
Hs.287659
Hs.287672
Hs.287749
Hs.287797
Hs.28780
Hs.28783
Hs.287850
Hs.287863
Hs.287921
Hs.287955
Hs.287994
Hs.288094
Hs.288102
Hs.288141
Hs.288151
Hs.288158
Hs.288193
Hs.288196
Hs.288382
Hs.288410
Hs.288433
Hs.28853
Hs.288672
Hs.288761
Hs.288768
Hs.288798
Hs.288856
Hs.288891
Hs.288932
Hs.288936
Hs.288940
Hs.288945
Hs.288969
Hs.288974
Hs.288981
Hs.288995
Hs.289008
Hs.289052
Hs.289063
Hs.289092
Hs.289107
Hs.289112
Hs.289123
Hs.28914
Hs.289293
Hs.289368
Hs.289950
Hs.2903
Hs.290346
Hs.290404
Hs.290432
Hs.290758
Hs.29106
Hs.2913
Hs.291898
Hs.291981
Hs.29203
Hs.292233
Hs.292316
Hs.292343
Hs.292566
Hs.292570
Hs.292653
Hs.292738
Hs.292804
Hs.29282
Hs.29288
Hs.293007
Hs.293044
Hs.293225
Hs.293236
Hs.293257
Hs.293336
Hs.293464
Hs.293636
Hs.293689
Hs.293753
Hs.293811
Hs.293885
Hs.294005
Hs.294008
Hs.294030
Hs.294083
Hs.294088
Hs.294101
Hs.294122
Hs.294143
Hs.29423
Hs.294584
Hs.294603
Hs.294799
Hs.295014
Hs.295131
Hs.295137
Hs.295732
Hs.295866
Hs.295909
Hs.295917
Hs.295923
Hs.29595
Hs.296169
Hs.296244
Hs.296341
Hs.296398
Hs.296422
Hs.296426
Hs.296638
Hs.296720
Hs.29679
Hs.29692
Hs.29700
Hs.297343
Hs.297389
Hs.29739
Hs.297483
Hs.297604
Hs.298229
Hs.298275
Hs.298280
Hs.298351
Hs.298442
Hs.2985
Hs.298646
Hs.298654
Hs.298716
Hs.299315
Hs.299883
Hs.30002
Hs.30011
Hs.300141
Hs.300208
Hs.30035
Hs.300404
Hs.300463
Hs.300559
Hs.300631
Hs.300772
Hs.300816
Hs.300861
Hs.300906
Hs.300980
Hs.301005
Hs.301048
Hs.301052
Hs.301132
Hs.30114
Hs.301198
Hs.301266
Hs.301302
Hs.301342
Hs.301348
Hs.301394
Hs.301412
Hs.301478
Hs.301612
Hs.301664
Hs.30174
Hs.301756
Hs.301760
Hs.301819
Hs.301839
Hs.301853
Hs.301882
Hs.302003
Hs.302051
Hs.30212
Hs.30213
Hs.302352
Hs.302421
Hs.302690
Hs.302746
Hs.302766
Hs.302969
Hs.30299
Hs.303025
Hs.303116
Hs.30332
Hs.303649
Hs.303676
Hs.30376
Hs.303775
Hs.303899
Hs.303965
Hs.304134
Hs.304682
Hs.304694
Hs.30524
Hs.30570
Hs.305890
Hs.305953
Hs.305985
Hs.306079
Hs.306094
Hs.306122
Hs.306123
Hs.30619
Hs.306242
Hs.306291
Hs.306335
Hs.306382
Hs.306456
Hs.306465
Hs.306676
Hs.306692
Hs.306747
Hs.306769
Hs.306791
Hs.3068
Hs.306825
Hs.306912
Hs.30696
Hs.307033
Hs.30724
Hs.307544
Hs.307582
Hs.307783
Hs.30783
Hs.307915
Hs.308045
Hs.30819
Hs.308220
Hs.30824
Hs.308709
Hs.308809
Hs.309090
Hs.309169
Hs.309231
Hs.30925
Hs.309257
Hs.309316
Hs.309398
Hs.309415
Hs.30942
Hs.30954
Hs.3100
Hs.31016
Hs.310185
Hs.310231
Hs.310399
Hs.31053
Hs.31074
Hs.310769
Hs.31095
Hs.310960
Hs.311079
Hs.31121
Hs.31130
Hs.311346
Hs.311553
Hs.311609
Hs.311625
Hs.311640
Hs.31176
Hs.311776
Hs.312102
Hs.312129
Hs.31218
Hs.312503
Hs.312927
Hs.312930
Hs.31323
Hs.313247
Hs.31334
Hs.313504
Hs.313544
Hs.3136
Hs.31386
Hs.314063
Hs.31408
Hs.314089
Hs.31431
Hs.31439
Hs.314658
Hs.314676
Hs.314828
Hs.315051
Hs.315137
Hs.315177
Hs.315230
Hs.315379
Hs.31547
Hs.315562
Hs.31584
Hs.316750
Hs.31714
Hs.317190
Hs.317192
Hs.31720
Hs.31731
Hs.317403
Hs.317466
Hs.317659
Hs.318117
Hs.318127
Hs.318381
Hs.318517
Hs.318526
Hs.318603
Hs.318773
Hs.319124
Hs.320823
Hs.320961
Hs.32117
Hs.321390
Hs.321391
Hs.32148
Hs.321501
Hs.321535
Hs.321653
Hs.321689
Hs.321766
Hs.32196
Hs.322482
Hs.323084
Hs.323230
Hs.323346
Hs.323363
Hs.323396
Hs.323432
Hs.323443
Hs.323445
Hs.323462
Hs.323489
Hs.323502
Hs.323537
Hs.323567
Hs.323712
Hs.323813
Hs.323817
Hs.32393
Hs.324104
Hs.324178
Hs.324277
Hs.324470
Hs.324473
Hs.324618
Hs.324830
Hs.325081
Hs.325309
Hs.3254
Hs.325631
Hs.325650
Hs.325862
Hs.325948
Hs.325987
Hs.326
Hs.326104
Hs.326249
Hs.326725
Hs.326805
Hs.32748
Hs.327749
Hs.328232
Hs.32826
Hs.32916
Hs.329296
Hs.32967
Hs.32981
Hs.329989
Hs.330418
Hs.330741
Hs.330767
Hs.331
Hs.331141
Hs.331202
Hs.331602
Hs.332012
Hs.333141
Hs.333166
Hs.333388
Hs.333414
Hs.333417
Hs.333418
Hs.333427
Hs.333524
Hs.333526
Hs.333579
Hs.33363
Hs.333738
Hs.333786
Hs.333823
Hs.334
Hs.334022
Hs.334045
Hs.334131
Hs.3343
Hs.334330
Hs.334360
Hs.334477
Hs.334515
Hs.334562
Hs.334626
Hs.334639
Hs.334644
Hs.334707
Hs.334713
Hs.33476
Hs.334772
Hs.334788
Hs.334798
Hs.334800
Hs.334812
Hs.334826
Hs.334841
Hs.334851
Hs.334854
Hs.334874
Hs.334878
Hs.334885
Hs.334911
Hs.335061
Hs.335116
Hs.335118
Hs.335293
Hs.335786
Hs.335787
Hs.335808
Hs.335918
Hs.336224
Hs.33642
Hs.336429
Hs.336898
Hs.336916
Hs.337008
Hs.33719
Hs.337228
Hs.337307
Hs.337625
Hs.337766
Hs.338207
Hs.33944
Hs.339612
Hs.339809
Hs.34045
Hs.34054
Hs.34136
Hs.342307
Hs.342386
Hs.342849
Hs.343475
Hs.343571
Hs.343586
Hs.343667
Hs.343748
Hs.343800
Hs.343809
Hs.343874
Hs.3439
Hs.343911
Hs.344037
Hs.344378
Hs.344478
Hs.3447
Hs.345058
Hs.3454
Hs.3459
Hs.346736
Hs.346743
Hs.346868
Hs.346950
Hs.347285
Hs.347340
Hs.34744
Hs.347535
Hs.347991
Hs.348153
Hs.348361
Hs.348501
Hs.348605
Hs.348720
Hs.348802
Hs.348921
Hs.348941
Hs.348996
Hs.34906
Hs.349074
Hs.349119
Hs.349306
Hs.349444
Hs.34956
Hs.3496
Hs.349955
Hs.350194
Hs.350209
Hs.350424
Hs.35052
Hs.350631
Hs.350806
Hs.35086
Hs.350899
Hs.350939
Hs.350966
Hs.351141
Hs.351247
Hs.351296
Hs.351305
Hs.351342
Hs.35140
Hs.351461
Hs.351475
Hs.351484
Hs.351623
Hs.351629
Hs.351871
Hs.351875
Hs.351916
Hs.352224
Hs.352240
Hs.35254
Hs.352588
Hs.352614
Hs.352633
Hs.352656
Hs.352746
Hs.352768
Hs.352839
Hs.352962
Hs.353170
Hs.353181
Hs.353191
Hs.3532
Hs.353282
Hs.353454
Hs.35380
Hs.354056
Hs.354262
Hs.355264
Hs.355533
Hs.355598
Hs.355606
Hs.355627
Hs.355643
Hs.355669
Hs.355693
Hs.355697
Hs.355735
Hs.355750
Hs.355816
Hs.355819
Hs.355832
Hs.355862
Hs.355867
Hs.355899
Hs.355927
Hs.355952
Hs.355957
Hs.355983
Hs.356050
Hs.356061
Hs.356084
Hs.356086
Hs.356089
Hs.356096
Hs.356109
Hs.356123
Hs.356181
Hs.356187
Hs.356190
Hs.356223
Hs.356270
Hs.356273
Hs.356285
Hs.356331
Hs.356342
Hs.356359
Hs.356371
Hs.356377
Hs.356386
Hs.356416
Hs.356427
Hs.356463
Hs.356467
Hs.356501
Hs.356502
Hs.356509
Hs.356554
Hs.356572
Hs.356578
Hs.3566
Hs.356624
Hs.356630
Hs.356654
Hs.356697
Hs.356717
Hs.356719
Hs.356721
Hs.356739
Hs.356742
Hs.356744
Hs.356770
Hs.356794
Hs.356894
Hs.357637
Hs.357901
Hs.35861
Hs.3592
Hs.359289
Hs.360033
Hs.36049
Hs.3610
Hs.361071
Hs.361323
Hs.36137
Hs.3618
Hs.3628
Hs.362996
Hs.363006
Hs.3631
Hs.363171
Hs.363492
Hs.363572
Hs.364544
Hs.365116
Hs.365476
Hs.36566
Hs.36567
Hs.365706
Hs.36587
Hs.366546
Hs.36708
Hs.36761
Hs.367646
Hs.367675
Hs.367676
Hs.367811
Hs.367821
Hs.367842
Hs.367854
Hs.367877
Hs.367886
Hs.367900
Hs.368022
Hs.368056
Hs.368078
Hs.368149
Hs.368212
Hs.368238
Hs.368537
Hs.368598
Hs.368605
Hs.368647
Hs.368855
Hs.368861
Hs.368866
Hs.368878
Hs.369026
Hs.369063
Hs.369068
Hs.369110
Hs.369120
Hs.369144
Hs.36927
Hs.369279
Hs.369280
Hs.369284
Hs.369288
Hs.369358
Hs.369441
Hs.369452
Hs.369475
Hs.369579
Hs.369761
Hs.369785
Hs.369840
Hs.37
Hs.370019
Hs.370052
Hs.370100
Hs.370123
Hs.370152
Hs.370232
Hs.370422
Hs.37044
Hs.370457
Hs.370504
Hs.370688
Hs.370774
Hs.370800
Hs.370849
Hs.370880
Hs.370888
Hs.370907
Hs.370927
Hs.37106
Hs.371278
Hs.371282
Hs.371366
Hs.371369
Hs.371468
Hs.371585
Hs.371602
Hs.371617
Hs.371698
Hs.371804
Hs.371856
Hs.371889
Hs.371974
Hs.372031
Hs.372093
Hs.372170
Hs.372267
Hs.372463
Hs.372528
Hs.372548
Hs.372571
Hs.372616
Hs.372659
Hs.372673
Hs.3727
Hs.372741
Hs.372800
Hs.372924
Hs.373074
Hs.373588
Hs.3737
Hs.373980
Hs.373992
Hs.374334
Hs.374340
Hs.374378
Hs.374418
Hs.374421
Hs.374477
Hs.374491
Hs.374499
Hs.3745
Hs.374503
Hs.374524
Hs.374535
Hs.374553
Hs.374588
Hs.374596
Hs.374638
Hs.374650
Hs.374854
Hs.374897
Hs.374950
Hs.375001
Hs.375108
Hs.375179
Hs.375206
Hs.375217
Hs.375707
Hs.375921
Hs.376064
Hs.376071
Hs.37616
Hs.376206
Hs.376227
Hs.376719
Hs.376743
Hs.376793
Hs.376803
Hs.37682
Hs.376874
Hs.376933
Hs.377010
Hs.377257
Hs.377705
Hs.377894
Hs.377908
Hs.377974
Hs.378063
Hs.378103
Hs.378135
Hs.378501
Hs.378738
Hs.378808
Hs.378826
Hs.378857
Hs.378877
Hs.379204
Hs.379357
Hs.379414
Hs.379557
Hs.379785
Hs.380118
Hs.380138
Hs.380230
Hs.380233
Hs.380318
Hs.380389
Hs.380446
Hs.380460
Hs.380475
Hs.380627
Hs.380691
Hs.380734
Hs.380749
Hs.380757
Hs.380763
Hs.380774
Hs.380792
Hs.380822
Hs.380830
Hs.380833
Hs.380850
Hs.380869
Hs.380870
Hs.380877
Hs.380897
Hs.380906
Hs.380953
Hs.380962
Hs.380964
Hs.380973
Hs.380990
Hs.381008
Hs.381025
Hs.381039
Hs.381043
Hs.381058
Hs.381061
Hs.381072
Hs.381079
Hs.381102
Hs.381123
Hs.381126
Hs.381137
Hs.38114
Hs.381167
Hs.381172
Hs.381184
Hs.381189
Hs.381214
Hs.381219
Hs.381255
Hs.381282
Hs.381870
Hs.381928
Hs.381943
Hs.382044
Hs.382168
Hs.3826
Hs.383019
Hs.3833
Hs.383396
Hs.383913
Hs.3844
Hs.384598
Hs.3849
Hs.384944
Hs.3850
Hs.385766
Hs.385870
Hs.385890
Hs.38592
Hs.385985
Hs.385998
Hs.386198
Hs.386205
Hs.386225
Hs.386384
Hs.386390
Hs.386392
Hs.386465
Hs.386532
Hs.386726
Hs.386802
Hs.386834
Hs.386939
Hs.386975
Hs.387140
Hs.387156
Hs.387208
Hs.387239
Hs.387251
Hs.3873
Hs.38738
Hs.387463
Hs.387567
Hs.387576
Hs.387579
Hs.387725
Hs.387804
Hs.387905
Hs.387906
Hs.387988
Hs.388004
Hs.388014
Hs.388125
Hs.388130
Hs.388160
Hs.388164
Hs.388294
Hs.388373
Hs.388375
Hs.388392
Hs.388400
Hs.388456
Hs.388469
Hs.388584
Hs.388613
Hs.388664
Hs.388681
Hs.3887
Hs.388751
Hs.388921
Hs.388927
Hs.389037
Hs.389101
Hs.389107
Hs.389137
Hs.389182
Hs.389439
Hs.389461
Hs.389559
Hs.389571
Hs.389649
Hs.389700
Hs.389734
Hs.389777
Hs.389996
Hs.390163
Hs.390175
Hs.3903
Hs.390395
Hs.390421
Hs.390428
Hs.390463
Hs.39056
Hs.390568
Hs.390623
Hs.390662
Hs.390666
Hs.390667
Hs.391051
Hs.391168
Hs.39143
Hs.391858
Hs.39252
Hs.392837
Hs.39311
Hs.393201
Hs.39384
Hs.39488
Hs.395309
Hs.396358
Hs.396393
Hs.396404
Hs.396443
Hs.396503
Hs.396533
Hs.396557
Hs.396644
Hs.396766
Hs.396798
Hs.396807
Hs.397153
Hs.397295
Hs.39733
Hs.397381
Hs.397609
Hs.397638
Hs.397734
Hs.397891
Hs.398082
Hs.398111
Hs.398178
Hs.399740
Hs.399980
Hs.399981
Hs.400295
Hs.4007
Hs.400740
Hs.400801
Hs.40094
Hs.401274
Hs.401388
Hs.40154
Hs.401703
Hs.401835
Hs.402525
Hs.402727
Hs.402752
Hs.40342
Hs.40368
Hs.403914
Hs.403933
Hs.403989
Hs.403997
Hs.404060
Hs.404263
Hs.404323
Hs.404336
Hs.404434
Hs.404501
Hs.404525
Hs.404636
Hs.404706
Hs.404814
Hs.404930
Hs.40500
Hs.405144
Hs.405528
Hs.405590
Hs.405610
Hs.405689
Hs.405860
Hs.405873
Hs.405880
Hs.405913
Hs.405925
Hs.405945
Hs.405946
Hs.405954
Hs.406013
Hs.406050
Hs.406060
Hs.406062
Hs.406068
Hs.406072
Hs.406073
Hs.406074
Hs.406078
Hs.406094
Hs.406096
Hs.406114
Hs.406178
Hs.406186
Hs.406191
Hs.406277
Hs.406300
Hs.40637
Hs.406401
Hs.406408
Hs.406421
Hs.406455
Hs.406458
Hs.406461
Hs.406475
Hs.406491
Hs.406504
Hs.406505
Hs.406507
Hs.406510
Hs.406530
Hs.406532
Hs.406534
Hs.406542
Hs.406590
Hs.406602
Hs.406631
Hs.406682
Hs.406683
Hs.406693
Hs.406695
Hs.406726
Hs.406787
Hs.406890
Hs.4069
Hs.406918
Hs.407135
Hs.40735
Hs.407482
Hs.4076
Hs.40763
Hs.407765
Hs.407860
Hs.407909
Hs.407912
Hs.407934
Hs.407955
Hs.408018
Hs.408054
Hs.408061
Hs.408063
Hs.408067
Hs.408073
Hs.408096
Hs.408182
Hs.408219
Hs.408222
Hs.408233
Hs.408236
Hs.408238
Hs.408241
Hs.408302
Hs.408429
Hs.408487
Hs.408576
Hs.408629
Hs.408723
Hs.408754
Hs.408789
Hs.408848
Hs.408864
Hs.408914
Hs.408943
Hs.409065
Hs.409131
Hs.409140
Hs.40919
Hs.409194
Hs.409200
Hs.409202
Hs.409209
Hs.409223
Hs.409251
Hs.409258
Hs.409412
Hs.409430
Hs.409582
Hs.409585
Hs.409634
Hs.409829
Hs.409834
Hs.409876
Hs.4099
Hs.409965
Hs.410037
Hs.41007
Hs.410088
Hs.410095
Hs.410205
Hs.410396
Hs.4104
Hs.410455
Hs.410491
Hs.410578
Hs.410596
Hs.410597
Hs.410618
Hs.410701
Hs.41072
Hs.410786
Hs.410817
Hs.41086
Hs.410900
Hs.410941
Hs.410977
Hs.411098
Hs.411135
Hs.411157
Hs.4113
Hs.411366
Hs.411433
Hs.411456
Hs.411509
Hs.411515
Hs.411865
Hs.411875
Hs.411925
Hs.412020
Hs.412103
Hs.412107
Hs.412117
Hs.412314
Hs.412370
Hs.412468
Hs.412482
Hs.412527
Hs.412559
Hs.412587
Hs.412597
Hs.41270
Hs.412707
Hs.412817
Hs.412870
Hs.41296
Hs.412981
Hs.413074
Hs.413078
Hs.413175
Hs.413297
Hs.413359
Hs.413375
Hs.413417
Hs.413482
Hs.413494
Hs.413557
Hs.413671
Hs.413771
Hs.413781
Hs.413812
Hs.413840
Hs.413901
Hs.414156
Hs.414241
Hs.414251
Hs.414334
Hs.414343
Hs.414357
Hs.414362
Hs.414390
Hs.414407
Hs.414455
Hs.414464
Hs.414489
Hs.414565
Hs.414579
Hs.4147
Hs.414728
Hs.414754
Hs.414795
Hs.414880
Hs.414993
Hs.414995
Hs.415048
Hs.415058
Hs.415117
Hs.415172
Hs.415209
Hs.415220
Hs.415308
Hs.415534
Hs.415641
Hs.415749
Hs.415753
Hs.415796
Hs.415799
Hs.415877
Hs.415895
Hs.415997
Hs.416108
Hs.416211
Hs.416342
Hs.416372
Hs.416393
Hs.416495
Hs.416566
Hs.416755
Hs.416801
Hs.416959
Hs.416994
Hs.416998
Hs.417029
Hs.417361
Hs.417369
Hs.417630
Hs.417795
Hs.417962
Hs.418004
Hs.418097
Hs.418123
Hs.418138
Hs.418162
Hs.418175
Hs.418241
Hs.418291
Hs.418450
Hs.418533
Hs.418542
Hs.418668
Hs.4187
Hs.418710
Hs.418795
Hs.419
Hs.419130
Hs.419151
Hs.419213
Hs.419240
Hs.419463
Hs.419640
Hs.419776
Hs.419800
Hs.419815
Hs.419995
Hs.420269
Hs.420322
Hs.420569
Hs.420796
Hs.4209
Hs.421219
Hs.421245
Hs.421257
Hs.421337
Hs.421391
Hs.421496
Hs.42151
Hs.421576
Hs.421608
Hs.421622
Hs.421646
Hs.421654
Hs.421848
Hs.421907
Hs.42194
Hs.421956
Hs.422113
Hs.42219
Hs.422215
Hs.422334
Hs.422340
Hs.42251
Hs.422585
Hs.422676
Hs.422990
Hs.423089
Hs.423095
Hs.423103
Hs.42322
Hs.423404
Hs.42343
Hs.423573
Hs.423615
Hs.423935
Hs.424099
Hs.424126
Hs.424264
Hs.424414
Hs.4245
Hs.424551
Hs.424552
Hs.424559
Hs.424619
Hs.424908
Hs.425033
Hs.425365
Hs.425427
Hs.425808
Hs.426142
Hs.426296
Hs.42650
Hs.426528
Hs.42674
Hs.426930
Hs.427152
Hs.427212
Hs.42743
Hs.42785
Hs.42806
Hs.42824
Hs.428446
Hs.429
Hs.429142
Hs.429180
Hs.429506
Hs.429658
Hs.429857
Hs.429961
Hs.430075
Hs.430166
Hs.430169
Hs.4302
Hs.430207
Hs.430439
Hs.430541
Hs.430606
Hs.430666
Hs.430755
Hs.430854
Hs.431279
Hs.431307
Hs.431338
Hs.431668
Hs.431792
Hs.431871
Hs.432317
Hs.43233
Hs.432330
Hs.432413
Hs.432453
Hs.432466
Hs.432574
Hs.432580
Hs.432593
Hs.432605
Hs.432607
Hs.432608
Hs.432638
Hs.432674
Hs.432726
Hs.432750
Hs.432818
Hs.432832
Hs.432855
Hs.432876
Hs.432918
Hs.432952
Hs.432976
Hs.432997
Hs.433036
Hs.433059
Hs.433075
Hs.433076
Hs.433156
Hs.433197
Hs.433203
Hs.433222
Hs.433278
Hs.433279
Hs.433291
Hs.433326
Hs.433332
Hs.433343
Hs.433394
Hs.433402
Hs.433413
Hs.433416
Hs.433419
Hs.433427
Hs.433429
Hs.433439
Hs.433455
Hs.433466
Hs.433482
Hs.433506
Hs.433512
Hs.433529
Hs.433540
Hs.433559
Hs.433574
Hs.433612
Hs.433615
Hs.433618
Hs.433622
Hs.433668
Hs.433670
Hs.433673
Hs.433695
Hs.433701
Hs.433702
Hs.433728
Hs.433731
Hs.433732
Hs.433750
Hs.433759
Hs.433764
Hs.433814
Hs.433863
Hs.433892
Hs.433898
Hs.433901
Hs.433902
Hs.433951
Hs.433984
Hs.433986
Hs.434004
Hs.434007
Hs.434044
Hs.434053
Hs.434059
Hs.434075
Hs.434081
Hs.434101
Hs.434102
Hs.434201
Hs.434213
Hs.434241
Hs.434251
Hs.434281
Hs.43436
Hs.434433
Hs.434488
Hs.434864
Hs.434867
Hs.434870
Hs.434873
Hs.434886
Hs.434890
Hs.434901
Hs.434916
Hs.434937
Hs.434953
Hs.434961
Hs.434986
Hs.434992
Hs.434994
Hs.435003
Hs.435048
Hs.43505
Hs.435116
Hs.435120
Hs.435238
Hs.435277
Hs.435290
Hs.435303
Hs.435308
Hs.435330
Hs.435342
Hs.435404
Hs.435413
Hs.435450
Hs.43549
Hs.435541
Hs.435628
Hs.435639
Hs.435724
Hs.435726
Hs.435733
Hs.435734
Hs.435761
Hs.435795
Hs.435798
Hs.435800
Hs.435933
Hs.435941
Hs.435950
Hs.435961
Hs.435966
Hs.435974
Hs.435981
Hs.435982
Hs.436004
Hs.436008
Hs.436034
Hs.436042
Hs.436071
Hs.436089
Hs.436093
Hs.436133
Hs.436152
Hs.436169
Hs.436187
Hs.436194
Hs.436196
Hs.436204
Hs.436339
Hs.436349
Hs.436350
Hs.436376
Hs.436395
Hs.436405
Hs.436407
Hs.436421
Hs.436441
Hs.436446
Hs.436455
Hs.436471
Hs.436490
Hs.436494
Hs.436527
Hs.436549
Hs.436577
Hs.43660
Hs.436602
Hs.436617
Hs.436632
Hs.436656
Hs.436657
Hs.436664
Hs.436683
Hs.436687
Hs.436722
Hs.436765
Hs.436803
Hs.436847
Hs.436849
Hs.436881
Hs.436913
Hs.436930
Hs.436944
Hs.436976
Hs.436985
Hs.437008
Hs.437009
Hs.437023
Hs.437046
Hs.437055
Hs.437056
Hs.437060
Hs.437091
Hs.437096
Hs.437137
Hs.437145
Hs.437153
Hs.437162
Hs.437173
Hs.437178
Hs.437179
Hs.437186
Hs.437224
Hs.437257
Hs.437277
Hs.437320
Hs.437351
Hs.437424
Hs.437425
Hs.437433
Hs.437447
Hs.437460
Hs.437474
Hs.437475
Hs.437536
Hs.437546
Hs.437571
Hs.437575
Hs.437583
Hs.437594
Hs.437606
Hs.437608
Hs.437620
Hs.437625
Hs.437638
Hs.437656
Hs.437779
Hs.437783
Hs.437844
Hs.437846
Hs.437894
Hs.437922
Hs.437957
Hs.437967
Hs.437991
Hs.43812
Hs.438159
Hs.438166
Hs.438431
Hs.438482
Hs.438550
Hs.438583
Hs.438649
Hs.438678
Hs.438702
Hs.438709
Hs.438720
Hs.438723
Hs.438726
Hs.438823
Hs.438889
Hs.438904
Hs.438906
Hs.438951
Hs.438953
Hs.438970
Hs.438986
Hs.438991
Hs.438993
Hs.438994
Hs.439014
Hs.439023
Hs.439033
Hs.439052
Hs.439168
Hs.439184
Hs.439200
Hs.439203
Hs.439253
Hs.439463
Hs.439480
Hs.439494
Hs.439505
Hs.439511
Hs.439524
Hs.439530
Hs.439548
Hs.439552
Hs.439662
Hs.439671
Hs.439683
Hs.439725
Hs.439726
Hs.439777
Hs.44
Hs.44017
Hs.44024
Hs.440263
Hs.440341
Hs.44038
Hs.440382
Hs.440387
Hs.440394
Hs.440456
Hs.440475
Hs.440478
Hs.440494
Hs.440525
Hs.440595
Hs.440599
Hs.440603
Hs.440604
Hs.440662
Hs.440663
Hs.440695
Hs.440734
Hs.440835
Hs.440900
Hs.440905
Hs.440947
Hs.440960
Hs.440961
Hs.441039
Hs.441043
Hs.441047
Hs.441072
Hs.441124
Hs.441254
Hs.441498
Hs.441503
Hs.44155
Hs.44159
Hs.44163
Hs.441717
Hs.44175
Hs.442039
Hs.442199
Hs.442223
Hs.442449
Hs.442609
Hs.442630
Hs.442658
Hs.442669
Hs.442707
Hs.44278
Hs.442782
Hs.442808
Hs.442993
Hs.443081
Hs.443134
Hs.443163
Hs.443227
Hs.443240
Hs.443301
Hs.443330
Hs.443379
Hs.443409
Hs.443458
Hs.443468
Hs.443551
Hs.443625
Hs.443636
Hs.443661
Hs.443752
Hs.443796
Hs.443811
Hs.443831
Hs.443866
Hs.443914
Hs.443960
Hs.444012
Hs.444058
Hs.444086
Hs.444118
Hs.444178
Hs.444207
Hs.444234
Hs.444253
Hs.444261
Hs.444327
Hs.444340
Hs.444354
Hs.444439
Hs.444441
Hs.444445
Hs.444448
Hs.444468
Hs.444483
Hs.444484
Hs.444499
Hs.444529
Hs.444548
Hs.444556
Hs.444601
Hs.444619
Hs.444642
Hs.444673
Hs.444695
Hs.444734
Hs.444749
Hs.444818
Hs.444836
Hs.444840
Hs.444851
Hs.444909
Hs.444925
Hs.444947
Hs.445078
Hs.445083
Hs.445084
Hs.445109
Hs.445182
Hs.445183
Hs.445204
Hs.445226
Hs.445240
Hs.445301
Hs.445394
Hs.445446
Hs.445498
Hs.445503
Hs.445534
Hs.445570
Hs.445587
Hs.445652
Hs.445665
Hs.445778
Hs.44585
Hs.445862
Hs.445890
Hs.445952
Hs.445977
Hs.446065
Hs.446091
Hs.446126
Hs.446140
Hs.446197
Hs.446206
Hs.446259
Hs.446279
Hs.446311
Hs.446336
Hs.446360
Hs.446373
Hs.446374
Hs.446391
Hs.446393
Hs.446394
Hs.446414
Hs.446415
Hs.446425
Hs.446427
Hs.446445
Hs.446450
Hs.446472
Hs.446504
Hs.446522
Hs.446525
Hs.446535
Hs.446546
Hs.446567
Hs.446568
Hs.446574
Hs.446579
Hs.446590
Hs.446608
Hs.446610
Hs.446619
Hs.446623
Hs.446628
Hs.446641
Hs.446645
Hs.446673
Hs.446676
Hs.446686
Hs.446693
Hs.446705
Hs.446850
Hs.447477
Hs.447492
Hs.447513
Hs.447650
Hs.447785
Hs.447794
Hs.447905
Hs.447945
Hs.448396
Hs.448580
Hs.448664
Hs.448805
Hs.44893
Hs.449009
Hs.449032
Hs.449070
Hs.449076
Hs.449098
Hs.449278
Hs.449410
Hs.449415
Hs.449628
Hs.449696
Hs.449863
Hs.45002
Hs.450105
Hs.45107
Hs.451090
Hs.45180
Hs.45207
Hs.45231
Hs.454528
Hs.454530
Hs.454758
Hs.457063
Hs.45719
Hs.458276
Hs.458288
Hs.458291
Hs.458320
Hs.458332
Hs.458354
Hs.458359
Hs.458360
Hs.458369
Hs.458374
Hs.458405
Hs.458406
Hs.458414
Hs.458420
Hs.458450
Hs.458684
Hs.459470
Hs.459927
Hs.459987
Hs.460294
Hs.460317
Hs.461420
Hs.462864
Hs.46366
Hs.46405
Hs.46440
Hs.464526
Hs.464813
Hs.464896
Hs.46627
Hs.46680
Hs.46743
Hs.467479
Hs.469653
Hs.47061
Hs.47062
Hs.47099
Hs.473788
Hs.4742
Hs.47438
Hs.4747
Hs.4750
Hs.476302
Hs.4766
Hs.4770
Hs.477132
Hs.4775
Hs.4779
Hs.4788
Hs.482121
Hs.48375
Hs.48554
Hs.48565
Hs.4859
Hs.486709
Hs.487883
Hs.48855
Hs.48924
Hs.489336
Hs.489354
Hs.48950
Hs.4896
Hs.48998
Hs.4900
Hs.49075
Hs.492805
Hs.493450
Hs.49346
Hs.4944
Hs.4953
Hs.496511
Hs.4973
Hs.497429
Hs.49753
Hs.497941
Hs.498154
Hs.498489
Hs.49932
Hs.499355
Hs.499601
Hs.500165
Hs.5002
Hs.500245
Hs.5003
Hs.500367
Hs.500798
Hs.5008
Hs.50098
Hs.50130
Hs.501565
Hs.50252
Hs.50273
Hs.502773
Hs.503546
Hs.503666
Hs.504309
Hs.50456
Hs.504816
Hs.504892
Hs.504920
Hs.504998
Hs.505059
Hs.505758
Hs.505862
Hs.5070
Hs.50758
Hs.508411
Hs.50842
Hs.5085
Hs.5086
Hs.50868
Hs.508741
Hs.509227
Hs.510265
Hs.511400
Hs.511739
Hs.511743
Hs.511744
Hs.511745
Hs.511748
Hs.511760
Hs.511769
Hs.511772
Hs.511790
Hs.511808
Hs.511862
Hs.511876
Hs.511899
Hs.511915
Hs.511916
Hs.511918
Hs.511919
Hs.511936
Hs.511944
Hs.511945
Hs.511950
Hs.511960
Hs.5120
Hs.512067
Hs.512094
Hs.512102
Hs.51233
Hs.512387
Hs.512586
Hs.512594
Hs.512597
Hs.512600
Hs.512606
Hs.512607
Hs.512610
Hs.512623
Hs.512626
Hs.512628
Hs.512636
Hs.512638
Hs.512640
Hs.512649
Hs.512664
Hs.512670
Hs.512671
Hs.512675
Hs.512676
Hs.512678
Hs.512693
Hs.512698
Hs.512700
Hs.512707
Hs.512711
Hs.512712
Hs.512715
Hs.512716
Hs.512756
Hs.512760
Hs.512770
Hs.512772
Hs.512781
Hs.512788
Hs.512814
Hs.512815
Hs.512822
Hs.512857
Hs.512858
Hs.514
Hs.5148
Hs.5152
Hs.5163
Hs.518278
Hs.5199
Hs.5216
Hs.52184
Hs.5245
Hs.5258
Hs.5300
Hs.5301
Hs.5306
Hs.53066
Hs.5308
Hs.5324
Hs.53250
Hs.5337
Hs.5345
Hs.539
Hs.54056
Hs.54089
Hs.5409
Hs.5422
Hs.54347
Hs.5437
Hs.54413
Hs.5443
Hs.54457
Hs.54483
Hs.54580
Hs.54589
Hs.54642
Hs.54649
Hs.5472
Hs.54795
Hs.54941
Hs.54961
Hs.55014
Hs.55016
Hs.55041
Hs.55044
Hs.55058
Hs.55097
Hs.55098
Hs.55148
Hs.5518
Hs.55220
Hs.5548
Hs.55498
Hs.55682
Hs.55940
Hs.56
Hs.56043
Hs.5613
Hs.56145
Hs.5636
Hs.56382
Hs.5662
Hs.5672
Hs.5683
Hs.56845
Hs.5710
Hs.57101
Hs.5719
Hs.57209
Hs.57222
Hs.57301
Hs.5734
Hs.57435
Hs.5753
Hs.57655
Hs.57698
Hs.57729
Hs.57969
Hs.57988
Hs.5811
Hs.58215
Hs.5836
Hs.58367
Hs.58589
Hs.58593
Hs.5867
Hs.58927
Hs.5897
Hs.58974
Hs.59106
Hs.5912
Hs.5920
Hs.59236
Hs.59346
Hs.5947
Hs.59509
Hs.59757
Hs.59771
Hs.60339
Hs.6051
Hs.6061
Hs.60640
Hs.6066
Hs.6076
Hs.60772
Hs.61184
Hs.6120
Hs.61232
Hs.6126
Hs.61430
Hs.61490
Hs.61628
Hs.61638
Hs.61763
Hs.61784
Hs.6196
Hs.61976
Hs.62
Hs.6214
Hs.62180
Hs.62275
Hs.624
Hs.62767
Hs.62771
Hs.6278
Hs.62918
Hs.6294
Hs.6298
Hs.6314
Hs.63220
Hs.63290
Hs.63300
Hs.63304
Hs.63335
Hs.6347
Hs.63657
Hs.63788
Hs.64
Hs.64056
Hs.6421
Hs.6441
Hs.6449
Hs.64542
Hs.6455
Hs.6459
Hs.64595
Hs.64691
Hs.6483
Hs.6518
Hs.6522
Hs.65234
Hs.65377
Hs.6540
Hs.65412
Hs.6551
Hs.656
Hs.66048
Hs.6607
Hs.6614
Hs.66196
Hs.66394
Hs.6654
Hs.66708
Hs.6671
Hs.66713
Hs.66718
Hs.66762
Hs.6682
Hs.6684
Hs.6686
Hs.66915
Hs.6710
Hs.67201
Hs.67619
Hs.6764
Hs.67896
Hs.6799
Hs.68090
Hs.6820
Hs.68257
Hs.6831
Hs.6834
Hs.6838
Hs.6846
Hs.6856
Hs.68714
Hs.6880
Hs.68877
Hs.6891
Hs.6906
Hs.69089
Hs.69171
Hs.692
Hs.69293
Hs.69360
Hs.69429
Hs.6947
Hs.6949
Hs.69499
Hs.69554
Hs.69594
Hs.69855
Hs.7001
Hs.7019
Hs.7036
Hs.7049
Hs.709
Hs.7101
Hs.7104
Hs.71040
Hs.71252
Hs.71465
Hs.7158
Hs.7159
Hs.7165
Hs.71787
Hs.7188
Hs.71917
Hs.71962
Hs.72249
Hs.7236
Hs.72363
Hs.7243
Hs.7247
Hs.72550
Hs.7258
Hs.727
Hs.72870
Hs.72927
Hs.7299
Hs.7306
Hs.73291
Hs.7351
Hs.73527
Hs.7357
Hs.73625
Hs.737
Hs.73722
Hs.7378
Hs.73799
Hs.73853
Hs.73957
Hs.73965
Hs.73980
Hs.73986
Hs.74034
Hs.74047
Hs.74050
Hs.7407
Hs.74137
Hs.7426
Hs.74284
Hs.7432
Hs.74335
Hs.74368
Hs.74405
Hs.74441
Hs.74471
Hs.74497
Hs.74562
Hs.74563
Hs.74564
Hs.74576
Hs.74597
Hs.74614
Hs.74617
Hs.7471
Hs.7476
Hs.748
Hs.7482
Hs.74823
Hs.7486
Hs.74899
Hs.75061
Hs.75064
Hs.75069
Hs.75074
Hs.75093
Hs.75111
Hs.75117
Hs.75133
Hs.75137
Hs.75160
Hs.75196
Hs.75206
Hs.75216
Hs.75227
Hs.75232
Hs.75243
Hs.75249
Hs.75251
Hs.75254
Hs.75258
Hs.7527
Hs.75309
Hs.75313
Hs.75318
Hs.75323
Hs.75334
Hs.75335
Hs.75339
Hs.75342
Hs.75348
Hs.75350
Hs.75360
Hs.75372
Hs.75375
Hs.754
Hs.75431
Hs.75432
Hs.75438
Hs.75447
Hs.75462
Hs.75485
Hs.75512
Hs.75514
Hs.75527
Hs.75528
Hs.75545
Hs.7557
Hs.75573
Hs.75589
Hs.75593
Hs.75608
Hs.75616
Hs.75639
Hs.75682
Hs.75760
Hs.75782
Hs.75798
Hs.75799
Hs.75807
Hs.75812
Hs.75813
Hs.75823
Hs.75850
Hs.75860
Hs.75862
Hs.75864
Hs.75873
Hs.75914
Hs.75932
Hs.75968
Hs.75981
Hs.76038
Hs.7604
Hs.76067
Hs.76084
Hs.76095
Hs.76111
Hs.76118
Hs.76122
Hs.76228
Hs.76244
Hs.76253
Hs.7626
Hs.76272
Hs.76289
Hs.76394
Hs.76507
Hs.76556
Hs.76591
Hs.76686
Hs.76691
Hs.76719
Hs.76781
Hs.76888
Hs.76894
Hs.76901
Hs.76913
Hs.76917
Hs.76927
Hs.76941
Hs.76986
Hs.77060
Hs.7709
Hs.77100
Hs.77204
Hs.77221
Hs.77254
Hs.77269
Hs.77273
Hs.77311
Hs.77313
Hs.77318
Hs.77324
Hs.7733
Hs.7736
Hs.77385
Hs.77498
Hs.77500
Hs.77502
Hs.77513
Hs.77515
Hs.7753
Hs.77558
Hs.77578
Hs.77608
Hs.77628
Hs.77646
Hs.7765
Hs.77667
Hs.7768
Hs.77690
Hs.77695
Hs.77805
Hs.77870
Hs.77876
Hs.7788
Hs.77897
Hs.77929
Hs.77955
Hs.77961
Hs.7797
Hs.78
Hs.78040
Hs.78060
Hs.78089
Hs.78224
Hs.7835
Hs.7838
Hs.78403
Hs.78434
Hs.78465
Hs.78466
Hs.78482
Hs.7854
Hs.78592
Hs.78601
Hs.78614
Hs.78619
Hs.78629
Hs.78765
Hs.78768
Hs.78769
Hs.78771
Hs.78781
Hs.78788
Hs.7879
Hs.78829
Hs.78853
Hs.78854
Hs.7886
Hs.78867
Hs.78869
Hs.78877
Hs.78880
Hs.78888
Hs.78909
Hs.78944
Hs.78948
Hs.78979
Hs.78989
Hs.79000
Hs.79015
Hs.79018
Hs.79025
Hs.79026
Hs.79037
Hs.79058
Hs.79064
Hs.79077
Hs.79081
Hs.79088
Hs.79095
Hs.7910
Hs.79101
Hs.79110
Hs.79136
Hs.79137
Hs.79162
Hs.7917
Hs.79172
Hs.79187
Hs.79306
Hs.79322
Hs.79335
Hs.79339
Hs.7934
Hs.79353
Hs.79387
Hs.79389
Hs.79396
Hs.79411
Hs.7942
Hs.7943
Hs.79432
Hs.79440
Hs.79474
Hs.7953
Hs.7957
Hs.79625
Hs.7972
Hs.79748
Hs.7979
Hs.79886
Hs.79889
Hs.79968
Hs.80042
Hs.80205
Hs.80206
Hs.8026
Hs.8033
Hs.80338
Hs.80343
Hs.8035
Hs.80350
Hs.8037
Hs.8039
Hs.80409
Hs.80658
Hs.80768
Hs.80776
Hs.808
Hs.8083
Hs.8086
Hs.80887
Hs.80976
Hs.80986
Hs.8102
Hs.81057
Hs.81071
Hs.8108
Hs.8109
Hs.81118
Hs.81131
Hs.8117
Hs.8127
Hs.81328
Hs.81361
Hs.81376
Hs.81412
Hs.81424
Hs.81469
Hs.8148
Hs.81505
Hs.81634
Hs.8164
Hs.81665
Hs.81687
Hs.8179
Hs.8182
Hs.81848
Hs.81874
Hs.81892
Hs.81994
Hs.82007
Hs.82030
Hs.82071
Hs.821
Hs.82101
Hs.82109
Hs.82128
Hs.8217
Hs.82201
Hs.82240
Hs.82280
Hs.82283
Hs.82294
Hs.82324
Hs.82422
Hs.82482
Hs.82548
Hs.82563
Hs.8258
Hs.82609
Hs.82646
Hs.82719
Hs.82793
Hs.82887
Hs.82890
Hs.82906
Hs.82911
Hs.82916
Hs.82919
Hs.82921
Hs.82933
Hs.8302
Hs.83114
Hs.83169
Hs.83173
Hs.83190
Hs.83347
Hs.83354
Hs.83381
Hs.83383
Hs.83419
Hs.83422
Hs.8345
Hs.83469
Hs.83572
Hs.83583
Hs.8372
Hs.83727
Hs.83734
Hs.8375
Hs.83753
Hs.83758
Hs.83761
Hs.83883
Hs.83919
Hs.8395
Hs.83954
Hs.840
Hs.84087
Hs.84120
Hs.84131
Hs.84162
Hs.84318
Hs.84359
Hs.84429
Hs.84549
Hs.848
Hs.84928
Hs.85004
Hs.85100
Hs.85155
Hs.8517
Hs.8518
Hs.85226
Hs.8526
Hs.85482
Hs.85567
Hs.8562
Hs.85658
Hs.85769
Hs.8594
Hs.8595
Hs.85951
Hs.85962
Hs.86154
Hs.8645
Hs.865
Hs.86543
Hs.86896
Hs.86905
Hs.8694
Hs.86948
Hs.8700
Hs.87095
Hs.8715
Hs.8737
Hs.87372
Hs.87385
Hs.8739
Hs.87417
Hs.87435
Hs.87491
Hs.8752
Hs.8765
Hs.87726
Hs.878
Hs.87889
Hs.8813
Hs.88252
Hs.88556
Hs.88663
Hs.88778
Hs.8878
Hs.89072
Hs.89135
Hs.8929
Hs.89421
Hs.89434
Hs.8944
Hs.89485
Hs.89506
Hs.89525
Hs.89545
Hs.89643
Hs.89649
Hs.89657
Hs.89714
Hs.89764
Hs.89864
Hs.89983
Hs.90011
Hs.90012
Hs.9003
Hs.90061
Hs.90073
Hs.90107
Hs.9018
Hs.9028
Hs.90280
Hs.90315
Hs.90318
Hs.90336
Hs.90375
Hs.904
Hs.9043
Hs.90436
Hs.90527
Hs.90572
Hs.90598
Hs.90606
Hs.9061
Hs.90691
Hs.90693
Hs.9071
Hs.9075
Hs.90797
Hs.90858
Hs.9088
Hs.90911
Hs.91103
Hs.91142
Hs.91417
Hs.91481
Hs.91566
Hs.91579
Hs.91747
Hs.91773
Hs.92023
Hs.92033
Hs.92282
Hs.923
Hs.9234
Hs.9235
Hs.924
Hs.9315
Hs.93194
Hs.93231
Hs.9329
Hs.93379
Hs.93659
Hs.9383
Hs.9398
Hs.9414
Hs.94308
Hs.9444
Hs.94491
Hs.94631
Hs.94672
Hs.94785
Hs.9482
Hs.94875
Hs.94891
Hs.94896
Hs.94949
Hs.95231
Hs.95260
Hs.9527
Hs.9534
Hs.95549
Hs.95577
Hs.95582
Hs.95594
Hs.95612
Hs.9568
Hs.9573
Hs.95835
Hs.9589
Hs.95907
Hs.9597
Hs.95972
Hs.9599
Hs.96
Hs.96028
Hs.9613
Hs.96200
Hs.9622
Hs.9629
Hs.9645
Hs.96607
Hs.9663
Hs.9676
Hs.96867
Hs.9691
Hs.96996
Hs.97128
Hs.9725
Hs.9736
Hs.9741
Hs.9754
Hs.97616
Hs.9774
Hs.9788
Hs.98002
Hs.9822
Hs.9825
Hs.98306
Hs.98338
Hs.98510
Hs.98541
Hs.9857
Hs.98614
Hs.98643
Hs.9880
Hs.9884
Hs.98998
Hs.99010
Hs.9914
Hs.99141
Hs.99145
Hs.9927
Hs.99437
Hs.99601
Hs.99756
Hs.99853
Hs.99865
Hs.99915
Hs.99922
Hs.99962
Hs.99987
