# Supplementary material for: Genome wide profiling of human embryonic stem cells (hESCs), their derivatives and embryonal carcinoma cells to develop base profiles of U.S. Federal government approved hESC lines
Source: BMC Dev Biol. 2006 May 3;6:20. doi: 10.1186/1471-213X-6-20 (PMC1523200; doi:10.1186/1471-213X-6-20)
Supplement: Additional File 4 — Genes that are expressed more than 3-fold higher in BG01V than in BG01. [file 1471-213X-6-20-S4.xls]

## Sheet: BG01V high 3 folds-131 BGV and 
TargetID	131 BG01V	122 BG01	131BG01V/122BG01	Detection_X	Detection_Y	Diff_Score	Symbol	Accession	Synonyms	Definition	Transcript	GO Molecular Function	GO Cellular Component	GO Biological Process
GI_34577064-S	1089.7	10.4	104.779	1	0.7778	NaN	AGTRL1	NM_005161.2	APJ;MGC45246	Homo sapiens angiotensin II receptor-like 1 (AGTRL1), mRNA.	GI_34577064	G-protein coupled receptor activity [goid 0004930] [evidence P] [pmid 8294032]; receptor activity [goid 0004872] [evidence TAS] [pmid 9792798]; rhodopsin-like receptor activity [goid 0001584] [evidence IEA]	integral to plasma membrane [goid 0005887] [evidence TAS] [pmid 8294032]; plasma membrane [goid 0005886] [evidence E] [pmid 9792798]	G-protein coupled receptor protein signaling pathway [goid 0007186] [evidence TAS] [pmid 9792798]
GI_4758505-S	2766.6	30.4	91.0066	1	1	NaN	HAND1	NM_004821.1	Hxt;eHand;Thing1	Homo sapiens heart and neural crest derivatives expressed 1 (HAND1), mRNA.	GI_4758505	transcription factor activity [goid 0003700] [evidence TAS] [pmid 9931445]	nucleus [goid 0005634] [evidence IEA]	heart development [goid 0007507] [evidence TAS] [pmid 9931445]; transcription from Pol II promoter [goid 0006366] [evidence TAS] [pmid 9931445]; regulation of transcription, DNA-dependent [goid 0006355] [evidence IEA]; development [goid 0007275] [evidence IEA]
GI_24497625-S	120.7	1.4	86.2143	1	0.6111	NaN	SNAI2	NM_003068.3	SLUG;SLUGH1;MGC10182	Homo sapiens snail homolog 2 (Drosophila) (SNAI2), mRNA.	GI_24497625	transcription activating factor [goid 0003710] [evidence E]; DNA binding [goid 0003677] [evidence IEA]	nucleus [goid 0005634] [evidence TAS] [pmid 10866665]	ectoderm/mesoderm interaction [goid 0007499] [evidence TAS] [pmid 9182671]; negative regulation of transcription from Pol II promoter [goid 0000122] [evidence TAS] [pmid 10866665]; regulation of transcription, DNA-dependent [goid 0006355] [evidence IEA]; development [goid 0007275] [evidence IEA]
GI_24234758-S	85.2	1.8	47.3333	1	0.6111	NaN	CRYPTIC	NM_032545.2		Homo sapiens cryptic gene (CRYPTIC), mRNA.	GI_24234758	molecular_function unknown [goid 0005554] [evidence ND]	cellular_component unknown [goid 0008372] [evidence ND]	determination of left/right symmetry [goid 0007368] [evidence NAS] [pmid 11062482]
GI_5921997-S	315.9	7.5	42.12	1	0.7778	NaN	CRHBP	NM_001882.2	CRFBP;CRF-BP	Homo sapiens corticotropin releasing hormone binding protein (CRHBP), mRNA.	GI_5921997	protein binding [goid 0005515] [evidence TAS] [pmid 7477348]	soluble fraction [goid 0005625] [evidence TAS] [pmid 1846945]	learning and/or memory [goid 0007611] [evidence TAS] [pmid 7477348]; pregnancy [goid 0007565] [evidence TAS] [pmid 1846945]; signal transduction [goid 0007165] [evidence TAS] [pmid 7477348]
GI_28372544-S	124.9	3.3	37.8485	1	0.6667	NaN	LOC205251	NM_174925.1		Homo sapiens hypothetical protein LOC205251 (LOC205251), mRNA.	GI_28372544
GI_37549314-S	341.9	10	34.19	1	0.7778	NaN	LOC375292	XM_351506.1		Homo sapiens similar to zinc finger protein Sp5 (LOC375292), mRNA.	GI_37549314
GI_34222290-S	165.2	6.2	26.6452	1	0.7778	NaN	GRP	NM_002091.3		Homo sapiens gastrin-releasing peptide (GRP), mRNA.	GI_34222290	growth factor activity [goid 0008083] [evidence NR]; receptor binding [goid 0005102] [evidence NR]	soluble fraction [goid 0005625] [evidence NR]	signal transduction [goid 0007165] [evidence NR] [pmid 3027901]; neuropeptide signaling pathway [goid 0007218] [evidence IEA]
GI_17402918-A	692.4	26.7	25.9326	1	1	NaN	WNT5B	NM_030775.2	MGC2648	Homo sapiens wingless-type MMTV integration site family, member 5B (WNT5B), transcript variant 2, mRNA.	GI_17402918	signal transducer activity [goid 0004871] [evidence IEA]	extracellular [goid 0005576] [evidence IEA]	development [goid 0007275] [evidence IEA]; frizzled-2 signaling pathway [goid 0007223] [evidence IEA]
GI_14150226-S	169.1	9.1	18.5824	1	0.7778	NaN	PRAC	NM_032391.1	MGC32520	Homo sapiens small nuclear protein PRAC (PRAC), mRNA.	GI_14150226
GI_5016089-S	182.8	10.8	16.9259	1	0.7778	NaN	NR0B1	NM_000475.2	AHC;AHX;GTD;HHG;AHCH;DAX1;NROB1	Homo sapiens nuclear receptor subfamily 0, group B, member 1 (NR0B1), mRNA.	GI_5016089	ligand-dependent nuclear receptor activity [goid 0004879] [evidence P]; DNA binding [goid 0003677] [evidence P]; transcription factor activity [goid 0003700] [evidence NR] [pmid 9384387]; steroid hormone receptor activity [goid 0003707] [evidence IEA]	nucleus [goid 0005634] [evidence NR]	sex determination [goid 0007530] [evidence TAS] [pmid 9486644]; regulation of transcription, DNA-dependent [goid 0006355] [evidence IEA]; steroid biosynthesis [goid 0006694] [evidence NR]
GI_31341943-S	65.3	4.1	15.9268	1	0.7222	NaN	LOC147111	NM_178493.2		Homo sapiens hypothetical protein LOC147111 (LOC147111), mRNA.	GI_31341943
GI_19923725-S	72.1	4.6	15.6739	1	0.7222	NaN	NOV	NM_002514.2	CCN3;NOVH;IGFBP9	Homo sapiens nephroblastoma overexpressed gene (NOV), mRNA.	GI_19923725	insulin-like growth factor binding [goid 0005520] [evidence IEA]; growth factor activity [goid 0008083] [evidence IEA]	extracellular [goid 0005576] [evidence IEA]	regulation of cell growth [goid 0001558] [evidence IEA]
GI_24432071-S	56.9	3.7	15.3784	1	0.6667	NaN	MGC21636	NM_145032.2		Homo sapiens hypothetical protein MGC21636 (MGC21636), mRNA.	GI_24432071
GI_32528309-A	1077.4	76.1	14.1577	1	1	NaN	C14orf29	NM_181814.1	c14_5314	Homo sapiens chromosome 14 open reading frame 29 (C14orf29), transcript variant 3, mRNA.	GI_32528309
GI_13443013-S	75.9	5.6	13.5536	1	0.7778	NaN	ASB9	NM_024087.1	MGC4954;FLJ20636;DKFZP564L0862	Homo sapiens ankyrin repeat and SOCS box-containing 9 (ASB9), mRNA.	GI_13443013			intracellular signaling cascade [goid 0007242] [evidence IEA]
GI_18375604-I	80.1	6.1	13.1311	1	0.7778	NaN	TBX3	NM_016569.2	UMS;XHL;TBX3-ISO	Homo sapiens T-box 3 (ulnar mammary syndrome) (TBX3), transcript variant 2, mRNA.	GI_18375604	RNA polymerase II transcription factor activity [goid 0003702] [evidence TAS] [pmid 9207801]; transcription factor activity [goid 0003700] [evidence IEA]	nucleus [goid 0005634] [evidence IEA]	skeletal development [goid 0001501] [evidence TAS] [pmid 9207801]; embryogenesis and morphogenesis [goid 0007345] [evidence TAS] [pmid 9207801]; regulation of transcription from Pol II promoter [goid 0006357] [evidence TAS] [pmid 9207801]; development [goid 0007275] [evidence IEA]; morphogenesis [goid 0009653] [evidence TAS]
GI_23199988-S	1738.3	132.9	13.0798	1	1	NaN	CXCL14	NM_004887.3	KS1;Kec;BMAC;BRAK;NJAC;MIP-2g;SCYB14;MGC10687;bolekine	Homo sapiens chemokine (C-X-C motif) ligand 14 (CXCL14), mRNA.	GI_23199988	chemokine activity [goid 0008009] [evidence TAS] [pmid 10049774]	extracellular [goid 0005576] [evidence IEA]	chemotaxis [goid 0006935] [evidence TAS] [pmid 10049774]; signal transduction [goid 0007165] [evidence TAS] [pmid 10049774]; immune response [goid 0006955] [evidence NR]; cell-cell signaling [goid 0007267] [evidence TAS] [pmid 10049774]; inflammatory response [goid 0006954] [evidence NR]
GI_37541926-S	570.9	46.9	12.1727	1	1	NaN	LOC338756	XM_291989.2		Homo sapiens similar to hypothetical protein (LOC338756), mRNA.	GI_37541926
GI_31542938-S	384.1	34.6	11.1012	1	1	NaN	HPGD	NM_000860.2	PGDH1;15-PGDH	Homo sapiens hydroxyprostaglandin dehydrogenase 15-(NAD) (HPGD), mRNA.	GI_31542938	catalytic activity [goid 0003824] [evidence E] [pmid 1697582]; prostaglandin-D synthase activity [goid 0004667] [evidence NR]; electron transporter activity [goid 0005489] [evidence NR]; oxidoreductase activity [goid 0016491] [evidence IEA]; 15-hydroxyprostaglandin dehydrogenase (NAD) activity [goid 0016404] [evidence IEA]		prostaglandin metabolism [goid 0006693] [evidence IEA]; metabolism [goid 0008152] [evidence IEA]
GI_24307904-S	160	14.9	10.7383	1	0.7778	NaN	SPON1	NM_006108.1	KIAA0762;MGC10724;f-spondin	Homo sapiens spondin 1, (f-spondin) extracellular matrix protein (SPON1), mRNA.	GI_24307904		extracellular [goid 0005576] [evidence E]
GI_24431948-S	77.6	7.3	10.6301	1	0.7778	NaN	CDX2	NM_001265.2	CDX3;CDX-3	Homo sapiens caudal type homeo box transcription factor 2 (CDX2), mRNA.	GI_24431948	transcription factor activity [goid 0003700] [evidence TAS] [pmid 9459001]; translation regulator activity [goid 0045182] [evidence IEA]	nucleus [goid 0005634] [evidence IEA]	histogenesis and organogenesis [goid 0007397] [evidence TAS] [pmid 9052785]; oncogenesis [goid 0007048] [evidence TAS] [pmid 9052785]; transcription from Pol II promoter [goid 0006366] [evidence TAS] [pmid 9459001]; regulation of transcription, DNA-dependent [goid 0006355] [evidence IEA]; development [goid 0007275] [evidence IEA]; organogenesis [goid 0009887] [evidence TAS]
GI_44681485-S	50.6	4.8	10.5417	1	0.7222	NaN	LOC389792	NM_203434.1	MGC70833	Homo sapiens similar to RIKEN cDNA 2610524G09 (LOC389792), mRNA.	GI_44681485
GI_31542744-S	1240.2	121.3	10.2242	1	1	NaN	FLJ23091	NM_024911.3		Homo sapiens putative NFkB activating protein 373 (FLJ23091), mRNA.	GI_31542744
GI_31543612-S	59.6	6.2	9.6129	1	0.7778	NaN	SCML1	NM_006746.2		Homo sapiens sex comb on midleg-like 1 (Drosophila) (SCML1), mRNA.	GI_31543612	DNA binding [goid 0003677] [evidence P] [pmid 9570953]; transcription factor activity [goid 0003700] [evidence TAS] [pmid 9570953]		embryogenesis and morphogenesis [goid 0007345] [evidence TAS] [pmid 9570953]; morphogenesis [goid 0009653] [evidence TAS]
GI_5360211-I	147.9	16.3	9.07362	1	0.8889	NaN	GAS7	NM_005890.1	MGC1348;KIAA0394	Homo sapiens growth arrest-specific 7 (GAS7), transcript variant b, mRNA.	GI_5360211	transcription factor activity [goid 0003700] [evidence TAS] [pmid 9736752]	kinesin complex [goid 0005871] [evidence IEA]	cell cycle arrest [goid 0007050] [evidence TAS] [pmid 9736752]; cell growth and/or maintenance [goid 0008151] [evidence IEA]; development [goid 0007275] [evidence IEA]; neurogenesis [goid 0007399] [evidence IEA]
GI_4503872-I	457.5	50.5	9.05941	1	1	NaN	GAD1	NM_000817.1	GAD;GAD25;GAD67	Homo sapiens glutamate decarboxylase 1 (brain, 67kDa) (GAD1), transcript variant GAD67, mRNA.	GI_4503872			glutamate decarboxylation to succinate [goid 0006540] [evidence E] [pmid 1549570]; synaptic transmission [goid 0007268] [evidence P]
GI_4758177-S	78.8	8.8	8.95455	1	0.7778	NaN	DNCI1	NM_004411.1	DNCIC1	Homo sapiens dynein, cytoplasmic, intermediate polypeptide 1 (DNCI1), mRNA.	GI_4758177	motor activity [goid 0003774] [evidence TAS] [pmid 10049579]	cytoplasmic dynein complex [goid 0005868] [evidence TAS] [pmid 10049579]; cytoskeleton [goid 0005856] [evidence NR]	microtubule-based process [goid 0007017] [evidence IEA]
GI_33469988-S	71.1	8.5	8.36471	1	0.7778	NaN	NID2	NM_007361.2		Homo sapiens nidogen 2 (osteonidogen) (NID2), mRNA.	GI_33469988	collagen binding [goid 0005518] [evidence TAS] [pmid 9733643]; calcium ion binding [goid 0005509] [evidence IEA]; cell adhesion molecule activity [goid 0005194] [evidence IEA]	basement membrane [goid 0005604] [evidence TAS] [pmid 9733643]; membrane [goid 0016020] [evidence IEA]	cell adhesion [goid 0007155] [evidence E] [pmid 9733643]; cell-matrix adhesion [goid 0007160] [evidence IEA]
GI_16306545-A	297.9	37.3	7.9866	1	1	NaN	FGF18	NM_033649.1	ZFGF5;FGF-18	Homo sapiens fibroblast growth factor 18 (FGF18), transcript variant 2, mRNA.	GI_16306545	growth factor activity [goid 0008083] [evidence TAS] [pmid 9742123]; DNA binding [goid 0003677] [evidence IEA]	extracellular space [goid 0005615] [evidence TAS] [pmid 9742123]; nucleus [goid 0005634] [evidence IEA]	positive regulation of cell proliferation [goid 0008284] [evidence TAS] [pmid 9742123]; embryogenesis and morphogenesis [goid 0007345] [evidence TAS] [pmid 9742123]; signal transduction [goid 0007165] [evidence TAS] [pmid 9742123]; cell-cell signaling [goid 0007267] [evidence TAS] [pmid 9742123]; regulation of transcription, DNA-dependent [goid 0006355] [evidence IEA]; morphogenesis [goid 0009653…
GI_15451888-A	657.9	83.8	7.85084	1	1	NaN	GAD1	NM_013445.2	GAD;GAD25;GAD67	Homo sapiens glutamate decarboxylase 1 (brain, 67kDa) (GAD1), transcript variant GAD25, mRNA.	GI_15451888			glutamate decarboxylation to succinate [goid 0006540] [evidence E] [pmid 1549570]; synaptic transmission [goid 0007268] [evidence P]
GI_34147531-S	78.2	10.3	7.59223	1	0.7778	NaN	MYLC2PL	NM_138403.2	PLRLC	Homo sapiens myosin light chain 2, precursor lymphocyte-specific (MYLC2PL), mRNA.	GI_34147531
GI_27894374-S	56	7.4	7.56757	1	0.7778	NaN	CEL	NM_001807.2	BAL;FAP;BSDL;BSSL;CELL;FAPP;LIPA;CEase	Homo sapiens carboxyl ester lipase (bile salt-stimulated lipase) (CEL), mRNA.	GI_27894374	serine esterase activity [goid 0004759] [evidence IEA]; hydrolase activity [goid 0016787] [evidence IEA]; sterol esterase activity [goid 0004771] [evidence IEA]		cholesterol catabolism [goid 0006707] [evidence NR]; lipid metabolism [goid 0006629] [evidence NR]; lipid catabolism [goid 0016042] [evidence IEA]
GI_24430164-A	462.3	61.9	7.4685	1	1	NaN	PMP22	NM_153322.1	DSS;HNPP;CMT1A;CMT1E;GAS-3;Sp110;MGC20769	Homo sapiens peripheral myelin protein 22 (PMP22), transcript variant 3, mRNA.	GI_24430164		membrane fraction [goid 0005624] [evidence NR]; integral to plasma membrane [goid 0005887] [evidence NR]	negative regulation of cell proliferation [goid 0008285] [evidence NR]; peripheral nervous system development [goid 0007422] [evidence E] [pmid 8275092]; synaptic transmission [goid 0007268] [evidence E] [pmid 8275092]
GI_13994357-S	117.6	16	7.35	1	0.7778	NaN	NYD-SP14	NM_031956.1		Homo sapiens NYD-SP14 protein (NYD-SP14), mRNA.	GI_13994357
GI_14195611-S	178.3	24.5	7.27755	1	1	NaN	PCDHB5	NM_015669.2	PCDH-BETA5;DKFZP586B0217	Homo sapiens protocadherin beta 5 (PCDHB5), mRNA.	GI_14195611	calcium-dependent cell adhesion molecule activity [goid 0008014] [evidence NAS] [pmid 11322959]; calcium ion binding [goid 0005509] [evidence IEA]	integral to membrane [goid 0016021] [evidence NAS] [pmid 11322959]	synaptogenesis [goid 0007416] [evidence TAS] [pmid 12231349]; regulation of synapse [goid 0007273] [evidence TAS] [pmid 12231349]; homophilic cell adhesion [goid 0007156] [evidence IEA]; cell adhesion [goid 0007155] [evidence NAS] [pmid 11322959]
GI_4502100-S	551.8	76.9	7.17555	1	1	NaN	ANXA1	NM_000700.1	ANX1;LPC1	Homo sapiens annexin A1 (ANXA1), mRNA.	GI_4502100	phospholipid binding [goid 0005543] [evidence P] [pmid 2967291]; phospholipase inhibitor activity [goid 0004859] [evidence E] [pmid 2936963]; receptor binding [goid 0005102] [evidence TAS] [pmid 10882119]; calcium ion binding [goid 0005509] [evidence TAS] [pmid 2967291]; calcium-dependent phospholipid binding [goid 0005544] [evidence IEA]; phospholipase A2 inhibitor activity [goid 0019834] [evide…		lipid metabolism [goid 0006629] [evidence TAS] [pmid 2936963]; cell surface receptor linked signal transduction [goid 0007166] [evidence TAS] [pmid 10882119]; cell motility [goid 0006928] [evidence TAS] [pmid 10882119]; inflammatory response [goid 0006954] [evidence TAS] [pmid 10882119]
GI_6552332-S	436.5	61.3	7.12072	1	1	NaN	FOS	NM_005252.2		Homo sapiens v-fos FBJ murine osteosarcoma viral oncogene homolog (FOS), mRNA.	GI_6552332	specific RNA polymerase II transcription factor activity [goid 0003704] [evidence TAS] [pmid 10918580]; DNA binding [goid 0003677] [evidence IEA]	nucleus [goid 0005634] [evidence TAS] [pmid 9443941]	DNA methylation [goid 0006306] [evidence TAS] [pmid 9888853]; cell growth and/or maintenance [goid 0008151] [evidence NR]; oncogenesis [goid 0007048] [evidence TAS] [pmid 9888853]; regulation of transcription from Pol II promoter [goid 0006357] [evidence TAS] [pmid 10918580]; transcription from Pol II promoter [goid 0006366] [evidence NR]; inflammatory response [goid 0006954] [evidence TAS] [pmid…
GI_4505266-S	264.4	37.6	7.03191	1	1	NaN	MSX1	NM_002448.1	HOX7;HYD1	Homo sapiens msh homeo box homolog 1 (Drosophila) (MSX1), mRNA.	GI_4505266	transcription factor activity [goid 0003700] [evidence IEA]	nucleus [goid 0005634] [evidence IEA]	skeletal development [goid 0001501] [evidence TAS] [pmid 8696335]; histogenesis and organogenesis [goid 0007397] [evidence TAS] [pmid 2565810]; regulation of transcription, DNA-dependent [goid 0006355] [evidence IEA]; development [goid 0007275] [evidence IEA]
GI_4758271-S	71.8	10.3	6.97087	1	0.7778	NaN	ENSA	NM_004436.1		Homo sapiens endosulfine alpha (ENSA), mRNA.	GI_4758271	ion channel inhibitor activity [goid 0008200] [evidence TAS] [pmid 9653196]; receptor binding [goid 0005102] [evidence TAS] [pmid 9653196]		response to nutrients [goid 0007584] [evidence TAS] [pmid 9653196]; small molecule transport [goid 0006832] [evidence TAS] [pmid 9653196]; transport [goid 0006810] [evidence TAS]
GI_27478003-S	288.5	43.3	6.66282	1	1	NaN	LOC151760	XM_098117.3		Homo sapiens hypothetical LOC151760 (LOC151760), mRNA.	GI_27478003
GI_4502426-S	127.3	19.2	6.63021	1	1	NaN	BMP7	NM_001719.1	OP-1	Homo sapiens bone morphogenetic protein 7 (osteogenic protein 1) (BMP7), mRNA.	GI_4502426			skeletal development [goid 0001501] [evidence P] [pmid 2357959]
GI_37694061-I	57	8.8	6.47727	1	0.7778	NaN	AQP1	NM_198098.1	CO;CHIP28;AQP-CHIP;MGC26324	Homo sapiens aquaporin 1 (channel-forming integral protein, 28kDa) (AQP1), transcript variant 1, mRNA.	GI_37694061	water transporter activity [goid 0005372] [evidence TAS] [pmid 7521540]	integral to plasma membrane [goid 0005887] [evidence TAS] [pmid 1722319]	water transport [goid 0006833] [evidence TAS] [pmid 7521540]; excretion [goid 0007588] [evidence TAS] [pmid 1722319]; transport [goid 0006810] [evidence IEA]
GI_22047129-S	480.9	74.4	6.46371	1	1	NaN	IRX1	XM_098320.3		Homo sapiens iroquois homeobox protein 1 (IRX1), mRNA.	GI_22047129
GI_15451888-I	2588.4	412.4	6.27643	1	1	NaN	GAD1	NM_013445.2	GAD;GAD25;GAD67	Homo sapiens glutamate decarboxylase 1 (brain, 67kDa) (GAD1), transcript variant GAD25, mRNA.	GI_15451888			glutamate decarboxylation to succinate [goid 0006540] [evidence E] [pmid 1549570]; synaptic transmission [goid 0007268] [evidence P]
GI_33354248-S	92.3	15.3	6.03268	1	0.7778	NaN	DNAJA4	NM_018602.2	PRO1472	Homo sapiens DnaJ (Hsp40) homolog, subfamily A, member 4 (DNAJA4), mRNA.	GI_33354248	chaperone activity [goid 0003754] [evidence IEA]		protein folding [goid 0006457] [evidence IEA]
GI_38146097-S	2350.6	390.3	6.02255	1	1	NaN	SPP1	NM_000582.2	OPN;BNSP;BSPI;ETA-1	Homo sapiens secreted phosphoprotein 1 (osteopontin, bone sialoprotein I, early T-lymphocyte activation 1) (SPP1), mRNA.	GI_38146097		extracellular matrix [goid 0005578] [evidence E]	ossification [goid 0001503] [evidence E]; skeletal development [goid 0001501] [evidence NR]
GI_4757849-S	310.1	51.9	5.97495	1	1	NaN	ABCG2	NM_004827.1	MRX;MXR;ABCP;BCRP;BMDP;MXR1;ABC15;BCRP1;EST157481	Homo sapiens ATP-binding cassette, sub-family G (WHITE), member 2 (ABCG2), mRNA.	GI_4757849	xenobiotic-transporting ATPase activity [goid 0008559] [evidence TAS] [pmid 9861027]; ATP binding [goid 0005524] [evidence TAS] [pmid 9850061]; ATP-binding cassette (ABC) transporter activity [goid 0004009] [evidence TAS] [pmid 9850061]; transporter activity [goid 0005215] [evidence TAS] [pmid 9861027]; nucleotide binding [goid 0000166] [evidence IEA]	integral to membrane [goid 0016021] [evidence TAS] [pmid 9850061]	drug resistance [goid 0009315] [evidence TAS] [pmid 9861027]; small molecule transport [goid 0006832] [evidence TAS] [pmid 9850061]; transport [goid 0006810] [evidence TAS]; response to drug [goid 0042493] [evidence TAS]
GI_23065565-S	98.9	16.6	5.95783	1	0.8889	NaN	GPR24	NM_005297.2	SLC1;MCHR1;MGC32129	Homo sapiens G protein-coupled receptor 24 (GPR24), mRNA.	GI_23065565	neuropeptide receptor activity [goid 0008188] [evidence TAS]; G-protein coupled receptor activity [goid 0004930] [evidence E]; rhodopsin-like receptor activity [goid 0001584] [evidence IEA]; melanin-concentrating hormone receptor activity [goid 0030273] [evidence IEA]	integral to plasma membrane [goid 0005887] [evidence TAS]	cytosolic calcium ion concentration elevation [goid 0007204] [evidence TAS]; G-protein signaling, adenylate cyclase inhibiting pathway [goid 0007193] [evidence TAS]; G-protein coupled receptor protein signaling pathway [goid 0007186] [evidence E]; feeding behavior [goid 0007631] [evidence TAS]; energy pathways [goid 0006091] [evidence TAS]; neuropeptide signaling pathway [goid 0007218] [evidence …
GI_31542152-S	232.3	39.5	5.88101	1	1	NaN	NPY	NM_000905.2		Homo sapiens neuropeptide Y (NPY), mRNA.	GI_31542152	calcium channel regulator activity [goid 0005246] [evidence TAS] [pmid 8132547]; neuropeptide hormone activity [goid 0005184] [evidence TAS] [pmid 2427515]; G-protein coupled receptor activity [goid 0004930] [evidence TAS] [pmid 1321422]; receptor binding [goid 0005102] [evidence E]	cell [goid 0005623] [evidence TAS] [pmid 2444979]; extracellular [goid 0005576] [evidence IEA]	regulation of synapse [goid 0007273] [evidence TAS] [pmid 10557353]; G-protein signaling, coupled to cyclic nucleotide second messenger [goid 0007187] [evidence TAS] [pmid 8132547]; calcium ion transport [goid 0006816] [evidence TAS] [pmid 8132547]; feeding behavior [goid 0007631] [evidence TAS] [pmid 10698177]; behavior [goid 0007610] [evidence E]; circulation [goid 0008015] [evidence NR] [pmid …
GI_5453789-S	458.6	78	5.87949	1	1	NaN	NNMT	NM_006169.1		Homo sapiens nicotinamide N-methyltransferase (NNMT), mRNA.	GI_5453789
GI_16418432-S	91.3	15.9	5.74214	1	0.7778	NaN	HAK	NM_052947.1		Homo sapiens heart alpha-kinase (HAK), mRNA.	GI_16418432	protein serine/threonine kinase activity [goid 0004674] [evidence IEA]; kinase activity [goid 0016301] [evidence IEA]; ATP binding [goid 0005524] [evidence IEA]		protein amino acid phosphorylation [goid 0006468] [evidence IEA]
GI_19528651-A	683.7	119.6	5.71656	1	1	NaN	BMP4	NM_130851.1	ZYME;BMP2B;BMP2B1	Homo sapiens bone morphogenetic protein 4 (BMP4), transcript variant 3, mRNA.	GI_19528651	signal transducer activity [goid 0004871] [evidence TAS] [pmid 9804553]; cytokine activity [goid 0005125] [evidence IEA]; growth factor activity [goid 0008083] [evidence IEA]		mesoderm development [goid 0007498] [evidence TAS] [pmid 9804553]; skeletal development [goid 0001501] [evidence NR]; growth [goid 0040007] [evidence IEA]
GI_19923451-S	110.4	19.9	5.54774	1	1	NaN	LEF1	NM_016269.2	TCF1ALPHA	Homo sapiens lymphoid enhancer-binding factor 1 (LEF1), mRNA.	GI_19923451	DNA binding [goid 0003677] [evidence IEA]	nucleus [goid 0005634] [evidence IEA]	regulation of transcription, DNA-dependent [goid 0006355] [evidence IEA]
GI_4557420-S	52.5	9.5	5.52632	1	0.7778	NaN	ENTPD2	NM_001246.1	CD39L1;NTPDase-2	Homo sapiens ectonucleoside triphosphate diphosphohydrolase 2 (ENTPD2), mRNA.	GI_4557420	adenosinetriphosphatase activity [goid 0004002] [evidence P] [pmid 9271669]; ATP dependent DNA helicase activity [goid 0004003] [evidence IEA]; ATP dependent RNA helicase activity [goid 0004004] [evidence IEA]; magnesium ion binding [goid 0000287] [evidence IEA]; hydrolase activity [goid 0016787] [evidence IEA]; ATPase activity, uncoupled [goid 0042624] [evidence IEA]	integral to membrane [goid 0016021] [evidence IEA]
GI_34222382-I	86.2	15.7	5.49045	1	0.7778	NaN	DHRS2	NM_182908.2	HEP27	Homo sapiens dehydrogenase/reductase (SDR family) member 2 (DHRS2), transcript variant 1, mRNA.	GI_34222382
GI_4759111-S	732	134.8	5.43027	1	1	NaN	SLC16A3	NM_004207.1	MCT3;MCT4	Homo sapiens solute carrier family 16 (monocarboxylic acid transporters), member 3 (SLC16A3), mRNA.	GI_4759111	monocarboxylic acid transporter activity [goid 0008028] [evidence TAS] [pmid 9425115]; monocarboxylate porter activity [goid 0015355] [evidence IEA]; symporter activity [goid 0015293] [evidence IEA]	membrane fraction [goid 0005624] [evidence TAS] [pmid 9425115]; integral to plasma membrane [goid 0005887] [evidence TAS] [pmid 9425115]	monocarboxylic acid transport [goid 0015718] [evidence TAS] [pmid 9425115]; transport [goid 0006810] [evidence IEA]; symport [goid 0015983] [evidence IEA]
GI_21536426-S	354.9	69.6	5.09914	1	1	NaN	WNT3	NM_030753.3	INT4	Homo sapiens wingless-type MMTV integration site family, member 3 (WNT3), mRNA.	GI_21536426	extracellular matrix structural constituent [goid 0005201] [evidence NAS]; signal transducer activity [goid 0004871] [evidence IEA]	extracellular matrix [goid 0005578] [evidence IEA]	morphogenesis [goid 0009653] [evidence NAS]; cell growth and/or maintenance [goid 0008151] [evidence IEA]; cell-cell signaling [goid 0007267] [evidence NAS]; frizzled-2 signaling pathway [goid 0007223] [evidence IEA]
GI_21071023-S	65.4	12.9	5.06977	1	0.7778	NaN	HIST1H4D	NM_003539.3	H4/b;H4FB;dJ221C16.9	Homo sapiens histone 1, H4d (HIST1H4D), mRNA.	GI_21071023
GI_31342176-S	183.8	37	4.96757	1	1	NaN	URB	NM_178274.2	SSG1	Homo sapiens steroid sensitive gene 1 (URB), mRNA.	GI_31342176
GI_17738300-S	239.5	48.3	4.95859	1	1	NaN	COL7A1	NM_000094.2	EBD1;EBR1;EBDCT	Homo sapiens collagen, type VII, alpha 1 (epidermolysis bullosa, dystrophic, dominant and recessive) (COL7A1), mRNA.	GI_17738300	collagen [goid 0005202] [evidence TAS] [pmid 9375848]; extracellular matrix structural constituent [goid 0005201] [evidence IEA]; serine protease inhibitor activity [goid 0004867] [evidence IEA]; cell adhesion molecule activity [goid 0005194] [evidence IEA]	basement membrane [goid 0005604] [evidence TAS] [pmid 9375848]; microfibril [goid 0001527] [evidence IEA]; collagen type VII [goid 0005590] [evidence TAS] [pmid 9375848]	epidermal differentiation [goid 0008544] [evidence TAS] [pmid 8170945]; cell adhesion [goid 0007155] [evidence IEA]
GI_21040274-S	530.6	107.7	4.92665	1	1	NaN	DEPC-1	NM_139178.1		Homo sapiens prostate cancer antigen-1 (DEPC-1), mRNA.	GI_21040274
GI_8400726-S	3421.5	696.7	4.91101	1	1	NaN	RBP1	NM_002899.2	CRBP;RBPC;CRBP1;CRABP-I	Homo sapiens retinol binding protein 1, cellular (RBP1), mRNA.	GI_8400726	retinoid binding [goid 0005501] [evidence P]; lipid binding [goid 0008289] [evidence IEA]; transporter activity [goid 0005215] [evidence IEA]; retinol binding [goid 0019841] [evidence IEA]		vitamin A metabolism [goid 0006776] [evidence TAS] [pmid 3472205]; transport [goid 0006810] [evidence IEA]
GI_16936521-S	153.3	31.8	4.82075	1	1	NaN	WNT10B	NM_003394.2	WNT-12	Homo sapiens wingless-type MMTV integration site family, member 10B (WNT10B), mRNA.	GI_16936521	signal transducer activity [goid 0004871] [evidence IEA]	extracellular [goid 0005576] [evidence IEA]	oncogenesis [goid 0007048] [evidence TAS] [pmid 9121776]; signal transduction [goid 0007165] [evidence NR] [pmid 9121776]; development [goid 0007275] [evidence IEA]; frizzled-2 signaling pathway [goid 0007223] [evidence IEA]
GI_37549413-S	104.9	22	4.76818	1	1	NaN	LOC150739	XM_092267.2		Homo sapiens similar to keratin 8 (LOC150739), mRNA.	GI_37549413
GI_7242223-I	209.2	44.4	4.71171	1	1	NaN	FST	NM_006350.2	FS	Homo sapiens follistatin (FST), transcript variant FST317, mRNA.	GI_7242223	activin inhibitor activity [goid 0017106] [evidence NAS]	extracellular [goid 0005576] [evidence NAS]	development [goid 0007275] [evidence TAS] [pmid 9828086]; negative regulation of follicle-stimulating hormone secretion [goid 0046882] [evidence NAS]
GI_4504548-S	482.1	102.6	4.69883	1	1	NaN	TNC	NM_002160.1	TN;HXB	Homo sapiens tenascin C (hexabrachion) (TNC), mRNA.	GI_4504548	binding [goid 0005488] [evidence TAS] [pmid 1704365]; cell adhesion receptor activity [goid 0004895] [evidence TAS] [pmid 1704365]; structural molecule activity [goid 0005198] [evidence IEA]	extracellular matrix [goid 0005578] [evidence NR]; kinesin complex [goid 0005871] [evidence IEA]	cell adhesion [goid 0007155] [evidence TAS] [pmid 1704365]
GI_8923298-S	190	40.9	4.64548	1	1	NaN	FLJ20315	NM_017763.1	RNF124	Homo sapiens hypothetical protein FLJ20315 (FLJ20315), mRNA.	GI_8923298	DNA binding [goid 0003677] [evidence IEA]	nucleus [goid 0005634] [evidence IEA]	regulation of transcription, DNA-dependent [goid 0006355] [evidence IEA]
GI_6715569-S	770.9	167.3	4.60789	1	1	NaN	TFPI	NM_006287.2	EPI;LACI	Homo sapiens tissue factor pathway inhibitor (lipoprotein-associated coagulation inhibitor) (TFPI), mRNA.	GI_6715569
GI_13325059-S	505.1	112.6	4.48579	1	1	NaN	CYP1B1	NM_000104.2	CP1B;GLC3A	Homo sapiens cytochrome P450, family 1, subfamily B, polypeptide 1 (CYP1B1), mRNA.	GI_13325059	cytochrome P450 activity [goid 0015034] [evidence TAS] [pmid 9097971]; electron transporter activity [goid 0005489] [evidence TAS] [pmid 8910454]; monooxygenase activity [goid 0004497] [evidence IEA]; unspecific monooxygenase activity [goid 0050381] [evidence IEA]; oxygen binding [goid 0019825] [evidence TAS]	membrane [goid 0016020] [evidence IEA]; microsome [goid 0005792] [evidence IEA]; endoplasmic reticulum [goid 0005783] [evidence IEA]	eye morphogenesis (sensu Drosophila) [goid 0007456] [evidence TAS] [pmid 9097971]; vision [goid 0007601] [evidence TAS] [pmid 9097971]; electron transport [goid 0006118] [evidence IEA]; eye morphogenesis (sensu Mammalia) [goid 0001747] [evidence TAS]
GI_41197105-S	70.8	15.9	4.45283	1	0.7778	NaN	LOC389385	XM_371817.1		Homo sapiens similar to Cytosol aminopeptidase (Leucine aminopeptidase) (LAP) (Leucyl aminopeptidase) (Proline aminopeptidase) (Prolyl aminopeptidase) (LOC389385), mRNA.	GI_41197105
GI_24497527-S	76.1	17.2	4.42442	1	0.9444	NaN	HOXB2	NM_002145.2	K8;HOX2;HOX2H;Hox-2.8	Homo sapiens homeo box B2 (HOXB2), mRNA.	GI_24497527	transcription factor activity [goid 0003700] [evidence NR]		circulation [goid 0008015] [evidence E]; development [goid 0007275] [evidence P]
GI_16506819-S	108.9	24.7	4.40891	1	1	NaN	C1orf17	NM_015101.1	KIAA0584	Homo sapiens chromosome 1 open reading frame 17 (C1orf17), mRNA.	GI_16506819			lipopolysaccharide biosynthesis [goid 0009103] [evidence IEA]
GI_9910273-S	433.4	98.6	4.39554	1	1	NaN	SMYD2	NM_020197.1	HSKM-B;ZMYND14	Homo sapiens SET and MYND domain containing 2 (SMYD2), mRNA.	GI_9910273
GI_4501882-S	524.6	119.4	4.39363	1	1	NaN	ACTA2	NM_001613.1	ACTSA	Homo sapiens actin, alpha 2, smooth muscle, aorta (ACTA2), mRNA.	GI_4501882	structural constituent of muscle [goid 0008307] [evidence NAS]; motor activity [goid 0003774] [evidence IEA]; structural constituent of cytoskeleton [goid 0005200] [evidence IEA]	actin filament [goid 0005884] [evidence IEA]; striated muscle thin filament [goid 0005865] [evidence NAS]	muscle development [goid 0007517] [evidence NAS]
GI_5902105-S	916.7	211.1	4.34249	1	1	NaN	SOX15	NM_006942.1	SOX20;SOX26;SOX27	Homo sapiens SRY (sex determining region Y)-box 15 (SOX15), mRNA.	GI_5902105	RNA polymerase II transcription factor activity [goid 0003702] [evidence TAS] [pmid 9540826]; DNA binding [goid 0003677] [evidence IEA]; transcription factor activity [goid 0003700] [evidence NAS]	nucleus [goid 0005634] [evidence IEA]; chromatin [goid 0000785] [evidence IEA]	male gonad development [goid 0008584] [evidence TAS] [pmid 9540826]; regulation of transcription from Pol II promoter [goid 0006357] [evidence TAS] [pmid 9540826]; establishment and/or maintenance of chromatin architecture [goid 0006325] [evidence NAS]; regulation of transcription, DNA-dependent [goid 0006355] [evidence NAS]
GI_38045914-S	181.4	41.8	4.33971	1	1	NaN	PAPPA	NM_002581.3	PAPA;PAPP-A;ASBABP2;IGFBP-4ase	Homo sapiens pregnancy-associated plasma protein A (PAPPA), mRNA.	GI_38045914	metallopeptidase activity [goid 0008237] [evidence IDA] [pmid 10077652]; zinc ion binding [goid 0008270] [evidence NAS] [pmid 10077652]; hydrolase activity [goid 0016787] [evidence IEA]	membrane [goid 0016020] [evidence IEA]; extracellular space [goid 0005615] [evidence NR]	pregnancy [goid 0007565] [evidence NAS] [pmid 10077652]; proteolysis and peptidolysis [goid 0006508] [evidence IEA]; cell differentiation [goid 0030154] [evidence IEA]
GI_25777646-I	1017.1	236.1	4.30792	1	1	NaN	KCNN2	NM_170775.1	SK2;hSK2;SKCA2;KCa2.2	Homo sapiens potassium intermediate/small conductance calcium-activated channel, subfamily N, member 2 (KCNN2), transcript variant 2, mRNA.	GI_25777646	ion channel activity [goid 0005216] [evidence IEA]; calmodulin binding [goid 0005516] [evidence IEA]; small conductance calcium-activated potassium channel activity [goid 0016286] [evidence TAS] [pmid 10991935]	integral to membrane [goid 0016021] [evidence NAS] [pmid 10991935]	potassium ion transport [goid 0006813] [evidence NAS] [pmid 10991935]; ion transport [goid 0006811] [evidence IEA]
GI_4885390-S	61.3	14.3	4.28671	1	0.7778	NaN	HAS2	NM_005328.1		Homo sapiens hyaluronan synthase 2 (HAS2), mRNA.	GI_4885390	transferase activity, transferring glycosyl groups [goid 0016757] [evidence IEA]; hyaluronan synthase activity [goid 0050501] [evidence IEA]	integral to membrane [goid 0016021] [evidence P] [pmid 8798477]; integral to plasma membrane [goid 0005887] [evidence TAS] [pmid 9169154]
GI_19923286-S	89	21.1	4.21801	1	1	NaN	ATBF1	NM_006885.2		Homo sapiens AT-binding transcription factor 1 (ATBF1), mRNA.	GI_19923286	RNA polymerase II transcription factor activity, enhancer binding [goid 0003705] [evidence TAS] [pmid 1719379]; transcription factor activity [goid 0003700] [evidence NAS] [pmid 1719379]; translation regulator activity [goid 0045182] [evidence IEA]	nucleus [goid 0005634] [evidence TAS] [pmid 1719379]	transcription from Pol II promoter [goid 0006366] [evidence P] [pmid 1719379]; regulation of transcription, DNA-dependent [goid 0006355] [evidence TAS] [pmid 1719379]
GI_27883841-S	78	18.9	4.12698	1	1	NaN	BMI1	NM_005180.4	RNF51;MGC12685	Homo sapiens B lymphoma Mo-MLV insertion region (mouse) (BMI1), mRNA.	GI_27883841
GI_23510347-S	121.4	29.5	4.11525	1	1	NaN	TTRAP	NM_016614.2	EAP2;AD022;MGC9099;dJ30M3.3	Homo sapiens TRAF and TNF receptor associated protein (TTRAP), mRNA.	GI_23510347	transcription co-repressor activity [goid 0003714] [evidence TAS] [pmid 10764746]; protein binding [goid 0005515] [evidence NR]; receptor activity [goid 0004872] [evidence IEA]		cell surface receptor linked signal transduction [goid 0007166] [evidence TAS] [pmid 10764746]
GI_44662812-S	337.6	82.5	4.09212	1	1	NaN	LOC92162	NM_203411.1	MGC71744	Homo sapiens similar to RIKEN cDNA 2600017H02 (LOC92162), mRNA.	GI_44662812
GI_33636751-S	83.2	20.5	4.05854	1	1	NaN	FA2H	NM_024306.2	FAAH;FAXDC1	Homo sapiens fatty acid 2-hydroxylase (FA2H), mRNA.	GI_33636751	catalytic activity [goid 0003824] [evidence IEA]		electron transport [goid 0006118] [evidence IEA]; metabolism [goid 0008152] [evidence IEA]
GI_30315648-A	58.5	14.6	4.00685	1	0.7778	NaN	MBNL3	NM_133486.1	CHCR;MBLX;MBXL;MBLX39;FLJ11316	Homo sapiens muscleblind-like 3 (Drosophila) (MBNL3), mRNA.	GI_30315648	nucleic acid binding [goid 0003676] [evidence IEA]	nucleus [goid 0005634] [evidence IEA]	development [goid 0007275] [evidence IEA]
GI_31317226-S	321	80.7	3.9777	1	1	NaN	EGR1	NM_001964.2	TIS8;AT225;NGFI-A;ZNF225;KROX-24;ZIF-268	Homo sapiens early growth response 1 (EGR1), mRNA.	GI_31317226	DNA binding [goid 0003677] [evidence P]; transcription factor activity [goid 0003700] [evidence TAS] [pmid 3127059]; translation regulator activity [goid 0045182] [evidence IEA]	nucleus [goid 0005634] [evidence IEA]	regulation of transcription, DNA-dependent [goid 0006355] [evidence IEA]
GI_5031864-S	202.6	51.1	3.96477	1	1	NaN	LHFP	NM_005780.1		Homo sapiens lipoma HMGIC fusion partner (LHFP), mRNA.	GI_5031864	DNA binding [goid 0003677] [evidence TAS] [pmid 10329012]
GI_27734743-S	89.8	22.7	3.95595	1	1	NaN	FLJ40504	NM_173624.1		Homo sapiens hypothetical protein FLJ40504 (FLJ40504), mRNA.	GI_27734743
GI_34147575-S	71.7	18.2	3.93956	1	1	NaN	NK4	NM_004221.3		Homo sapiens natural killer cell transcript 4 (NK4), mRNA.	GI_34147575	cell adhesion molecule activity [goid 0005194] [evidence P] [pmid 1729377]	extracellular space [goid 0005615] [evidence P] [pmid 1729377]	cell adhesion [goid 0007155] [evidence P] [pmid 1729377]; defense response [goid 0006952] [evidence P] [pmid 1729377]; immune response [goid 0006955] [evidence P] [pmid 1729377]
GI_33469954-S	90.6	23.1	3.92208	1	1	NaN	MAOA	NM_000240.2		Homo sapiens monoamine oxidase A (MAOA), nuclear gene encoding mitochondrial protein, mRNA.	GI_33469954	amine oxidase (flavin-containing) activity [goid 0004041] [evidence TAS] [pmid 3387449]; amine oxidase activity [goid 0008131] [evidence NR]; oxidoreductase activity [goid 0016491] [evidence IEA]	membrane [goid 0016020] [evidence NR]; mitochondrion [goid 0005739] [evidence IEA]; integral to membrane [goid 0016021] [evidence IEA]	biogenic amine metabolism [goid 0006576] [evidence E] [pmid 8211186]; behavior [goid 0007610] [evidence TAS] [pmid 8211186]; catecholamine metabolism [goid 0006584] [evidence IEA]; electron transport [goid 0006118] [evidence IEA]; neurotransmitter catabolism [goid 0042135] [evidence IEA]
GI_4557394-S	525.6	134.7	3.902	1	1	NaN	CA2	NM_000067.1	CA-II	Homo sapiens carbonic anhydrase II (CA2), mRNA.	GI_4557394	carbonate dehydratase activity [goid 0004089] [evidence TAS] [pmid 1928091]; zinc ion binding [goid 0008270] [evidence IEA]; lyase activity [goid 0016829] [evidence IEA]	cytoplasm [goid 0005737] [evidence NR]	one-carbon compound metabolism [goid 0006730] [evidence IEA]
GI_21264358-I	121.1	31.1	3.89389	1	1	NaN	MASP1	NM_139125.1	MASP;RaRF;CRARF;PRSS5;CRARF1	Homo sapiens mannan-binding lectin serine protease 1 (C4/C2 activating component of Ra-reactive factor) (MASP1), transcript variant 2, mRNA.	GI_21264358	serine-type endopeptidase activity [goid 0004252] [evidence P] [pmid 8018603]		complement activation [goid 0006956] [evidence P] [pmid 8240317]
GI_20070301-S	379.1	97.9	3.87232	1	1	NaN	DOK4	NM_018110.2	FLJ10488	Homo sapiens docking protein 4 (DOK4), mRNA.	GI_20070301	insulin receptor binding [goid 0005158] [evidence IEA]
GI_17017978-S	153.8	39.8	3.86432	1	1	NaN	WNT3A	NM_033131.2		Homo sapiens wingless-type MMTV integration site family, member 3A (WNT3A), mRNA.	GI_17017978	extracellular matrix structural constituent [goid 0005201] [evidence NAS]; signal transducer activity [goid 0004871] [evidence IEA]	extracellular matrix [goid 0005578] [evidence IEA]	morphogenesis [goid 0009653] [evidence NAS]; cell-cell signaling [goid 0007267] [evidence NAS]; frizzled-2 signaling pathway [goid 0007223] [evidence IEA]
GI_13929472-S	122.1	32.3	3.78019	1	1	NaN	CDC10	NM_001788.2	38237	Homo sapiens CDC10 cell division cycle 10 homolog (S. cerevisiae) (CDC10), mRNA.	GI_13929472	GTP binding [goid 0005525] [evidence TAS] [pmid 8037772]; structural molecule activity [goid 0005198] [evidence TAS] [pmid 8037772]	kinesin complex [goid 0005871] [evidence IEA]; actin cytoskeleton [goid 0015629] [evidence TAS] [pmid 8037772]	cytokinesis [goid 0016288] [evidence TAS] [pmid 8037772]; cell cycle [goid 0007049] [evidence IEA]; cytokinesis [goid 0000910] [evidence TAS]
GI_31563516-S	4792.1	1268.5	3.77777	1	1	NaN	NTS	NM_006183.3	NN;NT;NT/N;NTS1;NMN-125	Homo sapiens neurotensin (NTS), mRNA.	GI_31563516	peptide hormone [goid 0005180] [evidence NR]; neuropeptide hormone activity [goid 0005184] [evidence IEA]	soluble fraction [goid 0005625] [evidence TAS] [pmid 8954810]; extracellular [goid 0005576] [evidence IEA]	signal transduction [goid 0007165] [evidence NR] [pmid 8954810]
GI_33300656-S	397.2	105.6	3.76136	1	1	NaN	FLJ38736	NM_182758.1		Homo sapiens hypothetical protein FLJ38736 (FLJ38736), mRNA.	GI_33300656
GI_34147323-S	361.3	96.1	3.75963	1	1	NaN	SERPINE2	NM_006216.2	GDN;PI7;PN1;PNI	Homo sapiens serine (or cysteine) proteinase inhibitor, clade E (nexin, plasminogen activator inhibitor type 1), member 2 (SERPINE2), mRNA.	GI_34147323	serpin [goid 0004868] [evidence IEA]; heparin binding [goid 0008201] [evidence NAS] [pmid 3997857]; serine protease inhibitor activity [goid 0004867] [evidence NAS] [pmid 3997857]	extracellular [goid 0005576] [evidence NAS] [pmid 3997857]	development [goid 0007275] [evidence P] [pmid 7665170]; regulation of proteolysis and peptidolysis [goid 0030162] [evidence NAS] [pmid 3997857]; regulation of cell migration [goid 0030334] [evidence NAS] [pmid 2877744]
GI_21614516-A	354.5	96.3	3.6812	1	1	NaN	GYPC	NM_016815.2	GE;GPC	Homo sapiens glycophorin C (Gerbich blood group) (GYPC), transcript variant 2, mRNA.	GI_21614516	blood group antigen [goid 0005555] [evidence NR]	integral to plasma membrane [goid 0005887] [evidence TAS] [pmid 2416746]; plasma membrane [goid 0005886] [evidence NR]	N-linked glycosylation [goid 0006487] [evidence TAS] [pmid 2416746]; regulation of cell shape [goid 0008360] [evidence P]; O-linked glycosylation [goid 0006493] [evidence TAS] [pmid 2416746]; histogenesis and organogenesis [goid 0007397] [evidence TAS] [pmid 2416746]; organogenesis [goid 0009887] [evidence TAS]
GI_21536431-S	271.8	74	3.67297	1	1	NaN	TIMP3	NM_000362.3	SFD;K222TA2;HSMRK222	Homo sapiens tissue inhibitor of metalloproteinase 3 (Sorsby fundus dystrophy, pseudoinflammatory) (TIMP3), mRNA.	GI_21536431	metalloendopeptidase inhibitor activity [goid 0008191] [evidence NR]		proteolysis and peptidolysis [goid 0006508] [evidence P]
GI_33469936-A	187.2	51.2	3.65625	1	1	NaN	FLJ39155	NM_182801.1		Homo sapiens hypothetical protein FLJ39155 (FLJ39155), transcript variant 4, mRNA.	GI_33469936
GI_4507402-S	1287.3	356.1	3.615	1	1	NaN	TCF7	NM_003202.1	TCF-1;MGC47735	Homo sapiens transcription factor 7 (T-cell specific, HMG-box) (TCF7), mRNA.	GI_4507402
GI_4758085-S	1709.3	474.2	3.6046	1	1	NaN	CSRP1	NM_004078.1	CRP;CRP1;CSRP;D1S181E	Homo sapiens cysteine and glycine-rich protein 1 (CSRP1), mRNA.	GI_4758085	zinc ion binding [goid 0008270] [evidence TAS] [pmid 1374386]	nucleus [goid 0005634] [evidence IEA]
GI_4506116-S	76	21.1	3.6019	1	1	NaN	PROS1	NM_000313.1	PSA;PROS	Homo sapiens protein S (alpha) (PROS1), mRNA.	GI_4506116	endopeptidase inhibitor activity [goid 0004866] [evidence TAS] [pmid 8146182]; calcium ion binding [goid 0005509] [evidence IEA]	extracellular [goid 0005576] [evidence IEA]	blood coagulation [goid 0007596] [evidence TAS] [pmid 9657428]
GI_37655182-S	155.9	43.3	3.60046	1	1	NaN	NDRG1	NM_006096.2	GC4;RTP;DRG1;NDR1;NMSL;TDD5;CAP43;CMT4D;HMSNL;RIT42;TARG1;PROXY1	Homo sapiens N-myc downstream regulated gene 1 (NDRG1), mRNA.	GI_37655182	tumor suppressor [goid 0008181] [evidence TAS] [pmid 9251681]; catalytic activity [goid 0003824] [evidence IEA]	nucleus [goid 0005634] [evidence IEA]	response to heavy metal [goid 0009412] [evidence TAS] [pmid 9605764]; cell differentiation [goid 0030154] [evidence IEA]
GI_42660801-S	95.2	27	3.52593	1	1	NaN	LOC400543	XM_375364.1		Homo sapiens similar to PI-3-kinase-related kinase SMG-1 isoform 2; lambda/iota protein kinase C-interacting protein; phosphatidylinositol 3-kinase-related protein kinase (LOC400543), mRNA.	GI_42660801
GI_44917616-S	287.2	81.6	3.51961	1	1	NaN	N2N	NM_203458.1		Homo sapiens similar to NOTCH2 protein (N2N), mRNA.	GI_44917616
GI_29734032-S	407.1	115.8	3.51554	1	1	NaN	LOC347265	XM_294590.1		Homo sapiens similar to bA13B9.3 (novel protein similar to KRT8) (LOC347265), mRNA.	GI_29734032
GI_39930474-S	1315.1	374.8	3.5088	1	1	NaN	IRX2	NM_033267.1		Homo sapiens iroquois homeobox protein 2 (IRX2), mRNA.	GI_39930474	transcription factor activity [goid 0003700] [evidence IEA]	nucleus [goid 0005634] [evidence IEA]	regulation of transcription, DNA-dependent [goid 0006355] [evidence IEA]
GI_33354256-S	82.6	23.6	3.5	1	1	NaN	GPR83	NM_016540.2	GIR;GPR72	Homo sapiens G protein-coupled receptor 83 (GPR83), mRNA.	GI_33354256	G-protein coupled receptor activity [goid 0004930] [evidence P] [pmid 10760605]; neuropeptide Y receptor activity [goid 0004983] [evidence IEA]; rhodopsin-like receptor activity [goid 0001584] [evidence IEA]	integral to membrane [goid 0016021] [evidence IEA]	G-protein coupled receptor protein signaling pathway [goid 0007186] [evidence IEA]
GI_31083242-I	59.7	17.3	3.45087	1	0.9444	NaN	PPP2R5C	NM_178587.1	B56G;MGC23064	Homo sapiens protein phosphatase 2, regulatory subunit B (B56), gamma isoform (PPP2R5C), transcript variant 3, mRNA.	GI_31083242	protein phosphatase type 2A, intrinsic regulator activity [goid 0008601] [evidence NAS] [pmid 8703017]	protein phosphatase type 2A complex [goid 0000159] [evidence NAS] [pmid 8703017]; nucleus [goid 0005634] [evidence IDA] [pmid 8703017]	signal transduction [goid 0007165] [evidence NAS] [pmid 8703017]
GI_31542243-S	365.7	106.4	3.43703	1	1	NaN	C14orf146	NM_152447.2		Homo sapiens chromosome 14 open reading frame 146 (C14orf146), mRNA.	GI_31542243	DNA binding [goid 0003677] [evidence IEA]	nucleus [goid 0005634] [evidence IEA]
GI_4503940-S	77.3	22.6	3.42035	1	1	NaN	GBX2	NM_001485.1		Homo sapiens gastrulation brain homeo box 2 (GBX2), mRNA.	GI_4503940
GI_42661209-S	258.7	76.5	3.3817	1	1	NaN	LOC400610	XM_375478.1		Homo sapiens similar to RIKEN cDNA 1100001G20 (LOC400610), mRNA.	GI_42661209
GI_20336750-A	95	28.3	3.35689	1	1	NaN	HIST1H2BD	NM_021063.2	H2B/b;H2BFB;H2B.1B;HIRIP2;dJ221C16.6	Homo sapiens histone 1, H2bd (HIST1H2BD), transcript variant 1, mRNA.	GI_20336750	DNA binding [goid 0003677] [evidence IEA]	chromosome [goid 0005694] [evidence IEA]; nucleus [goid 0005634] [evidence IEA]; nucleosome [goid 0005718] [evidence IEA]; nucleosome [goid 0000786] [evidence IEA]	nucleosome assembly [goid 0006334] [evidence IEA]; chromosome organization and biogenesis (sensu Eukarya) [goid 0007001] [evidence IEA]; regulation of transcription, DNA-dependent [goid 0006355] [evidence IEA]
GI_10863910-S	94.5	28.5	3.31579	1	1	NaN	SPINK2	NM_021114.1	HUSI-II	Homo sapiens serine protease inhibitor, Kazal type, 2 (acrosin-trypsin inhibitor) (SPINK2), mRNA.	GI_10863910	endopeptidase inhibitor activity [goid 0004866] [evidence P] [pmid 8428671]; serine protease inhibitor activity [goid 0004867] [evidence IEA]
GI_37547210-S	102.4	30.9	3.31392	1	1	NaN	LOC375249	XM_351475.1		Homo sapiens similar to pote protein (LOC375249), mRNA.	GI_37547210
GI_15451934-I	2307.6	697	3.31076	1	1	NaN	CDC14B	NM_003671.2	CDC14B3;Cdc14B1;Cdc14B2;hCDC14B	Homo sapiens CDC14 cell division cycle 14 homolog B (S. cerevisiae) (CDC14B), transcript variant 1, mRNA.	GI_15451934
GI_4557868-S	205.6	62.4	3.29487	1	1	NaN	TEK	NM_000459.1	TIE2;VMCM;TIE-2;VMCM1;CD202B	Homo sapiens TEK tyrosine kinase, endothelial (venous malformations, multiple cutaneous and mucosal) (TEK), mRNA.	GI_4557868	transmembrane receptor protein tyrosine kinase activity [goid 0004714] [evidence TAS] [pmid 8382358]; protein kinase activity [goid 0004672] [evidence E] [pmid 8382358]; receptor activity [goid 0004872] [evidence TAS] [pmid 10766762]; ATP binding [goid 0005524] [evidence IEA]; structural molecule activity [goid 0005198] [evidence IEA]; transferase activity [goid 0016740] [evidence IEA]	integral to plasma membrane [goid 0005887] [evidence TAS] [pmid 8382358]	transmembrane receptor protein tyrosine kinase signaling pathway [goid 0007169] [evidence TAS] [pmid 8980225]; signal transduction [goid 0007165] [evidence TAS] [pmid 8382358]; cell-cell signaling [goid 0007267] [evidence TAS] [pmid 8980225]; protein amino acid phosphorylation [goid 0006468] [evidence IEA]
GI_29553982-S	59.3	18	3.29444	1	1	NaN	HIST2H4	NM_003548.2	H4;H4F2;H4FN	Homo sapiens histone 2, H4 (HIST2H4), mRNA.	GI_29553982
GI_9790192-S	555.2	169.1	3.28326	1	1	NaN	REPRIMO	NM_019845.1		Homo sapiens candidate mediator of the p53-dependent G2 arrest (REPRIMO), mRNA.	GI_9790192		cytoplasm [goid 0005737] [evidence TAS] [pmid 10930422]	cell cycle arrest [goid 0007050] [evidence TAS] [pmid 10930422]
GI_34147546-S	178.4	54.5	3.27339	1	1	NaN	CTHRC1	NM_138455.2		Homo sapiens collagen triple helix repeat containing 1 (CTHRC1), mRNA.	GI_34147546
GI_29826286-I	72.8	22.3	3.26457	1	1	NaN	MRPL47	NM_020409.2	NCM1;CGI-204;MGC45403	Homo sapiens mitochondrial ribosomal protein L47 (MRPL47), nuclear gene encoding mitochondrial protein, transcript variant 1, mRNA.	GI_29826286	structural constituent of ribosome [goid 0003735] [evidence IEA]	mitochondrion [goid 0005739] [evidence IEA]
GI_24308230-S	115.6	35.6	3.24719	1	1	NaN	KIAA1474	NM_020856.1		Homo sapiens teashirt 3 (KIAA1474), mRNA.	GI_24308230	transcription factor activity [goid 0003700] [evidence IEA]	nucleus [goid 0005634] [evidence IEA]	regulation of transcription, DNA-dependent [goid 0006355] [evidence IEA]
GI_32483388-A	257.9	79.6	3.23995	1	1	NaN	PKIB	NM_032471.4	PRKACN2	Homo sapiens protein kinase (cAMP-dependent, catalytic) inhibitor beta (PKIB), transcript variant 3, mRNA.	GI_32483388	cAMP-dependent protein kinase inhibitor activity [goid 0004862] [evidence IEA]		negative regulation of protein kinase activity [goid 0006469] [evidence IEA]
GI_29029626-I	56.9	17.7	3.21469	1	1	NaN	MAGEA6	NM_175868.1	MAGE6;MAGE3B;MAGE-3b;MGC52297	Homo sapiens melanoma antigen, family A, 6 (MAGEA6), transcript variant 2, mRNA.	GI_29029626	molecular_function unknown [goid 0005554] [evidence ND]	cellular_component unknown [goid 0008372] [evidence ND]	biological_process unknown [goid 0000004] [evidence ND]
GI_42661241-S	110.6	35.1	3.151	1	1	NaN	LOC400588	XM_378664.1		Homo sapiens hypothetical gene supported by AK124344 (LOC400588), mRNA.	GI_42661241
GI_27477137-I	77.5	24.9	3.11245	1	1	NaN	ZAP	NM_024625.3		Homo sapiens zinc finger antiviral protein (ZAP), transcript variant 2, mRNA.	GI_27477137
GI_37552008-S	98	31.5	3.11111	1	1	NaN	LOC162966	XM_091888.8		Homo sapiens similar to hypothetical protein (LOC162966), mRNA.	GI_37552008
GI_4826642-S	693.6	223.5	3.10336	1	1	NaN	ANXA3	NM_005139.1	ANX3	Homo sapiens annexin A3 (ANXA3), mRNA.	GI_4826642	calcium-dependent phospholipid binding [goid 0005544] [evidence NR]; diphosphoinositol-polyphosphate diphosphatase activity [goid 0008486] [evidence NR]; calcium ion binding [goid 0005509] [evidence IEA]; anticoagulant activity [goid 0008435] [evidence IEA]; phospholipase A2 inhibitor activity [goid 0019834] [evidence IEA]	cytoplasm [goid 0005737] [evidence NR]
GI_17402917-S	179.1	57.8	3.09862	1	1	NaN	WNT5A	NM_003392.2	hWNT5A	Homo sapiens wingless-type MMTV integration site family, member 5A (WNT5A), mRNA.	GI_17402917
GI_21735591-A	480.1	156	3.07756	1	1	NaN	PDCD2	NM_002598.2	RP8;ZMYND7;MGC12347	Homo sapiens programmed cell death 2 (PDCD2), transcript variant 1, mRNA.	GI_21735591	DNA binding [goid 0003677] [evidence IEA]; apoptosis regulator activity [goid 0016329] [evidence IEA]	cytoplasm [goid 0005737] [evidence IEA]; nucleus [goid 0005634] [evidence IEA]	apoptosis [goid 0006915] [evidence TAS] [pmid 7606924]
GI_37622352-S	144.5	47	3.07447	1	1	NaN	NME5	NM_003551.2	NM23H5;NM23-H5	Homo sapiens non-metastatic cells 5, protein expressed in (nucleoside-diphosphate kinase) (NME5), mRNA.	GI_37622352	nucleoside-diphosphate kinase activity [goid 0004550] [evidence TAS] [pmid 9742940]; ATP binding [goid 0005524] [evidence IEA]; molecular_function unknown [goid 0005554] [evidence ND]	cellular_component unknown [goid 0008372] [evidence ND]	nucleoside metabolism [goid 0009116] [evidence TAS] [pmid 9742940]; spermatogenesis [goid 0007283] [evidence TAS] [pmid 9742940]; GTP biosynthesis [goid 0006183] [evidence IEA]; UTP biosynthesis [goid 0006228] [evidence IEA]; CTP biosynthesis [goid 0006241] [evidence IEA]; spermatid development [goid 0007286] [evidence ISS]; anti-apoptosis [goid 0006916] [evidence ISS]; response to reactive oxyge…
GI_5730050-S	317	103.2	3.07171	1	1	NaN	SLC2A1	NM_006516.1	GLUT;GLUT1	Homo sapiens solute carrier family 2 (facilitated glucose transporter), member 1 (SLC2A1), mRNA.	GI_5730050	glucose transporter activity [goid 0005355] [evidence TAS] [pmid 9462754]; transporter activity [goid 0005215] [evidence IEA]; sugar porter activity [goid 0005351] [evidence IEA]	membrane [goid 0016020] [evidence P] [pmid 3028891]; integral to membrane [goid 0016021] [evidence IEA]; membrane fraction [goid 0005624] [evidence TAS] [pmid 9462754]	glucose transport [goid 0015758] [evidence TAS] [pmid 9462754]; carbohydrate transport [goid 0008643] [evidence IEA]
GI_7242221-A	1865.7	609.5	3.06103	1	1	NaN	FST	NM_013409.1	FS	Homo sapiens follistatin (FST), transcript variant FST344, mRNA.	GI_7242221	activin inhibitor activity [goid 0017106] [evidence NAS]	extracellular [goid 0005576] [evidence NAS]	development [goid 0007275] [evidence TAS] [pmid 9828086]; negative regulation of follicle-stimulating hormone secretion [goid 0046882] [evidence NAS]
GI_39930584-S	143.2	46.9	3.0533	1	1	NaN	ZNF600	NM_198457.1	KR-ZNF1;DKFZp686F06123	Homo sapiens zinc finger protein 600 (ZNF600), mRNA.	GI_39930584		nucleus [goid 0005634] [evidence IEA]
GI_8922841-S	133.6	43.9	3.04328	1	1	NaN	FLJ11046	NM_018309.1		Homo sapiens hypothetical protein FLJ11046 (FLJ11046), mRNA.	GI_8922841
GI_17149843-A	65.1	21.6	3.01389	1	1	NaN	FKBP2	NM_057092.1	PPIase;FKBP-13	Homo sapiens FK506 binding protein 2, 13kDa (FKBP2), transcript variant 2, mRNA.	GI_17149843	FK506 binding [goid 0005528] [evidence TAS] [pmid 1713687]; cyclophilin [goid 0004600] [evidence IEA]; isomerase activity [goid 0016853] [evidence IEA]; FK506-sensitive peptidyl-prolyl cis-trans isomerase [goid 0030051] [evidence IEA]; cyclophilin-type peptidyl-prolyl cis-trans isomerase activity [goid 0042027] [evidence IEA]; peptidyl-prolyl cis-trans isomerase activity [goid 0003755] [evidence …	endoplasmic reticulum [goid 0005783] [evidence TAS] [pmid 1713687]	protein folding [goid 0006457] [evidence IEA]
