# Supplementary material for: Genome wide profiling of human embryonic stem cells (hESCs), their derivatives and embryonal carcinoma cells to develop base profiles of U.S. Federal government approved hESC lines
Source: BMC Dev Biol. 2006 May 3;6:20. doi: 10.1186/1471-213X-6-20 (PMC1523200; doi:10.1186/1471-213X-6-20)
Supplement: Additional File 5 — Genes that are specifically expressed in human fibroblast feeders as compared to hESCs and EBs. [file 1471-213X-6-20-S5.xls]

## Sheet: feeder vs ES
TargetID	109 feeder	122 BG01	feeder/BG01	BG01/feeder	Detection_X	Detection_Y	Diff_Score	Symbol	Definition	Transcript	GO Molecular Function	GO Cellular Component	GO Biological Process
GI_24497489-S	189	0.1	1890	0.000529101	1	0.5556	NaN	SLC22A4	Homo sapiens solute carrier family 22 (organic cation transporter), member 4 (SLC22A4), mRNA.	GI_24497489	organic cation porter activity [goid 0008513] [evidence TAS] [pmid 9426230]; nucleotide binding [goid 0000166] [evidence TAS] [pmid 9426230]; ion transporter activity [goid 0015075] [evidence IEA]	integral to plasma membrane [goid 0005887] [evidence TAS] [pmid 9426230]; plasma membrane [goid 0005886] [evidence P] [pmid 9426230]	organic cation transport [goid 0015695] [evidence TAS] [pmid 9426230]; fluid secretion [goid 0007589] [evidence TAS] [pmid 9426230]; ion transport [goid 0006811] [evidence IEA]
GI_19924300-S	906	1	906	0.00110375	1	0.6111	NaN	VEGFC	Homo sapiens vascular endothelial growth factor C (VEGFC), mRNA.	GI_19924300	growth factor activity [goid 0008083] [evidence IEA]	membrane [goid 0016020] [evidence IEA]	lymph gland development [goid 0007515] [evidence TAS] [pmid 8617204]; substrate-bound cell migration [goid 0006929] [evidence TAS] [pmid 8617204]; positive regulation of cell proliferation [goid 0008284] [evidence TAS] [pmid 8617204]; signal transduction [goid 0007165] [evidence TAS] [pmid 8617204]; cell proliferation [goid 0008283] [evidence IEA]; regulation of cell cycle [goid 0000074] [evidenc…
GI_38156696-A	219.5	0.4	548.75	0.00182232	1	0.5556	NaN	MITF	Homo sapiens microphthalmia-associated transcription factor (MITF), transcript variant 5, mRNA.	GI_38156696	DNA binding [goid 0003677] [evidence IEA]; transcriptional activator activity [goid 0016563] [evidence IDA] [pmid 10578055]; translation regulator activity [goid 0045182] [evidence IEA]	nucleus [goid 0005634] [evidence NAS] [pmid 10578055]	hearing [goid 0007605] [evidence IEA]; regulation of transcription, DNA-dependent [goid 0006355] [evidence NAS] [pmid 10578055]; development [goid 0007275] [evidence IEA]; melanocyte differentiation [goid 0030318] [evidence NAS] [pmid 9647758]
GI_15451908-A	734.9	1.4	524.929	0.00190502	1	0.6111	NaN	CASP4	Homo sapiens caspase 4, apoptosis-related cysteine protease (CASP4), transcript variant alpha, mRNA.	GI_15451908	thiol protease [goid 0004220] [evidence E] [pmid 7743998]; caspase-4 activity [goid 0004203] [evidence NR]	cytoplasm [goid 0005737] [evidence NR]	induction of apoptosis [goid 0006917] [evidence E] [pmid 7743998]; proteolysis and peptidolysis [goid 0006508] [evidence E] [pmid 7797510]; apoptosis [goid 0006915] [evidence E] [pmid 7797510]
GI_31542726-S	618.1	1.3	475.462	0.00210322	1	0.6111	NaN	FLJ21986	Homo sapiens hypothetical protein FLJ21986 (FLJ21986), mRNA.	GI_31542726
GI_19743853-A	1596.9	3.9	409.462	0.00244223	1	0.6667	NaN	DCN	Homo sapiens decorin (DCN), transcript variant E, mRNA.	GI_19743853	chondroitin sulfate/dermatan sulfate proteoglycan [goid 0005205] [evidence NR]	extracellular matrix [goid 0005578] [evidence NR]	histogenesis and organogenesis [goid 0007397] [evidence TAS] [pmid 7961765]; organogenesis [goid 0009887] [evidence TAS]
GI_4505150-S	685.6	1.9	360.842	0.0027713	1	0.6111	NaN	MEIS1	Homo sapiens Meis1, myeloid ecotropic viral integration site 1 homolog (mouse) (MEIS1), mRNA.	GI_4505150
GI_31982880-S	70.2	0.2	351	0.002849	1	0.5556	NaN	FLJ21069	Homo sapiens hypothetical protein FLJ21069 (FLJ21069), mRNA.	GI_31982880
GI_4757917-S	372.3	1.3	286.385	0.00349181	1	0.6111	NaN	RUNX3	Homo sapiens runt-related transcription factor 3 (RUNX3), mRNA.	GI_4757917	ATP binding [goid 0005524] [evidence NAS] [pmid 7835892]; DNA binding [goid 0003677] [evidence NAS]; transcription factor activity [goid 0003700] [evidence P] [pmid 7607690]	nucleus [goid 0005634] [evidence NAS]	transcription from Pol II promoter [goid 0006366] [evidence P] [pmid 7607690]; regulation of transcription, DNA-dependent [goid 0006355] [evidence NAS] [pmid 7622058]; cell proliferation [goid 0008283] [evidence NAS]
GI_38638697-S	7080.2	25.6	276.57	0.00361572	1	1	NaN	KIAA1199	Homo sapiens KIAA1199 protein (KIAA1199), mRNA.	GI_38638697
GI_4503558-S	2143.8	8.1	264.667	0.00377834	1	0.7778	NaN	EMP1	Homo sapiens epithelial membrane protein 1 (EMP1), mRNA.	GI_4503558		integral to membrane [goid 0016021] [evidence TAS] [pmid 8884260]; membrane fraction [goid 0005624] [evidence TAS] [pmid 8996089]	epidermal differentiation [goid 0008544] [evidence TAS] [pmid 7499420]; cell death [goid 0008219] [evidence NR]; oncogenesis [goid 0007048] [evidence TAS] [pmid 8996089]; development [goid 0007275] [evidence TAS] [pmid 8996089]; cell proliferation [goid 0008283] [evidence TAS] [pmid 8996089]; cell growth [goid 0016049] [evidence IEA]
GI_16950622-A	439.3	1.9	231.211	0.00432506	1	0.6111	NaN	MYLK	Homo sapiens myosin, light polypeptide kinase (MYLK), transcript variant 7, mRNA.	GI_16950622	myosin-light-chain kinase activity [goid 0004687] [evidence P] [pmid 8575746]; signal transducer activity [goid 0004871] [evidence NR]		protein amino acid phosphorylation [goid 0006468] [evidence P] [pmid 8575746]
GI_21361295-S	1314.1	6.1	215.426	0.00464196	1	0.7778	NaN	PSG5	Homo sapiens pregnancy specific beta-1-glycoprotein 5 (PSG5), mRNA.	GI_21361295	plasma glycoprotein [goid 0005211] [evidence NR]	extracellular space [goid 0005615] [evidence NR]	pregnancy [goid 0007565] [evidence TAS] [pmid 1690992]
GI_18201920-A	2213.1	11.2	197.598	0.00506077	1	0.7778	NaN	COL12A1	Homo sapiens collagen, type XII, alpha 1 (COL12A1), transcript variant short, mRNA.	GI_18201920	collagen [goid 0005202] [evidence P]	collagen type XII [goid 0005595] [evidence P]	skeletal development [goid 0001501] [evidence P]
GI_17149810-A	5491.2	28.8	190.667	0.00524476	1	1	NaN	COL6A3	Homo sapiens collagen, type VI, alpha 3 (COL6A3), transcript variant 5, mRNA.	GI_17149810	collagen [goid 0005202] [evidence TAS] [pmid 8782832]; extracellular matrix structural constituent [goid 0005201] [evidence IEA]; serine protease inhibitor activity [goid 0004867] [evidence IEA]; cell adhesion molecule activity [goid 0005194] [evidence IEA]	microfibril [goid 0001527] [evidence IEA]; collagen type VI [goid 0005589] [evidence TAS] [pmid 8782832]; extracellular matrix [goid 0005578] [evidence IEA]	muscle development [goid 0007517] [evidence TAS] [pmid 8782832]; cell adhesion [goid 0007155] [evidence IEA]
GI_9966884-S	7729.2	40.6	190.374	0.00525281	1	1	NaN	CD164L1	Homo sapiens CD164 sialomucin-like 1 (CD164L1), mRNA.	GI_9966884
GI_24497625-S	266.4	1.4	190.286	0.00525526	1	0.6111	NaN	SNAI2	Homo sapiens snail homolog 2 (Drosophila) (SNAI2), mRNA.	GI_24497625	transcription activating factor [goid 0003710] [evidence E]; DNA binding [goid 0003677] [evidence IEA]	nucleus [goid 0005634] [evidence TAS] [pmid 10866665]	ectoderm/mesoderm interaction [goid 0007499] [evidence TAS] [pmid 9182671]; negative regulation of transcription from Pol II promoter [goid 0000122] [evidence TAS] [pmid 10866665]; regulation of transcription, DNA-dependent [goid 0006355] [evidence IEA]; development [goid 0007275] [evidence IEA]
GI_21536290-S	335.2	1.8	186.222	0.00536993	1	0.6111	NaN	CSPG4	Homo sapiens chondroitin sulfate proteoglycan 4 (melanoma-associated) (CSPG4), mRNA.	GI_21536290	chondroitin sulfate proteoglycan [goid 0005204] [evidence TAS] [pmid 8790396]; cell adhesion molecule activity [goid 0005194] [evidence P] [pmid 8790396]; ATP binding [goid 0005524] [evidence IEA]; hydrogen-transporting two-sector ATPase activity [goid 0003936] [evidence IEA]	proteoglycan integral to plasma membrane [goid 0005888] [evidence TAS] [pmid 8790396]; integral to plasma membrane [goid 0005887] [evidence TAS]	oncogenesis [goid 0007048] [evidence NR]; cell motility [goid 0006928] [evidence NR]; hydrogen transport [goid 0006818] [evidence IEA]; proton transport [goid 0015992] [evidence IEA]
GI_4505466-S	443.1	2.7	164.111	0.00609343	1	0.6667	NaN	NT5E	Homo sapiens 5'-nucleotidase, ecto (CD73) (NT5E), mRNA.	GI_4505466	5'-nucleotidase activity [goid 0008253] [evidence TAS] [pmid 2129526]; hydrolase activity, acting on ester bonds [goid 0016788] [evidence IEA]; IMP-GMP specific 5'-nucleotidase activity [goid 0017175] [evidence IEA]	membrane fraction [goid 0005624] [evidence TAS] [pmid 2129526]	DNA metabolism [goid 0006259] [evidence TAS] [pmid 2129526]; nucleotide catabolism [goid 0009166] [evidence IEA]
GI_5454115-S	81.8	0.5	163.6	0.00611247	1	0.5556	NaN	TGOLN2	Homo sapiens trans-golgi network protein 2 (TGOLN2), mRNA.	GI_5454115
GI_13994359-S	1126.6	7.4	152.243	0.00656844	1	0.7778	NaN	KRTAP1-5	Homo sapiens keratin associated protein 1-5 (KRTAP1-5), mRNA.	GI_13994359	receptor activity [goid 0004872] [evidence IEA]
GI_5032018-S	236.3	1.6	147.688	0.00677105	1	0.6111	NaN	RAMP1	Homo sapiens receptor (calcitonin) activity modifying protein 1 (RAMP1), mRNA.	GI_5032018	protein transporter activity [goid 0008565] [evidence TAS] [pmid 9620797]; receptor activity [goid 0004872] [evidence IEA]	integral to plasma membrane [goid 0005887] [evidence TAS] [pmid 9620797]; plasma membrane [goid 0005886] [evidence E] [pmid 9620797]	regulation of G-protein coupled receptor protein signaling pathway [goid 0008277] [evidence TAS] [pmid 9620797]; transport [goid 0006810] [evidence IEA]
GI_19923197-S	361.7	2.7	133.963	0.00746475	1	0.6667	NaN	RUNX1	Homo sapiens runt-related transcription factor 1 (acute myeloid leukemia 1; aml1 oncogene) (RUNX1), mRNA.	GI_19923197	transcription factor activity [goid 0003700] [evidence TAS] [pmid 8565077]; ATP binding [goid 0005524] [evidence NAS]	nucleus [goid 0005634] [evidence NAS]	oncogenesis [goid 0007048] [evidence TAS] [pmid 10508512]; development [goid 0007275] [evidence TAS] [pmid 8622955]; cell growth and/or maintenance [goid 0008151] [evidence IEA]; regulation of transcription, DNA-dependent [goid 0006355] [evidence NAS]
GI_22547122-S	2820.6	21.4	131.804	0.00758704	1	1	NaN	TNFRSF11B	Homo sapiens tumor necrosis factor receptor superfamily, member 11b (osteoprotegerin) (TNFRSF11B), mRNA.	GI_22547122	cytokine activity [goid 0005125] [evidence TAS] [pmid 9168977]; receptor activity [goid 0004872] [evidence TAS] [pmid 9108485]	extracellular [goid 0005576] [evidence TAS] [pmid 9108485]	skeletal development [goid 0001501] [evidence TAS] [pmid 9108485]; signal transduction [goid 0007165] [evidence TAS] [pmid 9168977]; apoptosis [goid 0006915] [evidence IEA]
GI_31543661-S	51.6	0.4	129	0.00775194	1	0.5556	NaN	STK17B	Homo sapiens serine/threonine kinase 17b (apoptosis-inducing) (STK17B), mRNA.	GI_31543661	protein serine/threonine kinase activity [goid 0004674] [evidence TAS] [pmid 9786912]; ATP binding [goid 0005524] [evidence IEA]; transferase activity [goid 0016740] [evidence IEA]; cAMP-dependent protein kinase activity [goid 0004691] [evidence IEA]; protein kinase CK2 activity [goid 0004682] [evidence IEA]	nucleus [goid 0005634] [evidence TAS] [pmid 9786912]	induction of apoptosis [goid 0006917] [evidence TAS] [pmid 9786912]; protein amino acid phosphorylation [goid 0006468] [evidence TAS] [pmid 9786912]; apoptosis [goid 0006915] [evidence IEA]
GI_34222299-S	482.9	3.9	123.821	0.00807621	1	0.6667	NaN	EPS8	Homo sapiens epidermal growth factor receptor pathway substrate 8 (EPS8), mRNA.	GI_34222299	SH3/SH2 adaptor protein activity [goid 0005070] [evidence TAS] [pmid 8084614]		EGF receptor signaling pathway [goid 0007173] [evidence TAS] [pmid 8084614]; signal transduction [goid 0007165] [evidence TAS] [pmid 8084614]; cell proliferation [goid 0008283] [evidence TAS] [pmid 8084614]
GI_18375604-I	682.8	6.1	111.934	0.0089338	1	0.7778	NaN	TBX3	Homo sapiens T-box 3 (ulnar mammary syndrome) (TBX3), transcript variant 2, mRNA.	GI_18375604	RNA polymerase II transcription factor activity [goid 0003702] [evidence TAS] [pmid 9207801]; transcription factor activity [goid 0003700] [evidence IEA]	nucleus [goid 0005634] [evidence IEA]	skeletal development [goid 0001501] [evidence TAS] [pmid 9207801]; embryogenesis and morphogenesis [goid 0007345] [evidence TAS] [pmid 9207801]; regulation of transcription from Pol II promoter [goid 0006357] [evidence TAS] [pmid 9207801]; development [goid 0007275] [evidence IEA]; morphogenesis [goid 0009653] [evidence TAS]
GI_8922620-S	66.2	0.6	110.333	0.00906344	1	0.5556	NaN	FLJ10724	Homo sapiens melanoma antigen recognized by T cells 2 (FLJ10724), mRNA.	GI_8922620
GI_27502380-A	904.1	8.2	110.256	0.00906979	1	0.7778	NaN	MEIS2	Homo sapiens Meis1, myeloid ecotropic viral integration site 1 homolog 2 (mouse) (MEIS2), transcript variant g, mRNA.	GI_27502380	transcription corepressor activity [goid 0003714] [evidence E] [pmid 10764806]; specific RNA polymerase II transcription factor activity [goid 0003704] [evidence E] [pmid 10764806]; transcription factor activity [goid 0003700] [evidence NR]		negative regulation of transcription from Pol II promoter [goid 0000122] [evidence E] [pmid 10764806]
GI_21264603-S	1863.9	17.6	105.903	0.00944257	1	1	NaN	LOX	Homo sapiens lysyl oxidase (LOX), mRNA.	GI_21264603	protein-lysine 6-oxidase activity [goid 0004720] [evidence TAS] [pmid 1352776]; copper ion binding [goid 0005507] [evidence TAS] [pmid 1357535]; tumor suppressor [goid 0008181] [evidence TAS] [pmid 1357535]; oxidoreductase activity [goid 0016491] [evidence IEA]	extracellular matrix [goid 0005578] [evidence NR]	protein modification [goid 0006464] [evidence TAS] [pmid 1685472]
GI_37693998-S	4155.9	39.4	105.48	0.0094805	1	1	NaN	CKTSF1B1	Homo sapiens cysteine knot superfamily 1, BMP antagonist 1 (CKTSF1B1), mRNA.	GI_37693998	protein binding [goid 0005515] [evidence TAS] [pmid 9660951]	extracellular space [goid 0005615] [evidence TAS] [pmid 9660951]	development [goid 0007275] [evidence TAS] [pmid 9660951]; neurogenesis [goid 0007399] [evidence TAS] [pmid 9660951]
GI_7110718-S	6242.5	61.6	101.339	0.00986784	1	1	NaN	DKK1	Homo sapiens dickkopf homolog 1 (Xenopus laevis) (DKK1), mRNA.	GI_7110718	growth factor activity [goid 0008083] [evidence TAS] [pmid 10383463]; signal transducer activity [goid 0004871] [evidence TAS] [pmid 10383463]		development [goid 0007275] [evidence IEA]
GI_12707576-A	149.3	1.5	99.5333	0.0100469	1	0.6111	NaN	PRRX1	Homo sapiens paired related homeobox 1 (PRRX1), transcript variant pmx-1b, mRNA.	GI_12707576	transcription co-activator activity [goid 0003713] [evidence TAS] [pmid 1509260]; transcription factor activity [goid 0003700] [evidence IEA]	nucleus [goid 0005634] [evidence IEA]	regulation of transcription, DNA-dependent [goid 0006355] [evidence IEA]; development [goid 0007275] [evidence IEA]
GI_32307151-S	8687	89.8	96.7372	0.0103373	1	1	NaN	OXTR	Homo sapiens oxytocin receptor (OXTR), mRNA.	GI_32307151	oxytocin receptor activity [goid 0004990] [evidence TAS] [pmid 10858434]; vasopressin receptor activity [goid 0005000] [evidence IEA]; rhodopsin-like receptor activity [goid 0001584] [evidence IEA]	endosome [goid 0005768] [evidence NR]; integral to plasma membrane [goid 0005887] [evidence TAS] [pmid 10858434]; plasma membrane [goid 0005886] [evidence E]	lactation [goid 0007595] [evidence TAS] [pmid 1313946]; G-protein signaling, coupled to IP3 second messenger (phospholipase C activating) [goid 0007200] [evidence NR]; pregnancy [goid 0007565] [evidence TAS] [pmid 1313946]; muscle contraction [goid 0006936] [evidence TAS] [pmid 1313946]; cell surface receptor linked signal transduction [goid 0007166] [evidence E] [pmid 1313946]
GI_5453687-S	937.1	10	93.71	0.0106712	1	0.7778	NaN	HSPB3	Homo sapiens heat shock 27kDa protein 3 (HSPB3), mRNA.	GI_5453687	heat shock protein activity [goid 0003773] [evidence TAS] [pmid 9858786]
GI_18765719-S	851.4	9.3	91.5484	0.0109232	1	0.7778	NaN	MAB21L1	Homo sapiens mab-21-like 1 (C. elegans) (MAB21L1), mRNA.	GI_18765719			embryogenesis and morphogenesis [goid 0007345] [evidence TAS] [pmid 8733127]; morphogenesis [goid 0009653] [evidence TAS]
GI_10834983-S	98.3	1.1	89.3636	0.0111902	1	0.6111	NaN	IL6	Homo sapiens interleukin 6 (interferon, beta 2) (IL6), mRNA.	GI_10834983	interleukin-6 receptor binding [goid 0005138] [evidence TAS] [pmid 10925276]; growth factor activity [goid 0008083] [evidence E]; cytokine activity [goid 0005125] [evidence IEA]	extracellular space [goid 0005615] [evidence TAS] [pmid 10925276]	negative regulation of cell proliferation [goid 0008285] [evidence TAS] [pmid 3023045]; positive regulation of cell proliferation [goid 0008284] [evidence TAS] [pmid 2829354]; humoral immune response [goid 0006959] [evidence TAS] [pmid 2829354]; skeletal development [goid 0001501] [evidence NR]; cell surface receptor linked signal transduction [goid 0007166] [evidence TAS] [pmid 10925276]; develo…
GI_16306531-A	473.2	5.3	89.283	0.0112003	1	0.7778	NaN	CDH11	Homo sapiens cadherin 11, type 2, OB-cadherin (osteoblast) (CDH11), transcript variant 1, mRNA.	GI_16306531	calcium-dependent cell adhesion molecule activity [goid 0008014] [evidence E] [pmid 8163513]; calcium ion binding [goid 0005509] [evidence IEA]; cell adhesion molecule activity [goid 0005194] [evidence IEA]	integral to membrane [goid 0016021] [evidence NAS]	skeletal development [goid 0001501] [evidence P] [pmid 8163513]; cell adhesion [goid 0007155] [evidence P] [pmid 8163513]; ossification [goid 0001503] [evidence NAS]; homophilic cell adhesion [goid 0007156] [evidence NAS]
GI_20544184-S	113.5	1.3	87.3077	0.0114537	1	0.6111	NaN	YAF2	Homo sapiens YY1 associated factor 2 (YAF2), mRNA.	GI_20544184	transcription co-repressor activity [goid 0003714] [evidence IDA] [pmid 9016636]; protein binding [goid 0005515] [evidence IPI]; transcription co-activator activity [goid 0003713] [evidence IDA]	nucleus [goid 0005634] [evidence IEA]	negative regulation of transcription [goid 0016481] [evidence IDA]; positive regulation of transcription [goid 0045941] [evidence IDA]; regulation of transcription, DNA-dependent [goid 0006355] [evidence IEA]
GI_37540838-S	1166.1	13.5	86.3778	0.0115771	1	0.7778	NaN	LOC255189	Homo sapiens hypothetical protein LOC255189 (LOC255189), mRNA.	GI_37540838
GI_25777722-S	560.3	6.9	81.2029	0.0123148	1	0.7778	NaN	ALDH1A1	Homo sapiens aldehyde dehydrogenase 1 family, member A1 (ALDH1A1), mRNA.	GI_25777722	aldehyde dehydrogenase (NAD) activity [goid 0004029] [evidence TAS] [pmid 1709013]; androgen binding [goid 0005497] [evidence TAS] [pmid 1709013]; electron transporter activity [goid 0005489] [evidence TAS] [pmid 1709013]; oxidoreductase activity [goid 0016491] [evidence IEA]	cytosol [goid 0005829] [evidence NR]; cytoplasm [goid 0005737] [evidence E] [pmid 2987944]	aldehyde metabolism [goid 0006081] [evidence TAS] [pmid 1709013]
GI_33469988-S	684	8.5	80.4706	0.0124269	1	0.7778	NaN	NID2	Homo sapiens nidogen 2 (osteonidogen) (NID2), mRNA.	GI_33469988	collagen binding [goid 0005518] [evidence TAS] [pmid 9733643]; calcium ion binding [goid 0005509] [evidence IEA]; cell adhesion molecule activity [goid 0005194] [evidence IEA]	basement membrane [goid 0005604] [evidence TAS] [pmid 9733643]; membrane [goid 0016020] [evidence IEA]	cell adhesion [goid 0007155] [evidence E] [pmid 9733643]; cell-matrix adhesion [goid 0007160] [evidence IEA]
GI_28372544-S	261.9	3.3	79.3636	0.0126002	1	0.6667	NaN	LOC205251	Homo sapiens hypothetical protein LOC205251 (LOC205251), mRNA.	GI_28372544
GI_10518339-S	497.4	6.3	78.9524	0.0126659	1	0.7778	NaN	MBNL1	Homo sapiens muscleblind-like (Drosophila) (MBNL1), mRNA.	GI_10518339
GI_31543436-S	364.1	4.8	75.8542	0.0131832	1	0.7222	NaN	PRELP	Homo sapiens proline arginine-rich end leucine-rich repeat protein (PRELP), mRNA.	GI_31543436
GI_34222128-S	74.9	1	74.9	0.0133511	1	0.6111	NaN	SSFA2	Homo sapiens sperm specific antigen 2 (SSFA2), mRNA.	GI_34222128		plasma membrane [goid 0005886] [evidence NR] [pmid 1555770]
GI_16418432-S	1165.4	15.9	73.2956	0.0136434	1	0.7778	NaN	HAK	Homo sapiens heart alpha-kinase (HAK), mRNA.	GI_16418432	protein serine/threonine kinase activity [goid 0004674] [evidence IEA]; kinase activity [goid 0016301] [evidence IEA]; ATP binding [goid 0005524] [evidence IEA]		protein amino acid phosphorylation [goid 0006468] [evidence IEA]
GI_32698731-S	115.4	1.6	72.125	0.0138648	1	0.6111	NaN	KIAA1363	Homo sapiens KIAA1363 protein (KIAA1363), mRNA.	GI_32698731	hydrolase activity [goid 0016787] [evidence IEA]		metabolism [goid 0008152] [evidence IEA]
GI_4505404-S	280.2	3.9	71.8462	0.0139186	1	0.6667	NaN	GPNMB	Homo sapiens glycoprotein (transmembrane) nmb (GPNMB), mRNA.	GI_4505404		integral to membrane [goid 0016021] [evidence TAS] [pmid 7814155]	negative regulation of cell proliferation [goid 0008285] [evidence TAS] [pmid 7814155]
GI_38327639-S	62.6	0.9	69.5556	0.014377	1	0.6111	NaN	CTSO	Homo sapiens cathepsin O (CTSO), mRNA.	GI_38327639	cysteine-type endopeptidase activity [goid 0004197] [evidence TAS] [pmid 7929457]; hydrolase activity [goid 0016787] [evidence IEA]		proteolysis and peptidolysis [goid 0006508] [evidence TAS] [pmid 7929457]
GI_4502100-S	5291.7	76.9	68.8127	0.0145322	1	1	NaN	ANXA1	Homo sapiens annexin A1 (ANXA1), mRNA.	GI_4502100	phospholipid binding [goid 0005543] [evidence P] [pmid 2967291]; phospholipase inhibitor activity [goid 0004859] [evidence E] [pmid 2936963]; receptor binding [goid 0005102] [evidence TAS] [pmid 10882119]; calcium ion binding [goid 0005509] [evidence TAS] [pmid 2967291]; calcium-dependent phospholipid binding [goid 0005544] [evidence IEA]; phospholipase A2 inhibitor activity [goid 0019834] [evide…		lipid metabolism [goid 0006629] [evidence TAS] [pmid 2936963]; cell surface receptor linked signal transduction [goid 0007166] [evidence TAS] [pmid 10882119]; cell motility [goid 0006928] [evidence TAS] [pmid 10882119]; inflammatory response [goid 0006954] [evidence TAS] [pmid 10882119]
GI_9845494-S	60.8	0.9	67.5556	0.0148026	1	0.6111	NaN	LAMA4	Homo sapiens laminin, alpha 4 (LAMA4), mRNA.	GI_9845494	extracellular matrix glycoprotein [goid 0005207] [evidence P] [pmid 7959779]	basal lamina [goid 0005605] [evidence P] [pmid 7959779]
GI_5453789-S	5158.2	78	66.1308	0.0151216	1	1	NaN	NNMT	Homo sapiens nicotinamide N-methyltransferase (NNMT), mRNA.	GI_5453789
GI_4502094-S	1941.9	29.6	65.6047	0.0152428	1	1	NaN	ANPEP	Homo sapiens alanyl (membrane) aminopeptidase (aminopeptidase N, aminopeptidase M, microsomal aminopeptidase, CD13, p150) (ANPEP), mRNA.	GI_4502094	aminopeptidase activity [goid 0004177] [evidence TAS] [pmid 10734069]; metallopeptidase activity [goid 0008237] [evidence TAS] [pmid 2564851]; receptor activity [goid 0004872] [evidence TAS] [pmid 1350662]; zinc ion binding [goid 0008270] [evidence IEA]; membrane alanyl aminopeptidase activity [goid 0004179] [evidence IEA]; hydrolase activity [goid 0016787] [evidence IEA]	proteoglycan integral to plasma membrane [goid 0005888] [evidence NR]; integral to plasma membrane [goid 0005887] [evidence TAS] [pmid 2564851]; plasma membrane [goid 0005886] [evidence E]	pathogenesis [goid 0009405] [evidence TAS] [pmid 1350662]; proteolysis and peptidolysis [goid 0006508] [evidence IEA]; angiogenesis [goid 0001525] [evidence IEA]
GI_19923110-S	8727.4	140.9	61.9404	0.0161446	1	1	NaN	IGFBP3	Homo sapiens insulin-like growth factor binding protein 3 (IGFBP3), mRNA.	GI_19923110
GI_19923658-S	2852.3	46.2	61.7381	0.0161975	1	1	NaN	LOXL4	Homo sapiens lysyl oxidase-like 4 (LOXL4), mRNA.	GI_19923658	protein-lysine 6-oxidase activity [goid 0004720] [evidence IEA]; scavenger receptor activity [goid 0005044] [evidence IEA]; copper ion binding [goid 0005507] [evidence IEA]; oxidoreductase activity [goid 0016491] [evidence IEA]	membrane [goid 0016020] [evidence IEA]
GI_31543449-S	776.2	12.6	61.6032	0.0162329	1	0.7778	NaN	PTX3	Homo sapiens pentaxin-related gene, rapidly induced by IL-1 beta (PTX3), mRNA.	GI_31543449		extracellular [goid 0005576] [evidence TAS] [pmid 1429570]	inflammatory response [goid 0006954] [evidence TAS] [pmid 1429570]
GI_42661554-S	369.3	6	61.55	0.016247	1	0.7778	NaN	MGC9913	Homo sapiens hypothetical protein MGC9913 (MGC9913), mRNA.	GI_42661554
GI_13540560-S	618.3	10.4	59.4519	0.0168203	1	0.7778	NaN	SYNCOILIN	Homo sapiens intermediate filament protein syncoilin (SYNCOILIN), mRNA.	GI_13540560
GI_21264358-I	1840.5	31.1	59.1801	0.0168976	1	1	NaN	MASP1	Homo sapiens mannan-binding lectin serine protease 1 (C4/C2 activating component of Ra-reactive factor) (MASP1), transcript variant 2, mRNA.	GI_21264358	serine-type endopeptidase activity [goid 0004252] [evidence P] [pmid 8018603]		complement activation [goid 0006956] [evidence P] [pmid 8240317]
GI_4507484-S	14536.6	245.8	59.14	0.016909	1	1	NaN	THBS1	Homo sapiens thrombospondin 1 (THBS1), mRNA.	GI_4507484
GI_17402918-A	1547.4	26.7	57.9551	0.0172547	1	1	NaN	WNT5B	Homo sapiens wingless-type MMTV integration site family, member 5B (WNT5B), transcript variant 2, mRNA.	GI_17402918	signal transducer activity [goid 0004871] [evidence IEA]	extracellular [goid 0005576] [evidence IEA]	development [goid 0007275] [evidence IEA]; frizzled-2 signaling pathway [goid 0007223] [evidence IEA]
GI_31343533-S	2182.8	39.5	55.2608	0.018096	1	1	NaN	LOC143903	Homo sapiens layilin (LOC143903), mRNA.	GI_31343533	sugar binding [goid 0005529] [evidence IEA]
GI_17978464-S	559.9	10.3	54.3592	0.0183961	1	0.7778	NaN	TWIST1	Homo sapiens twist homolog 1 (acrocephalosyndactyly 3; Saethre-Chotzen syndrome) (Drosophila) (TWIST1), mRNA.	GI_17978464	enzyme inhibitor activity [goid 0004857] [evidence TAS] [pmid 10025406]; protein binding [goid 0005515] [evidence TAS] [pmid 10025406]; RNA polymerase II transcription factor activity [goid 0003702] [evidence NR]; DNA binding [goid 0003677] [evidence IEA]	nucleus [goid 0005634] [evidence IEA]	chromosome organization and biogenesis (sensu Eukarya) [goid 0007001] [evidence TAS] [pmid 10025406]; skeletal development [goid 0001501] [evidence TAS] [pmid 8988166]; embryogenesis and morphogenesis [goid 0007345] [evidence TAS] [pmid 8988166]; regulation of transcription from Pol II promoter [goid 0006357] [evidence NR]; negative regulation of transcription from Pol II promoter [goid 0000122] …
GI_4504982-S	744.7	13.7	54.3577	0.0183967	1	0.7778	NaN	LGALS3	Homo sapiens lectin, galactoside-binding, soluble, 3 (galectin 3) (LGALS3), mRNA.	GI_4504982	lectin [goid 0005530] [evidence TAS] [pmid 9162064]; galactose binding lectin [goid 0005531] [evidence IEA]; IgE binding [goid 0019863] [evidence IEA]; sugar binding [goid 0005529] [evidence TAS]; galactose binding [goid 0005534] [evidence IEA]	nucleus [goid 0005634] [evidence IEA]; extracellular [goid 0005576] [evidence NR]; plasma membrane [goid 0005886] [evidence TAS] [pmid 9162064]	heterophilic cell adhesion [goid 0007157] [evidence IEA]
GI_9845514-I	10655.6	197	54.0893	0.0184879	1	1	NaN	S100A4	Homo sapiens S100 calcium binding protein A4 (calcium protein, calvasculin, metastasin, murine placental homolog) (S100A4), transcript variant 1, mRNA.	GI_9845514	calcium ion binding [goid 0005509] [evidence TAS] [pmid 8204608]		invasive growth [goid 0007125] [evidence NR]
GI_21536431-S	3995.2	74	53.9892	0.0185222	1	1	NaN	TIMP3	Homo sapiens tissue inhibitor of metalloproteinase 3 (Sorsby fundus dystrophy, pseudoinflammatory) (TIMP3), mRNA.	GI_21536431	metalloendopeptidase inhibitor activity [goid 0008191] [evidence NR]		proteolysis and peptidolysis [goid 0006508] [evidence P]
GI_21536457-S	517	9.6	53.8542	0.0185687	1	0.7778	NaN	MAP1A	Homo sapiens microtubule-associated protein 1A (MAP1A), mRNA.	GI_21536457
GI_7662650-S	402.1	7.9	50.8987	0.0196469	1	0.7778	NaN	RGC32	Homo sapiens RGC32 protein (RGC32), mRNA.	GI_7662650	cell cycle regulator [goid 0003750] [evidence E]	cytoplasm [goid 0005737] [evidence TAS] [pmid 9756947]	regulation of CDK activity [goid 0000079] [evidence TAS] [pmid 9756947]
GI_21553312-S	137.3	2.7	50.8519	0.019665	1	0.6667	NaN	C14orf52	Homo sapiens chromosome 14 open reading frame 52 (C14orf52), mRNA.	GI_21553312			development [goid 0007275] [evidence IEA]
GI_13375780-S	891.8	17.7	50.3842	0.0198475	1	1	NaN	FLJ23548	Homo sapiens hypothetical protein FLJ23548 (FLJ23548), mRNA.	GI_13375780
GI_19923725-S	231.2	4.6	50.2609	0.0198962	1	0.7222	NaN	NOV	Homo sapiens nephroblastoma overexpressed gene (NOV), mRNA.	GI_19923725	insulin-like growth factor binding [goid 0005520] [evidence IEA]; growth factor activity [goid 0008083] [evidence IEA]	extracellular [goid 0005576] [evidence IEA]	regulation of cell growth [goid 0001558] [evidence IEA]
GI_21359858-S	4165.9	83.4	49.9508	0.0200197	1	1	NaN	LUM	Homo sapiens lumican (LUM), mRNA.	GI_21359858	proteoglycan [goid 0005203] [evidence TAS] [pmid 7558030]; extracellular matrix glycoprotein [goid 0005207] [evidence NR]; extracellular matrix structural constituent [goid 0005201] [evidence NR]	extracellular matrix [goid 0005578] [evidence TAS] [pmid 7665616]	cartilage condensation [goid 0001502] [evidence NR]; vision [goid 0007601] [evidence TAS] [pmid 10802664]
GI_4504736-S	195.2	4	48.8	0.0204918	1	0.6667	NaN	ISL1	Homo sapiens ISL1 transcription factor, LIM/homeodomain, (islet-1) (ISL1), mRNA.	GI_4504736	RNA polymerase II transcription factor activity [goid 0003702] [evidence TAS] [pmid 7912209]; transcription factor activity [goid 0003700] [evidence IEA]	nucleus [goid 0005634] [evidence IEA]	energy pathways [goid 0006091] [evidence TAS] [pmid 7912209]; regulation of transcription, DNA-dependent [goid 0006355] [evidence IEA]; development [goid 0007275] [evidence IEA]
GI_4501882-S	5737.8	119.4	48.0553	0.0208094	1	1	NaN	ACTA2	Homo sapiens actin, alpha 2, smooth muscle, aorta (ACTA2), mRNA.	GI_4501882	structural constituent of muscle [goid 0008307] [evidence NAS]; motor activity [goid 0003774] [evidence IEA]; structural constituent of cytoskeleton [goid 0005200] [evidence IEA]	actin filament [goid 0005884] [evidence IEA]; striated muscle thin filament [goid 0005865] [evidence NAS]	muscle development [goid 0007517] [evidence NAS]
GI_7108334-S	540.9	11.4	47.4474	0.021076	1	0.7778	NaN	CBR3	Homo sapiens carbonyl reductase 3 (CBR3), mRNA.	GI_7108334	carbonyl reductase (NADPH) activity [goid 0004090] [evidence TAS] [pmid 9740676]; oxidoreductase activity [goid 0016491] [evidence IEA]	cytosol [goid 0005829] [evidence NR]	metabolism [goid 0008152] [evidence IEA]
GI_19718758-A	3231	71.4	45.2521	0.0220984	1	1	NaN	FER1L3	Homo sapiens fer-1-like 3, myoferlin (C. elegans) (FER1L3), transcript variant 2, mRNA.	GI_19718758		nuclear membrane [goid 0005635] [evidence TAS] [pmid 10607832]; integral to membrane [goid 0016021] [evidence IEA]; plasma membrane [goid 0005886] [evidence TAS] [pmid 10607832]	circulation [goid 0008015] [evidence TAS] [pmid 10607832]; muscle contraction [goid 0006936] [evidence TAS] [pmid 10607832]
GI_15055550-I	99.5	2.2	45.2273	0.0221106	1	0.6111	NaN	FGF5	Homo sapiens fibroblast growth factor 5 (FGF5), transcript variant 1, mRNA.	GI_15055550	fibroblast growth factor receptor ligand [goid 0005162] [evidence E] [pmid 9786939]; growth factor activity [goid 0008083] [evidence IEA]	extracellular space [goid 0005615] [evidence TAS] [pmid 9786939]	FGF receptor signaling pathway [goid 0008543] [evidence TAS] [pmid 9786939]; cell growth and/or maintenance [goid 0008151] [evidence P]; oncogenesis [goid 0007048] [evidence NR]; neurogenesis [goid 0007399] [evidence TAS] [pmid 9786939]; cell proliferation [goid 0008283] [evidence TAS] [pmid 3211147]; cell-cell signaling [goid 0007267] [evidence TAS] [pmid 9786939]; regulation of cell cycle [goid…
GI_18104968-A	2259.5	50.1	45.0998	0.022173	1	1	NaN	PTGS1	Homo sapiens prostaglandin-endoperoxide synthase 1 (prostaglandin G/H synthase and cyclooxygenase) (PTGS1), transcript variant 2, mRNA.	GI_18104968	prostaglandin-endoperoxide synthase activity [goid 0004666] [evidence TAS] [pmid 9630216]; peroxidase activity [goid 0004601] [evidence IEA]; oxidoreductase activity [goid 0016491] [evidence IEA]; oxidoreductase activity, acting on single donors with incorporation of molecular oxygen, incorporation of two atoms of oxygen [goid 0016702] [evidence IEA]	membrane [goid 0016020] [evidence IEA]	physiological process [goid 0007582] [evidence TAS] [pmid 9630216]; lipid metabolism [goid 0006629] [evidence NR] [pmid 1907252]; prostaglandin biosynthesis [goid 0001516] [evidence IEA]; peroxidase reaction [goid 0006804] [evidence IEA]; response to oxidative stress [goid 0006979] [evidence IEA]
GI_42655988-S	319.5	7.3	43.7671	0.0228482	1	0.7778	NaN	FMN2	Homo sapiens formin 2 (FMN2), mRNA.	GI_42655988
GI_27734826-S	2140	49.5	43.2323	0.0231308	1	1	NaN	MGC39616	Homo sapiens hypothetical protein MGC39616 (MGC39616), mRNA.	GI_27734826	transcription factor activity [goid 0003700] [evidence IEA]	nucleus [goid 0005634] [evidence IEA]	regulation of transcription, DNA-dependent [goid 0006355] [evidence IEA]
GI_10047105-S	953.6	22.6	42.1947	0.0236997	1	1	NaN	CPA4	Homo sapiens carboxypeptidase A4 (CPA4), mRNA.	GI_10047105	carboxypeptidase A activity [goid 0004182] [evidence NAS] [pmid 10383164]; carboxypeptidase activity [goid 0004180] [evidence IEA]; metallopeptidase activity [goid 0008237] [evidence IEA]; hydrolase activity [goid 0016787] [evidence IEA]	cellular_component unknown [goid 0008372] [evidence ND]	histogenesis and organogenesis [goid 0007397] [evidence P] [pmid 10383164]; proteolysis and peptidolysis [goid 0006508] [evidence NAS]; histone acetylation [goid 0016573] [evidence NAS] [pmid 10383164]
GI_24430140-S	2682.6	64	41.9156	0.0238575	1	1	NaN	FBN1	Homo sapiens fibrillin 1 (Marfan syndrome) (FBN1), mRNA.	GI_24430140	extracellular matrix structural constituent [goid 0005201] [evidence TAS] [pmid 10931876]; calcium ion binding [goid 0005509] [evidence TAS] [pmid 8188302]	extracellular matrix [goid 0005578] [evidence TAS] [pmid 1860873]; extracellular space [goid 0005615] [evidence TAS] [pmid 10931876]	vision [goid 0007601] [evidence TAS] [pmid 8188302]; skeletal development [goid 0001501] [evidence TAS] [pmid 8188302]; development [goid 0007275] [evidence TAS] [pmid 10931876]
GI_13376610-S	78.9	1.9	41.5263	0.0240811	1	0.6111	NaN	FLJ14299	Homo sapiens hypothetical protein FLJ14299 (FLJ14299), mRNA.	GI_13376610
GI_5802975-S	3410.6	83	41.0916	0.0243359	1	1	NaN	APM2	Homo sapiens adipose specific 2 (APM2), mRNA.	GI_5802975	molecular_function unknown [goid 0005554] [evidence ND]	cellular_component unknown [goid 0008372] [evidence ND]	biological_process unknown [goid 0000004] [evidence ND]
GI_4557374-S	267.9	6.6	40.5909	0.0246361	1	0.7778	NaN	BTEB1	Homo sapiens basic transcription element binding protein 1 (BTEB1), mRNA.	GI_4557374	transcription factor activity [goid 0003700] [evidence TAS] [pmid 8051167]	nucleus [goid 0005634] [evidence IEA]	regulation of transcription from Pol II promoter [goid 0006357] [evidence TAS] [pmid 1356762]
GI_17981707-S	6718.3	168	39.9899	0.0250063	1	1	NaN	TWIST2	Homo sapiens twist homolog 2 (Drosophila) (TWIST2), mRNA.	GI_17981707	DNA binding [goid 0003677] [evidence IEA]; transcriptional repressor activity [goid 0016564] [evidence ISS]	cytoplasm [goid 0005737] [evidence IDA]; nucleus [goid 0005634] [evidence IDA]	cell differentiation [goid 0030154] [evidence IEA]; negative regulation of osteoblast differentiation [goid 0045668] [evidence IDA]; negative regulation of transcription, DNA-dependent [goid 0045892] [evidence ISS]
GI_31342176-S	1479.3	37	39.9811	0.0250118	1	1	NaN	URB	Homo sapiens steroid sensitive gene 1 (URB), mRNA.	GI_31342176
GI_9845517-S	10047.2	254.2	39.5248	0.0253006	1	1	NaN	S100A6	Homo sapiens S100 calcium binding protein A6 (calcyclin) (S100A6), mRNA.	GI_9845517	calcium ion binding [goid 0005509] [evidence NAS]; growth factor activity [goid 0008083] [evidence IEA]; protein binding [goid 0005515] [evidence IPI]	nuclear membrane [goid 0005635] [evidence NAS]	cell cycle [goid 0007049] [evidence NR]; cell-cell signaling [goid 0007267] [evidence NR]; regulation of cell cycle [goid 0000074] [evidence IEA]; axonogenesis [goid 0007409] [evidence NAS]; positive regulation of fibroblast proliferation [goid 0048146] [evidence NAS]
GI_21361890-S	193.7	5	38.74	0.0258131	1	0.7222	NaN	FLJ20967	Homo sapiens hypothetical protein FLJ20967 (FLJ20967), mRNA.	GI_21361890			intracellular signaling cascade [goid 0007242] [evidence IEA]
GI_33624820-A	84.2	2.2	38.2727	0.0261283	1	0.6111	NaN	2005-09-06	Homo sapiens septin 6 (SEPT6), transcript variant V, mRNA.	GI_33624820	GTP binding [goid 0005525] [evidence TAS] [pmid 11809673]; protein binding [goid 0005515] [evidence TAS] [pmid 11809673]	kinesin complex [goid 0005871] [evidence IEA]; cellular_component unknown [goid 0008372] [evidence ND] [pmid 11809673]	cytokinesis [goid 0016288] [evidence TAS] [pmid 11809673]; cell cycle [goid 0007049] [evidence IEA]; cytokinesis [goid 0000910] [evidence TAS] [pmid 11809673]
GI_4507556-S	101.6	2.7	37.6296	0.0265748	1	0.6667	NaN	TNA	Homo sapiens tetranectin (plasminogen binding protein) (TNA), mRNA.	GI_4507556	lectin [goid 0005530] [evidence IEA]; sugar binding [goid 0005529] [evidence IEA]	extracellular matrix [goid 0005578] [evidence NR]; extracellular space [goid 0005615] [evidence NR]	skeletal development [goid 0001501] [evidence TAS] [pmid 7798325]; heterophilic cell adhesion [goid 0007157] [evidence IEA]
GI_5803150-S	1153.8	31.4	36.7452	0.0272144	1	1	NaN	GLIPR1	Homo sapiens GLI pathogenesis-related 1 (glioma) (GLIPR1), mRNA.	GI_5803150		extracellular [goid 0005576] [evidence IEA]	pathogenesis [goid 0009405] [evidence TAS] [pmid 8973356]
GI_18390318-S	2073.7	57.1	36.317	0.0275353	1	1	NaN	DKFZp564I1922	Homo sapiens adlican (DKFZp564I1922), mRNA.	GI_18390318	vascular endothelial growth factor receptor activity [goid 0005021] [evidence IEA]; ATP binding [goid 0005524] [evidence IEA]		protein amino acid phosphorylation [goid 0006468] [evidence IEA]
GI_17402917-S	2082.6	57.8	36.0311	0.0277538	1	1	NaN	WNT5A	Homo sapiens wingless-type MMTV integration site family, member 5A (WNT5A), mRNA.	GI_17402917
GI_15149480-S	5403.6	153.2	35.2715	0.0283515	1	1	NaN	COL3A1	Homo sapiens collagen, type III, alpha 1 (Ehlers-Danlos syndrome type IV, autosomal dominant) (COL3A1), mRNA.	GI_15149480	collagen [goid 0005202] [evidence P]	collagen type III [goid 0005586] [evidence P]	circulation [goid 0008015] [evidence P]; histogenesis and organogenesis [goid 0007397] [evidence NR]
GI_14150144-S	1486.3	42.8	34.7266	0.0287963	1	1	NaN	MGC3047	Homo sapiens hypothetical protein MGC3047 (MGC3047), mRNA.	GI_14150144
GI_7657618-S	187.7	5.5	34.1273	0.0293021	1	0.7778	NaN	SRPUL	Homo sapiens sushi-repeat protein (SRPUL), mRNA.	GI_7657618			oncogenesis [goid 0007048] [evidence TAS] [pmid 9864177]; electron transport [goid 0006118] [evidence IEA]
GI_10092638-S	758	22.3	33.991	0.0294195	1	1	NaN	CRIM1	Homo sapiens cysteine-rich motor neuron 1 (CRIM1), mRNA.	GI_10092638	insulin-like growth factor receptor activity [goid 0005010] [evidence TAS] [pmid 10642437]; insulin-like growth factor binding [goid 0005520] [evidence IEA]; serine protease inhibitor activity [goid 0004867] [evidence IEA]; cysteine-type endopeptidase activity [goid 0004197] [evidence IEA]	extracellular [goid 0005576] [evidence IEA]; integral to membrane [goid 0016021] [evidence TAS] [pmid 10642437]; membrane fraction [goid 0005624] [evidence NR]	neurogenesis [goid 0007399] [evidence TAS] [pmid 10642437]; proteolysis and peptidolysis [goid 0006508] [evidence IEA]; regulation of cell growth [goid 0001558] [evidence IEA]
GI_6006015-S	32464.5	960.8	33.789	0.0295954	1	1	NaN	LGALS1	Homo sapiens lectin, galactoside-binding, soluble, 1 (galectin 1) (LGALS1), mRNA.	GI_6006015	galactose binding lectin [goid 0005531] [evidence IEA]; lectin [goid 0005530] [evidence IEA]; sugar binding [goid 0005529] [evidence IEA]; galactose binding [goid 0005534] [evidence IEA]		apoptosis [goid 0006915] [evidence TAS] [pmid 1713454]; heterophilic cell adhesion [goid 0007157] [evidence IEA]
GI_24308156-S	108	3.2	33.75	0.0296296	1	0.6667	NaN	GBP3	Homo sapiens guanylate binding protein 3 (GBP3), mRNA.	GI_24308156
GI_10835158-S	1045	31.1	33.6013	0.0297608	1	1	NaN	SERPINE1	Homo sapiens serine (or cysteine) proteinase inhibitor, clade E (nexin, plasminogen activator inhibitor type 1), member 1 (SERPINE1), mRNA.	GI_10835158	endopeptidase inhibitor activity [goid 0004866] [evidence NR]; serpin [goid 0004868] [evidence IEA]; plasminogen activator activity [goid 0008243] [evidence IEA]; serine protease inhibitor activity [goid 0004867] [evidence IEA]		blood coagulation [goid 0007596] [evidence TAS] [pmid 9207454]
GI_18105034-S	539	16.3	33.0675	0.0302412	1	0.8333	NaN	COX7A1	Homo sapiens cytochrome c oxidase subunit VIIa polypeptide 1 (muscle) (COX7A1), mRNA.	GI_18105034	cytochrome-c oxidase activity [goid 0004129] [evidence TAS] [pmid 1327965]; aa3-type cytochrome c oxidase [goid 0009481] [evidence IEA]; electron transporter activity [goid 0005489] [evidence IEA]; oxidoreductase activity [goid 0016491] [evidence IEA]; ba3-type cytochrome c oxidase [goid 0009482] [evidence IEA]; caa3-type cytochrome c oxidase [goid 0009483] [evidence IEA]; cbb3-type cytochrome c …	inner membrane [goid 0019866] [evidence IEA]; mitochondrion [goid 0005739] [evidence TAS] [pmid 9344674]	energy pathways [goid 0006091] [evidence TAS] [pmid 9344674]; electron transport [goid 0006118] [evidence IEA]
GI_18375521-A	3312.9	100.2	33.0629	0.0302454	1	1	NaN	COL11A1	Homo sapiens collagen, type XI, alpha 1 (COL11A1), transcript variant C, mRNA.	GI_18375521	collagen [goid 0005202] [evidence TAS] [pmid 8872475]; adhesive extracellular matrix constituent activity [goid 0030022] [evidence NAS] [pmid 10486316]	collagen [goid 0005581] [evidence IEA]; microfibril [goid 0001527] [evidence IEA]; collagen type XI [goid 0005592] [evidence TAS] [pmid 3182841]	cartilage condensation [goid 0001502] [evidence TAS] [pmid 3182841]; vision [goid 0007601] [evidence TAS] [pmid 8872475]; hearing [goid 0007605] [evidence IEA]; cell-cell adhesion [goid 0016337] [evidence NAS] [pmid 10486316]; extracellular matrix organization and biogenesis [goid 0030198] [evidence NAS] [pmid 10486316]
GI_4505148-S	879.1	26.7	32.9251	0.030372	1	1	NaN	SERPINB7	Homo sapiens serine (or cysteine) proteinase inhibitor, clade B (ovalbumin), member 7 (SERPINB7), mRNA.	GI_4505148	serpin [goid 0004868] [evidence TAS] [pmid 9710452]; serine protease inhibitor activity [goid 0004867] [evidence TAS]
GI_4503250-S	2714.2	83.1	32.6619	0.0306168	1	1	NaN	DAB2	Homo sapiens disabled homolog 2, mitogen-responsive phosphoprotein (Drosophila) (DAB2), mRNA.	GI_4503250	tumor suppressor [goid 0008181] [evidence TAS] [pmid 9620555]; DNA binding [goid 0003677] [evidence IEA]	nucleus [goid 0005634] [evidence IEA]	cell proliferation [goid 0008283] [evidence TAS] [pmid 9620555]; regulation of transcription, DNA-dependent [goid 0006355] [evidence IEA]
GI_34996516-S	1531	46.9	32.6439	0.0306336	1	1	NaN	C6orf145	Homo sapiens chromosome 6 open reading frame 145 (C6orf145), mRNA.	GI_34996516
GI_21314657-S	676.7	21.2	31.9198	0.0313285	1	1	NaN	PGCP	Homo sapiens plasma glutamate carboxypeptidase (PGCP), mRNA.	GI_21314657	metallocarboxypeptidase activity [goid 0004181] [evidence P] [pmid 10206990]	extracellular space [goid 0005615] [evidence E] [pmid 10206990]; cytoplasm [goid 0005737] [evidence E] [pmid 10206990]	peptide metabolism [goid 0006518] [evidence P] [pmid 10206990]; proteolysis and peptidolysis [goid 0006508] [evidence P] [pmid 10206990]
GI_37595562-S	1058.8	34.2	30.9591	0.0323007	1	1	NaN	OLR1	Homo sapiens oxidised low density lipoprotein (lectin-like) receptor 1 (OLR1), mRNA.	GI_37595562	LDL receptor [goid 0008032] [evidence E] [pmid 9828121]; lectin [goid 0005530] [evidence IEA]; sugar binding [goid 0005529] [evidence IEA]; receptor activity [goid 0004872] [evidence IEA]	membrane fraction [goid 0005624] [evidence TAS] [pmid 9052782]; integral to plasma membrane [goid 0005887] [evidence TAS] [pmid 9052782]	proteolysis and peptidolysis [goid 0006508] [evidence TAS] [pmid 9052782]; circulation [goid 0008015] [evidence TAS] [pmid 9052782]; heterophilic cell adhesion [goid 0007157] [evidence IEA]
GI_16118236-S	75.7	2.5	30.28	0.0330251	1	0.6111	NaN	KRTAP4-12	Homo sapiens keratin associated protein 4-12 (KRTAP4-12), mRNA.	GI_16118236		intermediate filament [goid 0005882] [evidence IEA]
GI_14916495-A	169.2	5.6	30.2143	0.0330969	1	0.7778	NaN	RARB	Homo sapiens retinoic acid receptor, beta (RARB), transcript variant 2, mRNA.	GI_14916495	retinoic acid receptor activity [goid 0003708] [evidence TAS] [pmid 2833708]; DNA binding [goid 0003677] [evidence P]; steroid hormone receptor activity [goid 0003707] [evidence IEA]; molecular_function unknown [goid 0005554] [evidence ND]; transcription factor activity [goid 0003700] [evidence IEA]	nucleus [goid 0005634] [evidence IEA]; cellular_component unknown [goid 0008372] [evidence ND]	oncogenesis [goid 0007048] [evidence NR]; signal transduction [goid 0007165] [evidence TAS] [pmid 2833708]; cell growth and/or maintenance [goid 0008151] [evidence IEA]; regulation of transcription, DNA-dependent [goid 0006355] [evidence IEA]; biological_process unknown [goid 0000004] [evidence ND]
GI_14149864-S	713.6	23.7	30.1097	0.0332119	1	1	NaN	FLJ13391	Homo sapiens hypothetical protein FLJ13391 (FLJ13391), mRNA.	GI_14149864
GI_10834981-S	609.6	20.3	30.0296	0.0333005	1	1	NaN	IGFBP5	Homo sapiens insulin-like growth factor binding protein 5 (IGFBP5), mRNA.	GI_10834981	insulin-like growth factor binding [goid 0005520] [evidence IEA]	extracellular space [goid 0005615] [evidence NR]	signal transduction [goid 0007165] [evidence NR] [pmid 7525452]; regulation of cell growth [goid 0001558] [evidence IEA]
GI_11863155-S	1038.6	34.8	29.8448	0.0335066	1	1	NaN	RECK	Homo sapiens reversion-inducing-cysteine-rich protein with kazal motifs (RECK), mRNA.	GI_11863155	metalloendopeptidase inhibitor activity [goid 0008191] [evidence TAS] [pmid 9789069]; serine protease inhibitor activity [goid 0004867] [evidence IEA]	membrane [goid 0016020] [evidence IEA]; membrane fraction [goid 0005624] [evidence TAS] [pmid 9789069]	cell growth and/or maintenance [goid 0008151] [evidence IEA]; negative regulation of cell cycle [goid 0045786] [evidence IEA]
GI_28466988-S	889.8	30	29.66	0.0337154	1	1	NaN	ATP10D	Homo sapiens ATPase, Class V, type 10D (ATP10D), mRNA.	GI_28466988	ATP binding [goid 0005524] [evidence NAS] [pmid 12532265]; magnesium ion binding [goid 0000287] [evidence NAS] [pmid 12532265]; hydrolase activity [goid 0016787] [evidence IEA]; phospholipid-translocating ATPase activity [goid 0004012] [evidence NAS] [pmid 12532265]; ATPase activity [goid 0016887] [evidence IEA]	integral to membrane [goid 0016021] [evidence NAS] [pmid 12532265]	cation transport [goid 0006812] [evidence NAS] [pmid 12532265]
GI_15451787-S	391	13.4	29.1791	0.0342711	1	0.7778	NaN	PDGFRA	Homo sapiens platelet-derived growth factor receptor, alpha polypeptide (PDGFRA), mRNA.	GI_15451787	platelet-derived growth factor, alpha-receptor activity [goid 0005018] [evidence TAS] [pmid 10806482]; transmembrane receptor protein tyrosine kinase activity [goid 0004714] [evidence IEA]; ATP binding [goid 0005524] [evidence IEA]; receptor activity [goid 0004872] [evidence IEA]; transferase activity [goid 0016740] [evidence IEA]; vascular endothelial growth factor receptor activity [goid 000502…	integral to plasma membrane [goid 0005887] [evidence TAS] [pmid 8586421]	cell surface receptor linked signal transduction [goid 0007166] [evidence TAS] [pmid 10806482]; signal transduction [goid 0007165] [evidence P] [pmid 8586421]; cell proliferation [goid 0008283] [evidence TAS] [pmid 10806482]; transmembrane receptor protein tyrosine kinase signaling pathway [goid 0007169] [evidence IEA]; protein amino acid phosphorylation [goid 0006468] [evidence IEA]
GI_4557013-S	405.5	14.1	28.7589	0.0347719	1	0.7778	NaN	CAT	Homo sapiens catalase (CAT), mRNA.	GI_4557013	catalase activity [goid 0004096] [evidence TAS] [pmid 2268310]; peroxidase activity [goid 0004601] [evidence IEA]; oxidoreductase activity [goid 0016491] [evidence IEA]	peroxisome [goid 0005777] [evidence IEA]	response to oxidative stress [goid 0006979] [evidence IEA]; catalase reaction [goid 0006802] [evidence IEA]; peroxidase reaction [goid 0006804] [evidence IEA]; electron transport [goid 0006118] [evidence IEA]
GI_18379352-S	529.1	18.4	28.7554	0.034776	1	1	NaN	WFDC1	Homo sapiens WAP four-disulfide core domain 1 (WFDC1), mRNA.	GI_18379352	molecular_function unknown [goid 0005554] [evidence ND]; serine protease inhibitor activity [goid 0004867] [evidence IEA]	extracellular space [goid 0005615] [evidence NAS] [pmid 10967136]	negative regulation of cell growth [goid 0030308] [evidence NAS] [pmid 10967136]
GI_31341888-S	923.2	32.6	28.319	0.035312	1	1	NaN	MGC52117	Homo sapiens hypothetical protein MGC52117 (MGC52117), mRNA.	GI_31341888
GI_4506264-S	472.5	16.7	28.2934	0.0353439	1	0.8889	NaN	PTGS2	Homo sapiens prostaglandin-endoperoxide synthase 2 (prostaglandin G/H synthase and cyclooxygenase) (PTGS2), mRNA.	GI_4506264	prostaglandin-endoperoxide synthase activity [goid 0004666] [evidence TAS] [pmid 9630216]; peroxidase activity [goid 0004601] [evidence IEA]; oxidoreductase activity [goid 0016491] [evidence IEA]; oxidoreductase activity, acting on single donors with incorporation of molecular oxygen, incorporation of two atoms of oxygen [goid 0016702] [evidence IEA]	membrane [goid 0016020] [evidence IEA]; cytoplasm [goid 0005737] [evidence TAS] [pmid 10842192]	physiological process [goid 0007582] [evidence TAS] [pmid 9630216]; prostaglandin metabolism [goid 0006693] [evidence E]; cell motility [goid 0006928] [evidence TAS] [pmid 9630216]; inflammatory response [goid 0006954] [evidence NR]; prostaglandin biosynthesis [goid 0001516] [evidence IEA]; peroxidase reaction [goid 0006804] [evidence IEA]; response to oxidative stress [goid 0006979] [evidence IE…
GI_16506290-S	763.9	27.1	28.1882	0.0354758	1	1	NaN	OSR2	Homo sapiens odd-skipped-related 2A protein (OSR2), mRNA.	GI_16506290	electron transporter activity [goid 0005489] [evidence IEA]		electron transport [goid 0006118] [evidence IEA]
GI_34303929-S	3143.2	113.3	27.7423	0.0360461	1	1	NaN	C14orf31	Homo sapiens chromosome 14 open reading frame 31 (C14orf31), mRNA.	GI_34303929		cytoskeleton [goid 0005856] [evidence IEA]
GI_34147646-S	5420.4	195.8	27.6834	0.0361228	1	1	NaN	FHL1	Homo sapiens four and a half LIM domains 1 (FHL1), mRNA.	GI_34147646	molecular_function unknown [goid 0005554] [evidence ND]	cellular_component unknown [goid 0008372] [evidence ND]	muscle development [goid 0007517] [evidence NAS]; cell growth [goid 0016049] [evidence NAS]; cell differentiation [goid 0030154] [evidence IEA]
GI_6912681-S	1104	40.2	27.4627	0.036413	1	1	NaN	SPON2	Homo sapiens spondin 2, extracellular matrix protein (SPON2), mRNA.	GI_6912681	structural molecule activity [goid 0005198] [evidence IEA]	extracellular space [goid 0005615] [evidence NR]	axon guidance [goid 0007411] [evidence TAS] [pmid 10512675]
GI_27765084-I	280.4	10.4	26.9615	0.0370899	1	0.7778	NaN	CAST	Homo sapiens calpastatin (CAST), transcript variant 2, mRNA.	GI_27765084	endopeptidase inhibitor activity [goid 0004866] [evidence E]
GI_22748636-S	61.4	2.3	26.6957	0.0374593	1	0.6111	NaN	FLJ34922	Homo sapiens hypothetical protein FLJ34922 (FLJ34922), mRNA.	GI_22748636
GI_34304351-S	3482.6	130.9	26.605	0.0375869	1	1	NaN	BGN	Homo sapiens biglycan (BGN), mRNA.	GI_34304351	extracellular matrix structural constituent [goid 0005201] [evidence NAS] [pmid 1860845]	extracellular matrix [goid 0005578] [evidence NAS] [pmid 1860845]	biological_process unknown [goid 0000004] [evidence ND]
GI_32307182-S	182.8	6.9	26.4928	0.0377462	1	0.7778	NaN	SEMA3C	Homo sapiens sema domain, immunoglobulin domain (Ig), short basic domain, secreted, (semaphorin) 3C (SEMA3C), mRNA.	GI_32307182			drug resistance [goid 0009315] [evidence TAS] [pmid 9405678]; cell growth and/or maintenance [goid 0008151] [evidence TAS] [pmid 9405678]; immune response [goid 0006955] [evidence TAS] [pmid 9168980]; development [goid 0007275] [evidence IEA]; response to drug [goid 0042493] [evidence TAS]
GI_27735136-S	562.9	21.3	26.4272	0.0378398	1	1	NaN	FLJ39822	Homo sapiens hypothetical protein FLJ39822 (FLJ39822), mRNA.	GI_27735136	amino acid-polyamine transporter activity [goid 0005279] [evidence IEA]	membrane [goid 0016020] [evidence IEA]	amino acid transport [goid 0006865] [evidence IEA]
GI_31563525-S	116.2	4.4	26.4091	0.0378657	1	0.7222	NaN	SLC24A3	Homo sapiens solute carrier family 24 (sodium/potassium/calcium exchanger), member 3 (SLC24A3), mRNA.	GI_31563525	symporter activity [goid 0015293] [evidence IEA]; antiporter activity [goid 0015297] [evidence IEA]	integral to membrane [goid 0016021] [evidence IEA]	sodium ion transport [goid 0006814] [evidence IEA]; potassium ion transport [goid 0006813] [evidence IEA]; transport [goid 0006810] [evidence IEA]; calcium ion transport [goid 0006816] [evidence IEA]; symport [goid 0015983] [evidence IEA]; antiport [goid 0015982] [evidence IEA]
GI_44917616-S	2123.8	81.6	26.027	0.0384217	1	1	NaN	N2N	Homo sapiens similar to NOTCH2 protein (N2N), mRNA.	GI_44917616
GI_4504618-S	2006.3	78	25.7218	0.0388775	1	1	NaN	IGFBP7	Homo sapiens insulin-like growth factor binding protein 7 (IGFBP7), mRNA.	GI_4504618	insulin-like growth factor binding [goid 0005520] [evidence IEA]	extracellular [goid 0005576] [evidence IEA]	negative regulation of cell proliferation [goid 0008285] [evidence TAS] [pmid 8939990]; regulation of cell growth [goid 0001558] [evidence IEA]
GI_4505414-S	5026.3	196.2	25.6182	0.0390347	1	1	NaN	NQO1	Homo sapiens NAD(P)H dehydrogenase, quinone 1 (NQO1), mRNA.	GI_4505414	NAD(P)H dehydrogenase (quinone) activity [goid 0003955] [evidence TAS] [pmid 10393963]; cytochrome-b5 reductase activity [goid 0004128] [evidence TAS] [pmid 9579781]; oxidoreductase activity [goid 0016491] [evidence IEA]	cytoplasm [goid 0005737] [evidence TAS] [pmid 2843525]	nitric oxide biosynthesis [goid 0006809] [evidence TAS] [pmid 9579781]; response to toxin [goid 0009636] [evidence TAS] [pmid 10393963]; synaptic transmission, cholinergic [goid 0007271] [evidence TAS] [pmid 9579781]; xenobiotic metabolism [goid 0006805] [evidence TAS] [pmid 10393963]; electron transport [goid 0006118] [evidence IEA]
GI_14719826-S	1312.5	51.7	25.3868	0.0393905	1	1	NaN	COL1A1	Homo sapiens collagen, type I, alpha 1 (COL1A1), mRNA.	GI_14719826	structural constituent of bone [goid 0008147] [evidence NR]; collagen [goid 0005202] [evidence NR]; extracellular matrix structural constituent [goid 0005201] [evidence IEA]	collagen type I [goid 0005584] [evidence NR]; collagen [goid 0005581] [evidence IEA]; microfibril [goid 0001527] [evidence IEA]	epidermal differentiation [goid 0008544] [evidence TAS] [pmid 1303238]; skeletal development [goid 0001501] [evidence TAS] [pmid 1874719]
GI_29789372-S	69.5	2.8	24.8214	0.0402878	1	0.6667	NaN	LOC92689	Homo sapiens hypothetical protein BC001096 (LOC92689), mRNA.	GI_29789372
GI_19311007-A	90.8	3.7	24.5405	0.0407489	1	0.6667	NaN	GEFT	Homo sapiens RAC/CDC42 exchange factor (GEFT), transcript variant 2, mRNA.	GI_19311007
GI_5031778-S	520.4	21.4	24.3178	0.0411222	1	1	NaN	IFI16	Homo sapiens interferon, gamma-inducible protein 16 (IFI16), mRNA.	GI_5031778
GI_27436944-I	5017.1	207.1	24.2255	0.0412788	1	1	NaN	LMNA	Homo sapiens lamin A/C (LMNA), transcript variant 2, mRNA.	GI_27436944	structural molecule activity [goid 0005198] [evidence TAS] [pmid 8344919]	nuclear lamina [goid 0005652] [evidence P] [pmid 3453101]; lamin filament [goid 0005638] [evidence TAS] [pmid 10080180]; kinesin complex [goid 0005871] [evidence IEA]; nucleus [goid 0005634] [evidence IEA]	muscle development [goid 0007517] [evidence TAS] [pmid 10080180]; cell shape and cell size control [goid 0007148] [evidence NR]
GI_31652245-I	656.7	27.3	24.0549	0.0415715	1	1	NaN	TNFRSF19	Homo sapiens tumor necrosis factor receptor superfamily, member 19 (TNFRSF19), transcript variant 2, mRNA.	GI_31652245	tumor necrosis factor receptor activity [goid 0005031] [evidence NAS] [pmid 10809768]; receptor activity [goid 0004872] [evidence IEA]	integral to membrane [goid 0016021] [evidence NAS] [pmid 10809768]	JNK cascade [goid 0007254] [evidence NAS] [pmid 10809768]; induction of apoptosis [goid 0006917] [evidence NAS] [pmid 10809768]; apoptosis [goid 0006915] [evidence IEA]
GI_23065546-A	276.5	11.5	24.0435	0.0415913	1	0.7778	NaN	GSTM1	Homo sapiens glutathione S-transferase M1 (GSTM1), transcript variant 2, mRNA.	GI_23065546	glutathione transferase activity [goid 0004364] [evidence P] [pmid 8403204]; tumor suppressor [goid 0008181] [evidence P] [pmid 8403204]	cytoplasm [goid 0005737] [evidence NR]
GI_12707571-A	1386.6	57.8	23.9896	0.0416847	1	1	NaN	ECM1	Homo sapiens extracellular matrix protein 1 (ECM1), transcript variant 2, mRNA.	GI_12707571		extracellular matrix [goid 0005578] [evidence P] [pmid 9367673]
GI_19743802-S	895.8	37.5	23.888	0.041862	1	1	NaN	FBLN5	Homo sapiens fibulin 5 (FBLN5), mRNA.	GI_19743802	integrin binding [goid 0005178] [evidence TAS] [pmid 10428823]; calcium ion binding [goid 0005509] [evidence IEA]; cell adhesion molecule activity [goid 0005194] [evidence IEA]	extracellular matrix [goid 0005578] [evidence TAS] [pmid 10428823]; soluble fraction [goid 0005625] [evidence TAS] [pmid 10428823]	cell-matrix adhesion [goid 0007160] [evidence TAS] [pmid 10428823]
GI_7662111-S	137.2	5.8	23.6552	0.0422741	1	0.7778	NaN	KIAA0427	Homo sapiens KIAA0427 gene product (KIAA0427), mRNA.	GI_7662111	RNA binding [goid 0003723] [evidence IEA]; DNA binding [goid 0003677] [evidence IEA]	nucleus [goid 0005634] [evidence IEA]	protein biosynthesis [goid 0006412] [evidence IEA]; regulation of transcription, DNA-dependent [goid 0006355] [evidence IEA]
GI_4758085-S	11195.2	474.2	23.6086	0.0423574	1	1	NaN	CSRP1	Homo sapiens cysteine and glycine-rich protein 1 (CSRP1), mRNA.	GI_4758085	zinc ion binding [goid 0008270] [evidence TAS] [pmid 1374386]	nucleus [goid 0005634] [evidence IEA]
GI_6912569-S	448.7	19.1	23.4921	0.0425674	1	1	NaN	P8	Homo sapiens p8 protein (candidate of metastasis 1) (P8), mRNA.	GI_6912569	molecular_function unknown [goid 0005554] [evidence ND]	nucleus [goid 0005634] [evidence IDA] [pmid 10092851]	induction of apoptosis [goid 0006917] [evidence NAS]; cell growth [goid 0016049] [evidence IDA] [pmid 10092851]
GI_31543612-S	145.6	6.2	23.4839	0.0425824	1	0.7778	NaN	SCML1	Homo sapiens sex comb on midleg-like 1 (Drosophila) (SCML1), mRNA.	GI_31543612	DNA binding [goid 0003677] [evidence P] [pmid 9570953]; transcription factor activity [goid 0003700] [evidence TAS] [pmid 9570953]		embryogenesis and morphogenesis [goid 0007345] [evidence TAS] [pmid 9570953]; morphogenesis [goid 0009653] [evidence TAS]
GI_21389338-S	732.3	31.3	23.3962	0.042742	1	1	NaN	nexilin	Homo sapiens likely ortholog of rat F-actin binding protein nexilin (nexilin), mRNA.	GI_21389338
GI_5453823-S	96.9	4.2	23.0714	0.0433437	1	0.7222	NaN	OAS3	Homo sapiens 2'-5'-oligoadenylate synthetase 3, 100kDa (OAS3), mRNA.	GI_5453823
GI_37595568-S	3604.1	158	22.8108	0.043839	1	1	NaN	SCGF	Homo sapiens stem cell growth factor; lymphocyte secreted C-type lectin (SCGF), mRNA.	GI_37595568	stem cell factor receptor binding [goid 0005173] [evidence E] [pmid 9207134]; lectin [goid 0005530] [evidence P] [pmid 9705843]; sugar binding [goid 0005529] [evidence NAS]; growth factor activity [goid 0008083] [evidence IDA]	extracellular space [goid 0005615] [evidence E] [pmid 9207134]; extracellular [goid 0005576] [evidence IDA]	positive regulation of cell proliferation [goid 0008284] [evidence IDA] [pmid 9207134]; cell-cell signaling [goid 0007267] [evidence NR]; heterophilic cell adhesion [goid 0007157] [evidence IEA]
GI_4507462-S	61.4	2.7	22.7407	0.0439739	1	0.6667	NaN	TGFB2	Homo sapiens transforming growth factor, beta 2 (TGFB2), mRNA.	GI_4507462	transforming growth factor-beta receptor binding [goid 0005160] [evidence TAS] [pmid 2850146]	extracellular space [goid 0005615] [evidence TAS] [pmid 3162414]	signal transduction [goid 0007165] [evidence TAS] [pmid 3162414]; cell proliferation [goid 0008283] [evidence TAS] [pmid 3322813]; cell-cell signaling [goid 0007267] [evidence TAS] [pmid 3322813]; regulation of cell cycle [goid 0000074] [evidence IEA]; cell growth [goid 0016049] [evidence IEA]; growth [goid 0040007] [evidence IEA]
GI_33620724-S	6114.6	275	22.2349	0.0449743	1	1	NaN	DSCR1	Homo sapiens Down syndrome critical region gene 1 (DSCR1), mRNA.	GI_33620724
GI_28610150-S	450.6	20.3	22.197	0.045051	1	1	NaN	IL7R	Homo sapiens interleukin 7 receptor (IL7R), mRNA.	GI_28610150	antigen binding [goid 0003823] [evidence TAS] [pmid 9495344]; interleukin-7 receptor activity [goid 0004917] [evidence TAS] [pmid 8266077]; receptor activity [goid 0004872] [evidence IEA]; hematopoietin/interferon-class (D200-domain) cytokine receptor activity [goid 0004896] [evidence IEA]	integral to membrane [goid 0016021] [evidence IEA]	regulation of DNA recombination [goid 0000018] [evidence TAS] [pmid 9495344]; cell surface receptor linked signal transduction [goid 0007166] [evidence TAS] [pmid 9843216]; signal transduction [goid 0007165] [evidence E] [pmid 2317865]; immune response [goid 0006955] [evidence TAS] [pmid 9843216]; antimicrobial humoral response (sensu Invertebrata) [goid 0006960] [evidence TAS] [pmid 9495344]; an…
GI_42656854-S	206	9.3	22.1505	0.0451456	1	0.7778	NaN	LOC401093	Homo sapiens LOC401093 (LOC401093), mRNA.	GI_42656854
GI_13899331-S	287	13	22.0769	0.0452962	1	0.7778	NaN	DKFZP434B044	Homo sapiens hypothetical protein DKFZp434B044 (DKFZP434B044), mRNA.	GI_13899331		extracellular [goid 0005576] [evidence IEA]
GI_24497555-S	100.9	4.6	21.9348	0.0455897	1	0.7222	NaN	HOXA7	Homo sapiens homeo box A7 (HOXA7), mRNA.	GI_24497555	transcription factor activity [goid 0003700] [evidence TAS] [pmid 9804983]	nucleus [goid 0005634] [evidence IEA]	regulation of transcription, DNA-dependent [goid 0006355] [evidence IEA]; development [goid 0007275] [evidence IEA]
GI_42655979-S	51.9	2.4	21.625	0.0462428	1	0.6111	NaN	TBX15	Homo sapiens T-box 15 (TBX15), mRNA.	GI_42655979
GI_27734896-S	97.3	4.5	21.6222	0.0462487	1	0.7222	NaN	FLJ39553	Homo sapiens hypothetical protein FLJ39553 (FLJ39553), mRNA.	GI_27734896
GI_32171198-S	323.7	15	21.58	0.0463392	1	0.7778	NaN	LOC338773	Homo sapiens hypothetical protein LOC338773 (LOC338773), mRNA.	GI_32171198
GI_15451788-S	1901.8	89.9	21.1546	0.047271	1	1	NaN	PDGFRB	Homo sapiens platelet-derived growth factor receptor, beta polypeptide (PDGFRB), mRNA.	GI_15451788	platelet-derived growth factor receptor activity [goid 0005017] [evidence TAS] [pmid 2536956]; platelet activating factor receptor activity [goid 0004992] [evidence TAS] [pmid 2536956]; ATP binding [goid 0005524] [evidence IEA]; receptor activity [goid 0004872] [evidence IEA]; transferase activity [goid 0016740] [evidence IEA]; vascular endothelial growth factor receptor activity [goid 0005021] […	integral to membrane [goid 0016021] [evidence IEA]	signal transduction [goid 0007165] [evidence TAS] [pmid 10821867]; transmembrane receptor protein tyrosine kinase signaling pathway [goid 0007169] [evidence IEA]; cell growth and/or maintenance [goid 0008151] [evidence IEA]; protein amino acid phosphorylation [goid 0006468] [evidence IEA]
GI_22538429-A	2833.8	134	21.1478	0.0472863	1	1	NaN	CTSB	Homo sapiens cathepsin B (CTSB), transcript variant 1, mRNA.	GI_22538429	cathepsin B activity [goid 0004213] [evidence TAS] [pmid 1645961]; hydrolase activity [goid 0016787] [evidence IEA]	lysosome [goid 0005764] [evidence NR]; intracellular [goid 0005622] [evidence TAS] [pmid 1645961]	proteolysis and peptidolysis [goid 0006508] [evidence TAS] [pmid 3463996]
GI_34147389-S	52.7	2.5	21.08	0.0474383	1	0.6111	NaN	MGC4659	Homo sapiens hole gene (MGC4659), mRNA.	GI_34147389
GI_4505266-S	792.4	37.6	21.0745	0.0474508	1	1	NaN	MSX1	Homo sapiens msh homeo box homolog 1 (Drosophila) (MSX1), mRNA.	GI_4505266	transcription factor activity [goid 0003700] [evidence IEA]	nucleus [goid 0005634] [evidence IEA]	skeletal development [goid 0001501] [evidence TAS] [pmid 8696335]; histogenesis and organogenesis [goid 0007397] [evidence TAS] [pmid 2565810]; regulation of transcription, DNA-dependent [goid 0006355] [evidence IEA]; development [goid 0007275] [evidence IEA]
GI_27597079-S	98.5	4.7	20.9574	0.0477157	1	0.7222	NaN	CACNA1C	Homo sapiens calcium channel, voltage-dependent, L type, alpha 1C subunit (CACNA1C), mRNA.	GI_27597079	voltage-gated calcium channel activity [goid 0005245] [evidence E] [pmid 8392192]	voltage-gated calcium channel complex [goid 0005891] [evidence E] [pmid 8392192]	regulation of heart rate [goid 0008016] [evidence P] [pmid 8392192]; small molecule transport [goid 0006832] [evidence E] [pmid 8392192]; circulation [goid 0008015] [evidence NR]
GI_24430164-A	1291.7	61.9	20.8675	0.0479213	1	1	NaN	PMP22	Homo sapiens peripheral myelin protein 22 (PMP22), transcript variant 3, mRNA.	GI_24430164		membrane fraction [goid 0005624] [evidence NR]; integral to plasma membrane [goid 0005887] [evidence NR]	negative regulation of cell proliferation [goid 0008285] [evidence NR]; peripheral nervous system development [goid 0007422] [evidence E] [pmid 8275092]; synaptic transmission [goid 0007268] [evidence E] [pmid 8275092]
GI_20127455-S	2987.6	143.5	20.8195	0.0480319	1	1	NaN	GNG11	Homo sapiens guanine nucleotide binding protein (G protein), gamma 11 (GNG11), mRNA.	GI_20127455	heterotrimeric G-protein GTPase, gamma-subunit [goid 0000265] [evidence TAS] [pmid 7665596]; signal transducer activity [goid 0004871] [evidence IEA]; heterotrimeric G-protein GTPase activity [goid 0003927] [evidence TAS]	peripheral plasma membrane protein [goid 0000157] [evidence P] [pmid 7665596]; heterotrimeric G-protein complex [goid 0005834] [evidence IEA]	signal transduction [goid 0007165] [evidence TAS] [pmid 7665596]; G-protein coupled receptor protein signaling pathway [goid 0007186] [evidence IEA]
GI_16554578-S	4273.7	205.5	20.7966	0.0480848	1	1	NaN	COL5A1	Homo sapiens collagen, type V, alpha 1 (COL5A1), mRNA.	GI_16554578	collagen [goid 0005202] [evidence TAS] [pmid 8575750]; heparin binding [goid 0008201] [evidence IEA]; extracellular matrix structural constituent [goid 0005201] [evidence IEA]; DNA binding [goid 0003677] [evidence IEA]	collagen type V [goid 0005588] [evidence TAS] [pmid 9042913]; collagen [goid 0005581] [evidence IEA]; nucleus [goid 0005634] [evidence IEA]	cell adhesion [goid 0007155] [evidence IEA]; regulation of transcription, DNA-dependent [goid 0006355] [evidence IEA]
GI_21536467-A	4901.6	239	20.5088	0.0487596	1	1	NaN	AXL	Homo sapiens AXL receptor tyrosine kinase (AXL), transcript variant 2, mRNA.	GI_21536467	transmembrane receptor protein tyrosine kinase activity [goid 0004714] [evidence TAS] [pmid 1656220]; ATP binding [goid 0005524] [evidence IEA]; receptor activity [goid 0004872] [evidence IEA]; transferase activity [goid 0016740] [evidence IEA]	integral to plasma membrane [goid 0005887] [evidence TAS] [pmid 1656220]	signal transduction [goid 0007165] [evidence TAS] [pmid 1656220]; regulation of cell cycle [goid 0000074] [evidence TAS] [pmid 1656220]; cell growth and/or maintenance [goid 0008151] [evidence IEA]; protein amino acid phosphorylation [goid 0006468] [evidence IEA]
GI_31324542-S	1939.2	94.9	20.4341	0.0489377	1	1	NaN	CaMKIINalpha	Homo sapiens calcium/calmodulin-dependent protein kinase II (CaMKIINalpha), mRNA.	GI_31324542
GI_9994186-S	670.3	33.1	20.2508	0.0493809	1	1	NaN	PDGFC	Homo sapiens platelet derived growth factor C (PDGFC), mRNA.	GI_9994186
GI_5901943-S	1234.6	61.4	20.1075	0.0497327	1	1	NaN	EMILIN1	Homo sapiens elastin microfibril interfacer 1 (EMILIN1), mRNA.	GI_5901943	extracellular matrix glycoprotein [goid 0005207] [evidence NR]; cell adhesion molecule activity [goid 0005194] [evidence IEA] [pmid 10358019]; protein binding [goid 0005515] [evidence IPI] [pmid 11278945]; extracellular matrix structural constituent [goid 0005201] [evidence NR]	extracellular matrix [goid 0005578] [evidence NR]	cell adhesion [goid 0007155] [evidence TAS] [pmid 10358019]; oncogenesis [goid 0007048] [evidence TAS] [pmid 10358019]; carbohydrate metabolism [goid 0005975] [evidence IEA]
GI_31543930-S	1130.6	57	19.8351	0.0504157	1	1	NaN	VAMP5	Homo sapiens vesicle-associated membrane protein 5 (myobrevin) (VAMP5), mRNA.	GI_31543930		integral to membrane [goid 0016021] [evidence IEA]; plasma membrane [goid 0005886] [evidence TAS] [pmid 9725904]; kinesin complex [goid 0005871] [evidence IEA]	nonselective vesicle transport [goid 0006899] [evidence TAS] [pmid 9725904]; muscle development [goid 0007517] [evidence P] [pmid 9725904]; myogenesis [goid 0007519] [evidence IEA]
GI_4503918-S	1584.3	80	19.8038	0.0504955	1	1	NaN	GAS1	Homo sapiens growth arrest-specific 1 (GAS1), mRNA.	GI_4503918	molecular_function unknown [goid 0005554] [evidence ND]	integral to membrane [goid 0016021] [evidence IEA]; extrinsic to plasma membrane, GPI-anchored [goid 0046658] [evidence ISS]	cell cycle arrest [goid 0007050] [evidence TAS] [pmid 8127893]; negative regulation of cell proliferation [goid 0008285] [evidence TAS] [pmid 8127893]; negative regulation of S phase of mitotic cell cycle [goid 0045749] [evidence NAS]
GI_42766421-S	56.6	2.9	19.5172	0.0512367	1	0.6667	NaN	LOC387758	Homo sapiens similar to RIKEN cDNA 1110018M03 (LOC387758), mRNA.	GI_42766421
GI_8393298-S	1956.6	100.9	19.3915	0.051569	1	1	NaN	EFEMP2	Homo sapiens EGF-containing fibulin-like extracellular matrix protein 2 (EFEMP2), mRNA.	GI_8393298	extracellular matrix structural constituent [goid 0005201] [evidence TAS] [pmid 10601734]; calcium ion binding [goid 0005509] [evidence IEA]; transmembrane receptor activity [goid 0004888] [evidence IEA]	basement membrane [goid 0005604] [evidence TAS] [pmid 10601734]; membrane [goid 0016020] [evidence IEA]	blood coagulation [goid 0007596] [evidence IEA]
GI_34734077-S	306.1	15.8	19.3734	0.0516171	1	0.7778	NaN	FOSL2	Homo sapiens FOS-like antigen 2 (FOSL2), mRNA.	GI_34734077
GI_20336745-I	239.7	12.4	19.3306	0.0517313	1	0.7778	NaN	H2AFY	Homo sapiens H2A histone family, member Y (H2AFY), transcript variant 1, mRNA.	GI_20336745	DNA binding [goid 0003677] [evidence NAS] [pmid 9714746]	chromosome [goid 0005694] [evidence IEA]; nucleus [goid 0005634] [evidence IEA]; nucleosome [goid 0000786] [evidence NAS] [pmid 9714746]	nucleosome assembly [goid 0006334] [evidence NAS] [pmid 9714746]; chromosome organization and biogenesis (sensu Eukarya) [goid 0007001] [evidence IEA]
GI_27436944-A	3584.2	188.6	19.0042	0.0526198	1	1	NaN	LMNA	Homo sapiens lamin A/C (LMNA), transcript variant 2, mRNA.	GI_27436944	structural molecule activity [goid 0005198] [evidence TAS] [pmid 8344919]	nuclear lamina [goid 0005652] [evidence P] [pmid 3453101]; lamin filament [goid 0005638] [evidence TAS] [pmid 10080180]; kinesin complex [goid 0005871] [evidence IEA]; nucleus [goid 0005634] [evidence IEA]	muscle development [goid 0007517] [evidence TAS] [pmid 10080180]; cell shape and cell size control [goid 0007148] [evidence NR]
GI_32895367-A	2248.9	118.5	18.9781	0.0526924	1	1	NaN	COL8A1	Homo sapiens collagen, type VIII, alpha 1 (COL8A1), transcript variant 2, mRNA.	GI_32895367	collagen [goid 0005202] [evidence TAS] [pmid 2029894]; extracellular matrix structural constituent [goid 0005201] [evidence IEA]; cell adhesion molecule activity [goid 0005194] [evidence IEA]; molecular_function unknown [goid 0005554] [evidence ND]	microfibril [goid 0001527] [evidence IEA]; collagen type VIII [goid 0005591] [evidence TAS] [pmid 2029894]; extracellular matrix [goid 0005578] [evidence IEA]; cellular_component unknown [goid 0008372] [evidence ND]	cell adhesion [goid 0007155] [evidence IEA]; somatic muscle development [goid 0007525] [evidence NAS]
GI_4557616-S	2943.8	155.3	18.9556	0.0527549	1	1	NaN	GAS6	Homo sapiens growth arrest-specific 6 (GAS6), mRNA.	GI_4557616	receptor binding [goid 0005102] [evidence TAS] [pmid 7854420]; calcium ion binding [goid 0005509] [evidence IEA]	extracellular [goid 0005576] [evidence IEA]	signal transduction [goid 0007165] [evidence TAS] [pmid 7854420]; cell proliferation [goid 0008283] [evidence TAS] [pmid 7854420]
GI_21536443-A	14135.2	751.9	18.7993	0.0531934	1	1	NaN	BZRP	Homo sapiens benzodiazapine receptor (peripheral) (BZRP), transcript variant PBR-S, mRNA.	GI_21536443	benzodiazepine receptor activity [goid 0008503] [evidence E] [pmid 1326278]	mitochondrial outer membrane [goid 0005741] [evidence NR]	mitochondrial translocation [goid 0006628] [evidence E] [pmid 1326278]
GI_8922566-S	6511.6	347.1	18.76	0.0533049	1	1	NaN	FLJ10647	Homo sapiens hypothetical protein FLJ10647 (FLJ10647), mRNA.	GI_8922566
GI_8051612-I	1623	87.1	18.6338	0.0536661	1	1	NaN	KDELR3	Homo sapiens KDEL (Lys-Asp-Glu-Leu) endoplasmic reticulum protein retention receptor 3 (KDELR3), transcript variant 1, mRNA.	GI_8051612	protein transporter activity [goid 0008565] [evidence IEA]; receptor activity [goid 0004872] [evidence IEA]	endoplasmic reticulum [goid 0005783] [evidence IEA]; integral to membrane [goid 0016021] [evidence IEA]	intracellular protein transport [goid 0006886] [evidence IEA]
GI_29789280-S	265.3	14.3	18.5524	0.0539012	1	0.7778	NaN	KIAA1750	Homo sapiens KIAA1750 protein (KIAA1750), mRNA.	GI_29789280	DNA binding [goid 0003677] [evidence IEA]	nucleus [goid 0005634] [evidence IEA]	nucleosome assembly [goid 0006334] [evidence IEA]; regulation of transcription, DNA-dependent [goid 0006355] [evidence IEA]
GI_5031882-S	537.9	29.1	18.4845	0.0540993	1	1	NaN	LOXL1	Homo sapiens lysyl oxidase-like 1 (LOXL1), mRNA.	GI_5031882	electron transporter activity [goid 0005489] [evidence TAS] [pmid 7689553]; protein-lysine 6-oxidase activity [goid 0004720] [evidence IEA]; copper ion binding [goid 0005507] [evidence IEA]; oxidoreductase activity [goid 0016491] [evidence IEA]; DNA binding [goid 0003677] [evidence IEA]	extracellular [goid 0005576] [evidence TAS] [pmid 7689553]; nucleus [goid 0005634] [evidence IEA]	protein modification [goid 0006464] [evidence TAS] [pmid 7689553]; regulation of transcription, DNA-dependent [goid 0006355] [evidence IEA]
GI_4505038-S	374.2	20.3	18.4335	0.0542491	1	1	NaN	LTBR	Homo sapiens lymphotoxin beta receptor (TNFR superfamily, member 3) (LTBR), mRNA.	GI_4505038	receptor activity [goid 0004872] [evidence NR]; transmembrane receptor activity [goid 0004888] [evidence IEA]	integral to membrane [goid 0016021] [evidence IEA]	signal transduction [goid 0007165] [evidence TAS] [pmid 8171323]; apoptosis [goid 0006915] [evidence IEA]; immune response [goid 0006955] [evidence IEA]
GI_4507926-S	79.1	4.3	18.3953	0.0543616	1	0.7222	NaN	WNT2	Homo sapiens wingless-type MMTV integration site family member 2 (WNT2), mRNA.	GI_4507926	extracellular matrix structural constituent [goid 0005201] [evidence NAS]; signal transducer activity [goid 0004871] [evidence IEA]	extracellular [goid 0005576] [evidence NAS] [pmid 2971536]	development [goid 0007275] [evidence NAS]; frizzled-2 signaling pathway [goid 0007223] [evidence IEA]
GI_42661209-S	1403.1	76.5	18.3412	0.0545221	1	1	NaN	LOC400610	Homo sapiens similar to RIKEN cDNA 1100001G20 (LOC400610), mRNA.	GI_42661209
GI_4503056-S	785.2	43	18.2605	0.0547631	1	1	NaN	CRYAB	Homo sapiens crystallin, alpha B (CRYAB), mRNA.	GI_4503056	chaperone activity [goid 0003754] [evidence NR]; structural constituent of eye lens [goid 0005212] [evidence IEA]	cytoplasm [goid 0005737] [evidence NR]; nucleus [goid 0005634] [evidence NR]	vision [goid 0007601] [evidence NR]; muscle contraction [goid 0006936] [evidence TAS] [pmid 9731540]; protein folding [goid 0006457] [evidence NR] [pmid 9731540]
GI_4557554-S	394.3	21.6	18.2546	0.0547806	1	1	NaN	ENG	Homo sapiens endoglin (Osler-Rendu-Weber syndrome 1) (ENG), mRNA.	GI_4557554	protein binding [goid 0005515] [evidence TAS] [pmid 8194490]; cell adhesion molecule activity [goid 0005194] [evidence IEA]	integral to plasma membrane [goid 0005887] [evidence TAS] [pmid 7894484]	circulation [goid 0008015] [evidence TAS] [pmid 7894484]; histogenesis and organogenesis [goid 0007397] [evidence TAS] [pmid 10348742]; cell adhesion [goid 0007155] [evidence IEA]; organogenesis [goid 0009887] [evidence TAS]
GI_7657505-S	79.8	4.4	18.1364	0.0551378	1	0.7222	NaN	RBMS3	Homo sapiens RNA binding motif, single stranded interacting protein (RBMS3), mRNA.	GI_7657505	RNA binding [goid 0003723] [evidence IEA]
GI_24308084-S	972.2	53.7	18.1043	0.0552355	1	1	NaN	MOXD1	Homo sapiens monooxygenase, DBH-like 1 (MOXD1), mRNA.	GI_24308084	copper ion binding [goid 0005507] [evidence IEA]; dopamine beta-monooxygenase activity [goid 0004500] [evidence IEA]		catecholamine metabolism [goid 0006584] [evidence IEA]
GI_35493905-S	571.4	31.8	17.9686	0.0556528	1	1	NaN	RIN2	Homo sapiens Ras and Rab interactor 2 (RIN2), mRNA.	GI_35493905	GTPase activator activity [goid 0005096] [evidence IEA]; Rab guanyl-nucleotide exchange factor activity [goid 0017112] [evidence NAS]		neuropeptide signaling pathway [goid 0007218] [evidence IEA]; intracellular signaling cascade [goid 0007242] [evidence IEA]; endocytosis [goid 0006897] [evidence IEA]
GI_24308070-S	462.9	25.9	17.8726	0.0559516	1	1	NaN	DKFZP566K1924	Homo sapiens DKFZP566K1924 protein (DKFZP566K1924), mRNA.	GI_24308070
GI_38176290-I	691.2	38.7	17.8605	0.0559896	1	1	NaN	CAV2	Homo sapiens caveolin 2 (CAV2), transcript variant 1, mRNA.	GI_38176290	tumor suppressor [goid 0008181] [evidence TAS] [pmid 9801158]	integral to membrane [goid 0016021] [evidence IEA]
GI_24432051-S	780.5	43.7	17.8604	0.0559898	1	1	NaN	FLJ25348	Homo sapiens hypothetical protein FLJ25348 (FLJ25348), mRNA.	GI_24432051
GI_39930520-S	4631.9	259.6	17.8424	0.0560461	1	1	NaN	LOC114990	Homo sapiens hypothetical protein BC013767 (LOC114990), mRNA.	GI_39930520
GI_4885170-S	282.6	16	17.6625	0.0566171	1	0.7778	NaN	CXorf6	Homo sapiens chromosome X open reading frame 6 (CXorf6), mRNA.	GI_4885170	molecular_function unknown [goid 0005554] [evidence ND]	cellular_component unknown [goid 0008372] [evidence ND]	biological_process unknown [goid 0000004] [evidence ND]
GI_39930394-S	173	9.8	17.6531	0.0566474	1	0.7778	NaN	KIAA1618	Homo sapiens KIAA1618 (KIAA1618), mRNA.	GI_39930394	transcription factor activity [goid 0003700] [evidence IEA]	intracellular [goid 0005622] [evidence IEA]	regulation of transcription, DNA-dependent [goid 0006355] [evidence IEA]
GI_5453596-S	2324.4	132.8	17.503	0.057133	1	1	NaN	CAPZA1	Homo sapiens capping protein (actin filament) muscle Z-line, alpha 1 (CAPZA1), mRNA.	GI_5453596	actin binding [goid 0003779] [evidence E] [pmid 7665558]; structural constituent of cytoskeleton [goid 0005200] [evidence IEA]; F-actin capping activity [goid 0003782] [evidence IEA]	F-actin capping protein complex [goid 0008290] [evidence TAS] [pmid 9331217]; actin cytoskeleton [goid 0015629] [evidence E] [pmid 7665558]	cell motility [goid 0006928] [evidence TAS] [pmid 9331217]; protein complex assembly [goid 0006461] [evidence TAS] [pmid 9331217]; actin cytoskeleton organization and biogenesis [goid 0030036] [evidence IEA]
GI_13259551-A	1790.9	102.7	17.4382	0.0573455	1	1	NaN	G1P3	Homo sapiens interferon, alpha-inducible protein (clone IFI-6-16) (G1P3), transcript variant 1, mRNA.	GI_13259551		integral to membrane [goid 0016021] [evidence IEA]	immune response [goid 0006955] [evidence TAS] [pmid 3017706]
GI_19913411-A	467	26.8	17.4254	0.0573876	1	1	NaN	MVP	Homo sapiens major vault protein (MVP), transcript variant 2, mRNA.	GI_19913411		ribonucleoprotein complex [goid 0030529] [evidence IEA]; cytoplasm [goid 0005737] [evidence TAS] [pmid 7585126]; nucleus [goid 0005634] [evidence TAS] [pmid 7585126]	drug resistance [goid 0009315] [evidence TAS] [pmid 7585126]; nucleocytoplasmic transport [goid 0006913] [evidence P] [pmid 7585126]; response to drug [goid 0042493] [evidence TAS]
GI_4503562-S	3186.1	183.5	17.3629	0.0575939	1	1	NaN	EMP3	Homo sapiens epithelial membrane protein 3 (EMP3), mRNA.	GI_4503562		integral to membrane [goid 0016021] [evidence IEA]; membrane fraction [goid 0005624] [evidence NR]	negative regulation of cell proliferation [goid 0008285] [evidence TAS] [pmid 8996089]; cell death [goid 0008219] [evidence NR]; development [goid 0007275] [evidence NR]; cell proliferation [goid 0008283] [evidence NR]; cell growth [goid 0016049] [evidence IEA]
GI_31317230-A	457	26.6	17.1805	0.0582057	1	1	NaN	FKBP7	Homo sapiens FK506 binding protein 7 (FKBP7), transcript variant 2, mRNA.	GI_31317230	cyclophilin [goid 0004600] [evidence IEA]; calcium ion binding [goid 0005509] [evidence IEA]; isomerase activity [goid 0016853] [evidence IEA]; FK506-sensitive peptidyl-prolyl cis-trans isomerase [goid 0030051] [evidence IEA]; cyclophilin-type peptidyl-prolyl cis-trans isomerase activity [goid 0042027] [evidence IEA]; peptidyl-prolyl cis-trans isomerase activity [goid 0003755] [evidence IEA]	endoplasmic reticulum [goid 0005783] [evidence IEA]	protein folding [goid 0006457] [evidence IEA]
GI_8922203-S	1311.5	76.6	17.1214	0.0584064	1	1	NaN	LIMS2	Homo sapiens LIM and senescent cell antigen-like domains 2 (LIMS2), mRNA.	GI_8922203
GI_21614539-S	3871.2	227.1	17.0462	0.058664	1	1	NaN	SPUVE	Homo sapiens protease, serine, 23 (SPUVE), mRNA.	GI_21614539
GI_21359861-S	430.9	25.3	17.0316	0.0587143	1	1	NaN	EDN1	Homo sapiens endothelin 1 (EDN1), mRNA.	GI_21359861	peptide hormone [goid 0005180] [evidence TAS] [pmid 2670930]; toxin activity [goid 0015070] [evidence IEA]; DNA binding [goid 0003677] [evidence IEA]; hormone activity [goid 0005179] [evidence TAS]	soluble fraction [goid 0005625] [evidence TAS] [pmid 2670930]; extracellular space [goid 0005615] [evidence TAS] [pmid 2670930]; nucleus [goid 0005634] [evidence IEA]	positive regulation of cell proliferation [goid 0008284] [evidence TAS] [pmid 8144511]; regulation of blood pressure [goid 0008217] [evidence NR]; circulation [goid 0008015] [evidence NR]; signal transduction [goid 0007165] [evidence TAS] [pmid 2670930]; cell-cell signaling [goid 0007267] [evidence NR]; pathogenesis [goid 0009405] [evidence IEA]; regulation of transcription, DNA-dependent [goid 0…
GI_42661719-S	812.4	47.7	17.0314	0.0587149	1	1	NaN	LOC400718	Homo sapiens similar to hypothetical protein A430110N23 (LOC400718), mRNA.	GI_42661719
GI_5453813-S	519.5	30.6	16.9771	0.0589028	1	1	NaN	DDR2	Homo sapiens discoidin domain receptor family, member 2 (DDR2), mRNA.	GI_5453813	transmembrane receptor protein tyrosine kinase activity [goid 0004714] [evidence TAS] [pmid 9659899]; ATP binding [goid 0005524] [evidence IEA]; receptor activity [goid 0004872] [evidence IEA]; transferase activity [goid 0016740] [evidence IEA]	integral to plasma membrane [goid 0005887] [evidence TAS] [pmid 9659899]	cell adhesion [goid 0007155] [evidence TAS] [pmid 9659899]; signal transduction [goid 0007165] [evidence TAS] [pmid 9659899]; transmembrane receptor protein tyrosine kinase signaling pathway [goid 0007169] [evidence IEA]; protein amino acid phosphorylation [goid 0006468] [evidence IEA]
GI_18641351-S	1131.4	67	16.8866	0.0592187	1	1	NaN	COL16A1	Homo sapiens collagen, type XVI, alpha 1 (COL16A1), mRNA.	GI_18641351	collagen [goid 0005202] [evidence TAS] [pmid 1284248]; extracellular matrix structural constituent [goid 0005201] [evidence IEA]	collagen [goid 0005581] [evidence NR]; microfibril [goid 0001527] [evidence IEA]; collagen type XVI [goid 0005597] [evidence TAS] [pmid 1284248]	pregnancy [goid 0007565] [evidence TAS] [pmid 1284248]; cell adhesion [goid 0007155] [evidence IEA]
GI_42659614-S	533.4	31.7	16.8265	0.0594301	1	1	NaN	LOC399959	Homo sapiens hypothetical gene supported by BX647608 (LOC399959), mRNA.	GI_42659614
GI_13162281-S	279	16.6	16.8072	0.0594982	1	0.8889	NaN	STS	Homo sapiens steroid sulfatase (microsomal), arylsulfatase C, isozyme S (STS), mRNA.	GI_13162281	steryl-sulfatase activity [goid 0004773] [evidence TAS] [pmid 2668275]; hydrolase activity [goid 0016787] [evidence IEA]	endosome [goid 0005768] [evidence TAS] [pmid 2668275]; microsome [goid 0005792] [evidence TAS] [pmid 6957717]; Golgi apparatus [goid 0005794] [evidence TAS] [pmid 2668275]; lysosome [goid 0005764] [evidence TAS] [pmid 2668275]; integral to membrane [goid 0016021] [evidence IEA]; membrane fraction [goid 0005624] [evidence TAS] [pmid 2668275]; endoplasmic reticulum [goid 0005783] [evidence TAS] [pm…	steroid catabolism [goid 0006706] [evidence TAS] [pmid 6957717]; epidermal differentiation [goid 0008544] [evidence TAS] [pmid 9252398]; pregnancy [goid 0007565] [evidence IEA]; metabolism [goid 0008152] [evidence IEA]
GI_10835001-S	926.9	55.2	16.7917	0.0595533	1	1	NaN	ARHGDIB	Homo sapiens Rho GDP dissociation inhibitor (GDI) beta (ARHGDIB), mRNA.	GI_10835001	Rho GDP-dissociation inhibitor activity [goid 0005094] [evidence TAS] [pmid 8262133]; GTPase activator activity [goid 0005096] [evidence IEA]	cytoplasmic vesicle [goid 0016023] [evidence TAS] [pmid 9113980]	negative regulation of cell adhesion [goid 0007162] [evidence TAS] [pmid 9113980]; Rho protein signal transduction [goid 0007266] [evidence TAS] [pmid 8356058]; actin cytoskeleton reorganization [goid 0007012] [evidence TAS] [pmid 8262133]; development [goid 0007275] [evidence TAS] [pmid 8434008]; immune response [goid 0006955] [evidence TAS] [pmid 8356058]; actin cytoskeleton organization and bi…
GI_38176291-A	1149.9	68.7	16.738	0.0597443	1	1	NaN	CAV2	Homo sapiens caveolin 2 (CAV2), transcript variant 2, mRNA.	GI_38176291	tumor suppressor [goid 0008181] [evidence TAS] [pmid 9801158]	integral to membrane [goid 0016021] [evidence IEA]
GI_31542249-S	75.3	4.5	16.7333	0.059761	1	0.7222	NaN	C1R	Homo sapiens complement component 1, r subcomponent (C1R), mRNA.	GI_31542249	complement component C1r activity [goid 0003815] [evidence TAS] [pmid 2834284]; serine-type peptidase activity [goid 0008236] [evidence P] [pmid 2834284]; trypsin activity [goid 0004295] [evidence IEA]; calcium ion binding [goid 0005509] [evidence IEA]; chymotrypsin activity [goid 0004263] [evidence IEA]; hydrolase activity [goid 0016787] [evidence IEA]		immune response [goid 0006955] [evidence TAS] [pmid 737019]; complement activation, classical pathway [goid 0006958] [evidence IEA]; proteolysis and peptidolysis [goid 0006508] [evidence IEA]
GI_44681485-S	79.8	4.8	16.625	0.0601504	1	0.7222	NaN	LOC389792	Homo sapiens similar to RIKEN cDNA 2610524G09 (LOC389792), mRNA.	GI_44681485
GI_28077090-S	66.5	4	16.625	0.0601504	1	0.6667	NaN	TCF8	Homo sapiens transcription factor 8 (represses interleukin 2 expression) (TCF8), mRNA.	GI_28077090	transcription co-repressor activity [goid 0003714] [evidence TAS] [pmid 8138542]; zinc ion binding [goid 0008270] [evidence TAS] [pmid 8138542]; transcription co-activator activity [goid 0003713] [evidence TAS] [pmid 8138542]; transcription factor activity [goid 0003700] [evidence TAS] [pmid 8138542]; translation regulator activity [goid 0045182] [evidence IEA]	nucleus [goid 0005634] [evidence IEA]	regulation of transcription from Pol II promoter [goid 0006357] [evidence E] [pmid 8138542]; immune response [goid 0006955] [evidence TAS] [pmid 1840704]; cell proliferation [goid 0008283] [evidence TAS] [pmid 1840704]; negative regulation of transcription from Pol II promoter [goid 0000122] [evidence TAS] [pmid 1840704]
GI_7705982-S	395.4	23.9	16.5439	0.0604451	1	1	NaN	COPZ2	Homo sapiens coatomer protein complex, subunit zeta 2 (COPZ2), mRNA.	GI_7705982	protein transporter activity [goid 0008565] [evidence IEA]; molecular_function unknown [goid 0005554] [evidence ND]	Golgi cis-face [goid 0005801] [evidence NAS] [pmid 11056392]; membrane [goid 0016020] [evidence IEA]; clathrin vesicle coat [goid 0030125] [evidence IEA]; COPI vesicle coat [goid 0030126] [evidence NAS] [pmid 11056392]	intracellular protein transport [goid 0006886] [evidence NAS] [pmid 11056392]
GI_21071004-S	3452.5	210.7	16.3859	0.0610282	1	1	NaN	PHLDA2	Homo sapiens pleckstrin homology-like domain, family A, member 2 (PHLDA2), mRNA.	GI_21071004	DNA binding [goid 0003677] [evidence IEA]	nucleus [goid 0005634] [evidence IEA]	imprinting [goid 0006349] [evidence NR]; apoptosis [goid 0006915] [evidence TAS] [pmid 9328465]; regulation of transcription, DNA-dependent [goid 0006355] [evidence IEA]
GI_34335229-A	250.9	15.4	16.2922	0.061379	1	0.7778	NaN	CARD9	Homo sapiens caspase recruitment domain family, member 9 (CARD9), transcript variant 2, mRNA.	GI_34335229	apoptosis regulator activity [goid 0016329] [evidence IEA]	kinesin complex [goid 0005871] [evidence IEA]; intracellular [goid 0005622] [evidence IEA]	apoptosis [goid 0006915] [evidence IEA]
GI_4505390-S	387.4	23.8	16.2773	0.0614352	1	1	NaN	NGFB	Homo sapiens nerve growth factor, beta polypeptide (NGFB), mRNA.	GI_4505390	signal transducer activity [goid 0004871] [evidence TAS] [pmid 6688123]; growth factor activity [goid 0008083] [evidence IEA]		development [goid 0007275] [evidence NR]; cell-cell signaling [goid 0007267] [evidence NR]
GI_33942069-S	210.8	13	16.2154	0.0616698	1	0.7778	NaN	SERPINB8	Homo sapiens serine (or cysteine) proteinase inhibitor, clade B (ovalbumin), member 8 (SERPINB8), mRNA.	GI_33942069
GI_37548762-S	334	20.6	16.2136	0.0616766	1	1	NaN	LOC375044	Homo sapiens similar to mitochondrial protein of bilaterial origin like (2H598C) (LOC375044), mRNA.	GI_37548762
GI_17975596-S	2350	146.2	16.0739	0.0622128	1	1	NaN	SELM	Homo sapiens selenoprotein SelM (SELM), mRNA.	GI_17975596	selenium binding [goid 0008430] [evidence IEA]
GI_6042201-A	902.1	56.5	15.9664	0.0626316	1	1	NaN	MME	Homo sapiens membrane metallo-endopeptidase (neutral endopeptidase, enkephalinase, CALLA, CD10) (MME), transcript variant 2a, mRNA.	GI_6042201	metallopeptidase activity [goid 0008237] [evidence TAS] [pmid 1660144]; zinc ion binding [goid 0008270] [evidence IEA]; neprilysin activity [goid 0004245] [evidence IEA]; hydrolase activity [goid 0016787] [evidence IEA]	integral to plasma membrane [goid 0005887] [evidence TAS] [pmid 2521388]; plasma membrane [goid 0005886] [evidence E]	proteolysis and peptidolysis [goid 0006508] [evidence TAS] [pmid 1660144]; oncogenesis [goid 0007048] [evidence TAS] [pmid 1660144]; cell-cell signaling [goid 0007267] [evidence TAS] [pmid 2521388]
GI_13129033-S	476.7	30.1	15.8372	0.0631424	1	1	NaN	MGC5395	Homo sapiens hypothetical protein MGC5395 (MGC5395), mRNA.	GI_13129033	protein binding [goid 0005515] [evidence IEA]		intracellular signaling cascade [goid 0007242] [evidence IEA]
GI_4503554-S	200.5	12.7	15.7874	0.0633416	1	0.7778	NaN	ELF4	Homo sapiens E74-like factor 4 (ets domain transcription factor) (ELF4), mRNA.	GI_4503554	transcription activating factor [goid 0003710] [evidence E] [pmid 8895518]; transcription co-activator activity [goid 0003713] [evidence E] [pmid 8895518]		transcription from Pol II promoter [goid 0006366] [evidence E] [pmid 8895518]
GI_34147679-S	713.1	45.2	15.7765	0.0633852	1	1	NaN	TGFB1I1	Homo sapiens transforming growth factor beta 1 induced transcript 1 (TGFB1I1), mRNA.	GI_34147679	protein binding [goid 0005515] [evidence TAS] [pmid 10075738]; transcription activating factor [goid 0003710] [evidence E] [pmid 10075738]; transcription co-activator activity [goid 0003713] [evidence TAS] [pmid 10075738]	focal adhesion [goid 0008357] [evidence E] [pmid 9422762]	negative regulation of cell proliferation [goid 0008285] [evidence TAS]; cell adhesion [goid 0007155] [evidence TAS] [pmid 9422762]; transcription from Pol II promoter [goid 0006366] [evidence TAS] [pmid 10075738]
GI_28872797-S	1934.5	122.8	15.7533	0.0634789	1	1	NaN	CEBPD	Homo sapiens CCAAT/enhancer binding protein (C/EBP), delta (CEBPD), mRNA.	GI_28872797	DNA binding [goid 0003677] [evidence IEA]; translation regulator activity [goid 0045182] [evidence IEA]	nucleus [goid 0005634] [evidence IEA]	transcription from Pol II promoter [goid 0006366] [evidence TAS] [pmid 8314590]; regulation of transcription, DNA-dependent [goid 0006355] [evidence IEA]
GI_39930510-S	221	14.1	15.6738	0.0638009	1	0.7778	NaN	FLJ30681	Homo sapiens KIAA1983 protein (FLJ30681), mRNA.	GI_39930510	calcium ion binding [goid 0005509] [evidence IEA]
GI_32469516-S	901.3	57.6	15.6476	0.0639077	1	1	NaN	AMIGO2	Homo sapiens amphoterin induced gene 2 (AMIGO2), mRNA.	GI_32469516
GI_21956640-S	221.3	14.3	15.4755	0.0646182	1	0.7778	NaN	ISL2	Homo sapiens ISL2 transcription factor, LIM/homeodomain, (islet-2) (ISL2), mRNA.	GI_21956640	transcription factor activity [goid 0003700] [evidence IEA]	nucleus [goid 0005634] [evidence IEA]	regulation of transcription, DNA-dependent [goid 0006355] [evidence IEA]; development [goid 0007275] [evidence IEA]
GI_34147599-S	7938.1	515.1	15.4108	0.0648896	1	1	NaN	CD99	Homo sapiens CD99 antigen (CD99), mRNA.	GI_34147599	cell adhesion molecule activity [goid 0005194] [evidence IEA]	proteoglycan integral to plasma membrane [goid 0005888] [evidence TAS] [pmid 2479542]; cytoplasm [goid 0005737] [evidence TAS] [pmid 2479542]; integral to plasma membrane [goid 0005887] [evidence TAS] [pmid 2465491]; plasma membrane [goid 0005886] [evidence P] [pmid 2465491]	cell adhesion [goid 0007155] [evidence IEA]
GI_11321592-S	1292.3	84	15.3845	0.0650004	1	1	NaN	IGFBP6	Homo sapiens insulin-like growth factor binding protein 6 (IGFBP6), mRNA.	GI_11321592
GI_8923041-S	877.2	57.1	15.3625	0.0650935	1	1	NaN	C6orf37	Homo sapiens chromosome 6 open reading frame 37 (C6orf37), mRNA.	GI_8923041
GI_7657036-A	204.1	13.3	15.3459	0.0651641	1	0.7778	NaN	DOC1	Homo sapiens downregulated in ovarian cancer 1 (DOC1), transcript variant 2, mRNA.	GI_7657036
GI_21536444-I	1011.1	66.3	15.2504	0.0655721	1	1	NaN	BZRP	Homo sapiens benzodiazapine receptor (peripheral) (BZRP), transcript variant PBR, mRNA.	GI_21536444	benzodiazepine receptor activity [goid 0008503] [evidence E] [pmid 1326278]	mitochondrial outer membrane [goid 0005741] [evidence NR]	mitochondrial translocation [goid 0006628] [evidence E] [pmid 1326278]
GI_7262388-S	11118.4	731.5	15.1995	0.0657918	1	1	NaN	PCOLCE	Homo sapiens procollagen C-endopeptidase enhancer (PCOLCE), mRNA.	GI_7262388	collagen binding [goid 0005518] [evidence NR]		cell growth and/or maintenance [goid 0008151] [evidence TAS] [pmid 7523404]; development [goid 0007275] [evidence TAS] [pmid 7523404]
GI_6466451-I	183.6	12.1	15.1736	0.0659041	1	0.7778	NaN	COMT	Homo sapiens catechol-O-methyltransferase (COMT), transcript variant MB-COMT, mRNA.	GI_6466451	O-methyltransferase activity [goid 0008171] [evidence TAS] [pmid 1707278]; S-adenosylmethionine-dependent methyltransferase activity [goid 0008757] [evidence IEA]; magnesium ion binding [goid 0000287] [evidence IEA]; transferase activity [goid 0016740] [evidence IEA]; catechol O-methyltransferase activity [goid 0016206] [evidence IEA]	microsome [goid 0005792] [evidence TAS] [pmid 1707278]; soluble fraction [goid 0005625] [evidence TAS] [pmid 1707278]; peripheral plasma membrane protein [goid 0000157] [evidence P] [pmid 1707278]; integral to membrane [goid 0016021] [evidence IEA]	catecholamine metabolism [goid 0006584] [evidence IEA]; neurotransmitter catabolism [goid 0042135] [evidence IEA]
GI_28827781-S	176.8	11.7	15.1111	0.0661765	1	0.7778	NaN	TIX1	Homo sapiens triple homeobox 1 (TIX1), mRNA.	GI_28827781
GI_31543160-S	603.3	40.3	14.9702	0.0667993	1	1	NaN	MGC21621	Homo sapiens G protein-coupled receptor MrgF (MGC21621), mRNA.	GI_31543160
GI_22749448-S	89.8	6	14.9667	0.0668151	1	0.7778	NaN	C6orf65	Homo sapiens chromosome 6 open reading frame 65 (C6orf65), mRNA.	GI_22749448
GI_26051242-S	124.7	8.4	14.8452	0.0673617	1	0.7778	NaN	TNFAIP6	Homo sapiens tumor necrosis factor, alpha-induced protein 6 (TNFAIP6), mRNA.	GI_26051242	hyaluronic acid binding [goid 0005540] [evidence TAS] [pmid 1730767]; cell adhesion receptor activity [goid 0004895] [evidence TAS] [pmid 1730767]	extracellular [goid 0005576] [evidence NR]	signal transduction [goid 0007165] [evidence TAS] [pmid 1730767]; cell-cell signaling [goid 0007267] [evidence TAS] [pmid 1730767]; inflammatory response [goid 0006954] [evidence TAS] [pmid 1730767]; cell adhesion [goid 0007155] [evidence IEA]
GI_4507092-S	195.3	13.3	14.6842	0.0681004	1	0.7778	NaN	SMPD1	Homo sapiens sphingomyelin phosphodiesterase 1, acid lysosomal (acid sphingomyelinase) (SMPD1), mRNA.	GI_4507092
GI_10835080-S	412.6	28.2	14.6312	0.0683471	1	1	NaN	NFIC	Homo sapiens nuclear factor I/C (CCAAT-binding transcription factor) (NFIC), mRNA.	GI_10835080	transcription factor activity [goid 0003700] [evidence TAS] [pmid 8710515]; translation regulator activity [goid 0045182] [evidence IEA]	nucleus [goid 0005634] [evidence IEA]	transcription from Pol II promoter [goid 0006366] [evidence TAS] [pmid 8710515]; DNA replication [goid 0006260] [evidence IEA]; regulation of transcription, DNA-dependent [goid 0006355] [evidence IEA]
GI_7706142-S	217.4	15.1	14.3974	0.0694572	1	0.7778	NaN	ALEX1	Homo sapiens ALEX1 protein (ALEX1), mRNA.	GI_7706142
GI_18641349-S	116.5	8.1	14.3827	0.0695279	1	0.7778	NaN	COL15A1	Homo sapiens collagen, type XV, alpha 1 (COL15A1), mRNA.	GI_18641349	collagen [goid 0005202] [evidence NR]; extracellular matrix structural constituent [goid 0005201] [evidence IEA]; cell adhesion molecule activity [goid 0005194] [evidence IEA]	collagen type XV [goid 0005582] [evidence NR]; extracellular matrix [goid 0005578] [evidence IEA]	cell adhesion [goid 0007155] [evidence IEA]
GI_5031864-S	730.9	51.1	14.3033	0.0699138	1	1	NaN	LHFP	Homo sapiens lipoma HMGIC fusion partner (LHFP), mRNA.	GI_5031864	DNA binding [goid 0003677] [evidence TAS] [pmid 10329012]
GI_21389432-S	397.5	27.8	14.2986	0.0699371	1	1	NaN	FLJ32389	Homo sapiens hypothetical protein FLJ32389 (FLJ32389), mRNA.	GI_21389432	heat shock protein activity [goid 0003773] [evidence IEA]
GI_20149710-S	389.9	27.3	14.2821	0.070018	1	1	NaN	LOC93349	Homo sapiens hypothetical protein BC004921 (LOC93349), mRNA.	GI_20149710
GI_21536289-S	15779.4	1105.7	14.271	0.0700724	1	1	NaN	COL1A2	Homo sapiens collagen, type I, alpha 2 (COL1A2), mRNA.	GI_21536289	structural constituent of bone [goid 0008147] [evidence NR]; collagen [goid 0005202] [evidence NR]; extracellular matrix structural constituent [goid 0005201] [evidence IEA]	collagen type I [goid 0005584] [evidence NR]; collagen [goid 0005581] [evidence IEA]	skeletal development [goid 0001501] [evidence TAS] [pmid 8841196]
GI_19923602-S	1027.4	72.4	14.1906	0.0704691	1	1	NaN	CYBRD1	Homo sapiens cytochrome b reductase 1 (CYBRD1), mRNA.	GI_19923602		integral to membrane [goid 0016021] [evidence IEA]	electron transport [goid 0006118] [evidence IEA]
GI_4507648-S	6666.2	470.3	14.1744	0.0705499	1	1	NaN	TPM2	Homo sapiens tropomyosin 2 (beta) (TPM2), mRNA.	GI_4507648
GI_21361520-S	474.2	33.5	14.1552	0.0706453	1	1	NaN	LOC51063	Homo sapiens hypothetical protein LOC51063 (LOC51063), mRNA.	GI_21361520
GI_29728071-S	365.1	26.1	13.9885	0.0714873	1	1	NaN	KIAA0882	Homo sapiens KIAA0882 protein (KIAA0882), mRNA.	GI_29728071
GI_31377779-S	367.8	26.3	13.9848	0.0715063	1	1	NaN	ZHX1	Homo sapiens zinc-fingers and homeoboxes 1 (ZHX1), mRNA.	GI_31377779	transcription factor activity [goid 0003700] [evidence IEA] [pmid 10441475]	nucleus [goid 0005634] [evidence IEA] [pmid 10441475]	regulation of transcription, DNA-dependent [goid 0006355] [evidence IEA]
GI_4502672-S	841.1	60.2	13.9718	0.0715729	1	1	NaN	CD47	Homo sapiens CD47 antigen (Rh-related antigen, integrin-associated signal transducer) (CD47), mRNA.	GI_4502672
GI_4505864-S	1029.2	73.9	13.9269	0.0718033	1	1	NaN	PLAUR	Homo sapiens plasminogen activator, urokinase receptor (PLAUR), mRNA.	GI_4505864	GPI-anchored membrane-bound receptor [goid 0015025] [evidence TAS] [pmid 8049431]; receptor activity [goid 0004872] [evidence E]; U-plasminogen activator receptor activity [goid 0030377] [evidence IEA]	plasma membrane [goid 0005886] [evidence TAS] [pmid 10749881]; extrinsic to membrane [goid 0019898] [evidence TAS]	chemotaxis [goid 0006935] [evidence TAS] [pmid 10749881]; blood coagulation [goid 0007596] [evidence TAS] [pmid 8049431]; signal transduction [goid 0007165] [evidence E]; cell surface receptor linked signal transduction [goid 0007166] [evidence IEA]
GI_20127508-S	1377.8	99.4	13.8612	0.072144	1	1	NaN	RAB32	Homo sapiens RAB32, member RAS oncogene family (RAB32), mRNA.	GI_20127508	GTP binding [goid 0005525] [evidence IEA]; RAB small monomeric GTPase activity [goid 0003928] [evidence IEA]	mitochondrion [goid 0005739] [evidence IEA]	protein transport [goid 0015031] [evidence IEA]; small GTPase mediated signal transduction [goid 0007264] [evidence IEA]
GI_4505892-S	1181.7	85.9	13.7567	0.0726919	1	1	NaN	PLP2	Homo sapiens proteolipid protein 2 (colonic epithelium-enriched) (PLP2), mRNA.	GI_4505892	ion transporter activity [goid 0015075] [evidence TAS] [pmid 9124532]	endoplasmic reticulum membrane [goid 0005789] [evidence TAS] [pmid 9124532]; synaptic vesicle [goid 0008021] [evidence IEA]; integral to membrane [goid 0016021] [evidence IEA]; membrane fraction [goid 0005624] [evidence TAS] [pmid 9124532]; endoplasmic reticulum [goid 0005783] [evidence E] [pmid 9124532]	ion transport [goid 0006811] [evidence TAS] [pmid 9124532]
GI_27735015-A	2325.7	169.2	13.7453	0.0727523	1	1	NaN	DKK3	Homo sapiens dickkopf homolog 3 (Xenopus laevis) (DKK3), mRNA.	GI_27735015
GI_34335269-A	5965.2	434.7	13.7226	0.0728727	1	1	NaN	PRNP	Homo sapiens prion protein (p27-30) (Creutzfeld-Jakob disease, Gerstmann-Strausler-Scheinker syndrome, fatal familial insomnia) (PRNP), transcript variant 2, mRNA.	GI_34335269			virulence [goid 0009406] [evidence E]; pathogenesis [goid 0009405] [evidence TAS]; metabolism [goid 0008152] [evidence TAS] [pmid 3755672]
GI_16753217-S	125.3	9.2	13.6196	0.0734238	1	0.7778	NaN	PURA	Homo sapiens purine-rich element binding protein A (PURA), mRNA.	GI_16753217	single-stranded DNA binding [goid 0003697] [evidence TAS] [pmid 1448097]; RNA polymerase II transcription factor activity, enhancer binding [goid 0003705] [evidence TAS] [pmid 9334258]; translation regulator activity [goid 0045182] [evidence IEA]	nucleus [goid 0005634] [evidence IEA]	DNA replication initiation [goid 0006270] [evidence TAS] [pmid 1545807]; regulation of transcription, DNA-dependent [goid 0006355] [evidence IEA]
GI_16596677-S	51.5	3.8	13.5526	0.0737864	1	0.6667	NaN	ASPN	Homo sapiens asporin (LRR class 1) (ASPN), mRNA.	GI_16596677
GI_28626509-S	842.9	62.2	13.5514	0.0737929	1	1	NaN	RCN3	Homo sapiens reticulocalbin 3, EF-hand calcium binding domain (RCN3), mRNA.	GI_28626509	calcium ion binding [goid 0005509] [evidence IEA]	endoplasmic reticulum [goid 0005783] [evidence IEA]
GI_34452716-A	304.6	22.7	13.4185	0.074524	1	1	NaN	CDC42EP1	Homo sapiens CDC42 effector protein (Rho GTPase binding) 1 (CDC42EP1), transcript variant 2, mRNA.	GI_34452716		extracellular space [goid 0005615] [evidence TAS] [pmid 1629197]	development [goid 0007275] [evidence TAS] [pmid 1629197]
GI_14149711-S	328.4	24.5	13.4041	0.0746041	1	1	NaN	C1QTNF5	Homo sapiens C1q and tumor necrosis factor related protein 5 (C1QTNF5), mRNA.	GI_14149711		microfibril [goid 0001527] [evidence IEA]
GI_4759145-S	481.7	36.1	13.3435	0.0749429	1	1	NaN	SLIT2	Homo sapiens slit homolog 2 (Drosophila) (SLIT2), mRNA.	GI_4759145	protein binding [goid 0005515] [evidence TAS] [pmid 10102269]; receptor binding [goid 0005102] [evidence E] [pmid 10102268]; calcium ion binding [goid 0005509] [evidence IEA]; chemorepellant activity [goid 0045499] [evidence IMP] [pmid 10102268]	extracellular space [goid 0005615] [evidence NR]	motor axon guidance [goid 0008045] [evidence TAS] [pmid 10102268]; neuronal cell recognition [goid 0008038] [evidence TAS] [pmid 10432110]; olfaction [goid 0007608] [evidence TAS] [pmid 10102269]; axon guidance [goid 0007411] [evidence E]; biological_process unknown [goid 0000004] [evidence ND] [pmid 9813312]; neurogenesis [goid 0007399] [evidence TAS] [pmid 9813312]; mesoderm migration [goid 000…
GI_34106709-A	460.1	34.5	13.3362	0.0749837	1	1	NaN	BDNF	Homo sapiens brain-derived neurotrophic factor (BDNF), transcript variant 6, mRNA.	GI_34106709	growth factor activity [goid 0008083] [evidence TAS] [pmid 2236018]		neurogenesis [goid 0007399] [evidence TAS] [pmid 2236018]
GI_10518499-S	303.9	22.8	13.3289	0.0750247	1	1	NaN	F3	Homo sapiens coagulation factor III (thromboplastin, tissue factor) (F3), mRNA.	GI_10518499	blood coagulation factor activity [goid 0003801] [evidence TAS] [pmid 10896200]; transmembrane receptor activity [goid 0004888] [evidence NR]; receptor activity [goid 0004872] [evidence NR]; hematopoietin/interferon-class (D200-domain) cytokine receptor activity [goid 0004896] [evidence IEA]	integral to membrane [goid 0016021] [evidence TAS] [pmid 3037536]; plasma membrane [goid 0005886] [evidence NR] [pmid 10896200]	blood coagulation [goid 0007596] [evidence NR]; immune response [goid 0006955] [evidence NR]
GI_22749386-S	59.6	4.5	13.2444	0.0755034	1	0.7222	NaN	ZCCHC5	Homo sapiens zinc finger, CCHC domain containing 5 (ZCCHC5), mRNA.	GI_22749386	nucleic acid binding [goid 0003676] [evidence IEA]
GI_14589859-I	1502.7	113.6	13.228	0.0755973	1	1	NaN	ASPH	Homo sapiens aspartate beta-hydroxylase (ASPH), transcript variant 3, mRNA.	GI_14589859	peptide-aspartate beta-dioxygenase activity [goid 0004597] [evidence P] [pmid 11007777]; structural constituent of muscle [goid 0008307] [evidence P] [pmid 11007777]; structural molecule activity [goid 0005198] [evidence E] [pmid 11007777]; electron transporter activity [goid 0005489] [evidence P] [pmid 7821814]; calcium ion binding [goid 0005509] [evidence P] [pmid 11007777]	endoplasmic reticulum membrane [goid 0005789] [evidence P] [pmid 11007777]; endoplasmic reticulum [goid 0005783] [evidence E] [pmid 11007777]	muscle contraction [goid 0006936] [evidence P] [pmid 10974562]
GI_19923286-S	274.7	21.1	13.019	0.0768111	1	1	NaN	ATBF1	Homo sapiens AT-binding transcription factor 1 (ATBF1), mRNA.	GI_19923286	RNA polymerase II transcription factor activity, enhancer binding [goid 0003705] [evidence TAS] [pmid 1719379]; transcription factor activity [goid 0003700] [evidence NAS] [pmid 1719379]; translation regulator activity [goid 0045182] [evidence IEA]	nucleus [goid 0005634] [evidence TAS] [pmid 1719379]	transcription from Pol II promoter [goid 0006366] [evidence P] [pmid 1719379]; regulation of transcription, DNA-dependent [goid 0006355] [evidence TAS] [pmid 1719379]
GI_29571103-S	73.9	5.7	12.9649	0.0771313	1	0.7778	NaN	KISS1	Homo sapiens KiSS-1 metastasis-suppressor (KISS1), mRNA.	GI_29571103			cytoskeleton organization and biogenesis [goid 0007010] [evidence TAS] [pmid 9192814]
GI_16554580-S	7154.1	558.5	12.8095	0.0780671	1	1	NaN	COL5A2	Homo sapiens collagen, type V, alpha 2 (COL5A2), mRNA.	GI_16554580	extracellular matrix glycoprotein [goid 0005207] [evidence NR]; collagen [goid 0005202] [evidence TAS] [pmid 9425231]; extracellular matrix structural constituent [goid 0005201] [evidence NR]	collagen type V [goid 0005588] [evidence TAS] [pmid 9425231]; collagen [goid 0005581] [evidence IEA]; microfibril [goid 0001527] [evidence IEA]	cell growth and/or maintenance [goid 0008151] [evidence TAS] [pmid 9425231]
GI_17978488-A	1294.3	101.5	12.7517	0.0784208	1	1	NaN	CD97	Homo sapiens CD97 antigen (CD97), transcript variant 2, mRNA.	GI_17978488	G-protein coupled receptor activity [goid 0004930] [evidence P]; transmembrane receptor activity [goid 0004888] [evidence P] [pmid 7636245]	integral to plasma membrane [goid 0005887] [evidence P]; plasma membrane [goid 0005886] [evidence E]	G-protein coupled receptor protein signaling pathway [goid 0007186] [evidence P]; cell adhesion [goid 0007155] [evidence P] [pmid 7636245]; cell surface receptor linked signal transduction [goid 0007166] [evidence P] [pmid 7636245]; cell motility [goid 0006928] [evidence P] [pmid 7636245]; immune response [goid 0006955] [evidence P] [pmid 7636245]; cell-cell signaling [goid 0007267] [evidence P] …
GI_4557570-S	3388.2	265.9	12.7424	0.0784782	1	1	NaN	EXT1	Homo sapiens exostoses (multiple) 1 (EXT1), mRNA.	GI_4557570	tumor suppressor [goid 0008181] [evidence TAS] [pmid 7550340]; transferase activity, transferring glycosyl groups [goid 0016757] [evidence IEA]; N-acetylglucosaminyl-proteoglycan 4-beta-glucuronosyltransferase activity [goid 0050509] [evidence IEA]	endoplasmic reticulum membrane [goid 0005789] [evidence TAS] [pmid 10639137]; Golgi apparatus [goid 0005794] [evidence TAS] [pmid 10639137]; integral to membrane [goid 0016021] [evidence TAS] [pmid 9620772]; endoplasmic reticulum [goid 0005783] [evidence E]	glycosaminoglycan biosynthesis [goid 0006024] [evidence TAS] [pmid 10639137]; skeletal development [goid 0001501] [evidence TAS] [pmid 9620772]; cell growth and/or maintenance [goid 0008151] [evidence IEA]; signal transduction [goid 0007165] [evidence TAS] [pmid 10878610]; negative regulation of cell cycle [goid 0045786] [evidence IEA]
GI_4504698-S	106.4	8.4	12.6667	0.0789474	1	0.7778	NaN	INHBA	Homo sapiens inhibin, beta A (activin A, activin AB alpha polypeptide) (INHBA), mRNA.	GI_4504698
GI_34335278-I	87.4	6.9	12.6667	0.0789474	1	0.7778	NaN	PSMB8	Homo sapiens proteasome (prosome, macropain) subunit, beta type, 8 (large multifunctional protease 7) (PSMB8), transcript variant 2, mRNA.	GI_34335278	peptidase activity [goid 0008233] [evidence IEA]; proteasome endopeptidase activity [goid 0004299] [evidence IEA]; endopeptidase activity [goid 0004175] [evidence IEA]	26S proteasome [goid 0005837] [evidence TAS] [pmid 8666937]; proteasome core complex (sensu Eukarya) [goid 0005839] [evidence IEA]; cytosol [goid 0005829] [evidence IEA]	proteolysis and peptidolysis [goid 0006508] [evidence NR]; ubiquitin-dependent protein catabolism [goid 0006511] [evidence IEA]; immune response [goid 0006955] [evidence IEA]
GI_37704380-S	9555	755	12.6556	0.0790162	1	1	NaN	B2M	Homo sapiens beta-2-microglobulin (B2M), mRNA.	GI_37704380	amyloid protein [goid 0005208] [evidence TAS] [pmid 2413854]; MHC class I receptor activity [goid 0030106] [evidence IEA]		antigen presentation, endogenous antigen [goid 0019883] [evidence IEA]; antigen processing, endogenous antigen via MHC class I [goid 0019885] [evidence IEA]
GI_29789063-S	866.4	68.9	12.5747	0.0795245	1	1	NaN	SULF1	Homo sapiens sulfatase 1 (SULF1), mRNA.	GI_29789063	sulfuric ester hydrolase activity [goid 0008484] [evidence IEA]; hydrolase activity [goid 0016787] [evidence IEA]	Golgi apparatus [goid 0005794] [evidence IEA]; endoplasmic reticulum [goid 0005783] [evidence IEA]	metabolism [goid 0008152] [evidence IEA]; apoptosis [goid 0006915] [evidence IEA]
GI_16933539-S	934.8	74.6	12.5308	0.0798032	1	1	NaN	FAP	Homo sapiens fibroblast activation protein, alpha (FAP), mRNA.	GI_16933539	dipeptidyl-peptidase IV activity [goid 0004274] [evidence IEA] [pmid 7911242]; serine-type peptidase activity [goid 0008236] [evidence NR]; prolyl oligopeptidase activity [goid 0004287] [evidence IEA]	integral to membrane [goid 0016021] [evidence IEA]; integral to plasma membrane [goid 0005887] [evidence E] [pmid 7911242]; plasma membrane [goid 0005886] [evidence NR]	cell-cell signaling [goid 0007267] [evidence NR]; proteolysis and peptidolysis [goid 0006508] [evidence IEA]
GI_4505010-S	10548.4	843.7	12.5025	0.0799837	1	1	NaN	LOXL2	Homo sapiens lysyl oxidase-like 2 (LOXL2), mRNA.	GI_4505010	electron transporter activity [goid 0005489] [evidence TAS] [pmid 9079631]; protein-lysine 6-oxidase activity [goid 0004720] [evidence IEA]; scavenger receptor activity [goid 0005044] [evidence IEA]; copper ion binding [goid 0005507] [evidence IEA]; oxidoreductase activity [goid 0016491] [evidence IEA]	membrane [goid 0016020] [evidence IEA]; extracellular space [goid 0005615] [evidence TAS] [pmid 9079631]	aging [goid 0007568] [evidence TAS] [pmid 9079631]; cell adhesion [goid 0007155] [evidence TAS] [pmid 9079631]; protein modification [goid 0006464] [evidence TAS] [pmid 9079631]
GI_34419646-S	1647.2	133.5	12.3386	0.0810466	1	1	NaN	LOC91947	Homo sapiens hypothetical protein LOC91947 (LOC91947), mRNA.	GI_34419646			sensory perception [goid 0007600] [evidence IEA]; signal transduction [goid 0007165] [evidence IEA]
GI_21464124-I	1012.7	82.3	12.305	0.0812679	1	1	NaN	MBNL2	Homo sapiens muscleblind-like 2 (Drosophila) (MBNL2), transcript variant 1, mRNA.	GI_21464124
GI_42657225-S	92.1	7.5	12.28	0.0814332	1	0.7778	NaN	LOC401201	Homo sapiens hypothetical gene supported by AK092258 (LOC401201), mRNA.	GI_42657225
GI_4504706-S	381.7	31.2	12.234	0.0817396	1	1	NaN	INPP4B	Homo sapiens inositol polyphosphate-4-phosphatase, type II, 105kDa (INPP4B), mRNA.	GI_4504706	inositol-1,4,-bisphosphate 4-phosphatase [goid 0004443] [evidence E] [pmid 9295334]		signal transduction [goid 0007165] [evidence E] [pmid 9295334]
GI_15011899-A	506.6	41.5	12.2072	0.0819187	1	1	NaN	SYTL2	Homo sapiens synaptotagmin-like 2 (SYTL2), transcript variant b, mRNA.	GI_15011899
GI_8051610-A	1216.2	100	12.162	0.0822233	1	1	NaN	KDELR3	Homo sapiens KDEL (Lys-Asp-Glu-Leu) endoplasmic reticulum protein retention receptor 3 (KDELR3), transcript variant 2, mRNA.	GI_8051610	protein transporter activity [goid 0008565] [evidence IEA]; receptor activity [goid 0004872] [evidence IEA]	endoplasmic reticulum [goid 0005783] [evidence IEA]; integral to membrane [goid 0016021] [evidence IEA]	intracellular protein transport [goid 0006886] [evidence IEA]
GI_6912325-S	100	8.3	12.0482	0.083	1	0.7778	NaN	D6S2654E	Homo sapiens DNA segment on chromosome 6(unique) 2654 expressed sequence (D6S2654E), mRNA.	GI_6912325
GI_7110714-S	185.2	15.4	12.026	0.0831533	1	0.7778	NaN	SEC14L2	Homo sapiens SEC14-like 2 (S. cerevisiae) (SEC14L2), mRNA.	GI_7110714	tocopherol binding [goid 0008431] [evidence NAS] [pmid 10829015]; carrier activity [goid 0005386] [evidence NAS] [pmid 11444841]; phospholipid binding [goid 0005543] [evidence NAS] [pmid 7364757]; transcriptional activator activity [goid 0016563] [evidence NAS] [pmid 11444841]	cytoplasm [goid 0005737] [evidence NAS] [pmid 10829015]; nucleus [goid 0005634] [evidence NAS] [pmid 11444841]	transport [goid 0006810] [evidence IEA]; positive regulation of transcription, DNA-dependent [goid 0045893] [evidence NAS] [pmid 11444841]; regulation of cholesterol biosynthesis [goid 0045540] [evidence NAS] [pmid 11226224]
GI_18641359-A	1177.9	98.1	12.0071	0.0832838	1	1	NaN	COLEC12	Homo sapiens collectin sub-family member 12 (COLEC12), transcript variant I, mRNA.	GI_18641359	sugar binding [goid 0005529] [evidence IEA]; DNA binding [goid 0003677] [evidence IEA]	nucleus [goid 0005634] [evidence IEA]	regulation of transcription, DNA-dependent [goid 0006355] [evidence IEA]
GI_19743844-I	163.9	13.7	11.9635	0.0835876	1	0.7778	NaN	DCN	Homo sapiens decorin (DCN), transcript variant A1, mRNA.	GI_19743844	chondroitin sulfate/dermatan sulfate proteoglycan [goid 0005205] [evidence NR]	extracellular matrix [goid 0005578] [evidence NR]	histogenesis and organogenesis [goid 0007397] [evidence TAS] [pmid 7961765]; organogenesis [goid 0009887] [evidence TAS]
GI_23510446-S	180	15.2	11.8421	0.0844444	1	0.7778	NaN	TNFSF4	Homo sapiens tumor necrosis factor (ligand) superfamily, member 4 (tax-transcriptionally activated glycoprotein 1, 34kDa) (TNFSF4), mRNA.	GI_23510446	receptor binding [goid 0005102] [evidence P] [pmid 7913952]; tumor necrosis factor receptor binding [goid 0005164] [evidence IEA]	integral to plasma membrane [goid 0005887] [evidence TAS] [pmid 7913952]	positive regulation of cell proliferation [goid 0008284] [evidence TAS] [pmid 7913952]; signal transduction [goid 0007165] [evidence TAS] [pmid 7913952]; cell-cell signaling [goid 0007267] [evidence NR]; immune response [goid 0006955] [evidence IEA]
GI_34447230-S	456.8	38.6	11.8342	0.0845009	1	1	NaN	PAPSS2	Homo sapiens 3'-phosphoadenosine 5'-phosphosulfate synthase 2 (PAPSS2), mRNA.	GI_34447230	ATP binding [goid 0005524] [evidence IEA]; adenylyl-sulfate kinase activity [goid 0004020] [evidence IEA]; nucleotidyltransferase activity [goid 0016779] [evidence IEA]; sulfate adenylyltransferase (ATP) activity [goid 0004781] [evidence IEA]		nucleobase, nucleoside, nucleotide and nucleic acid metabolism [goid 0006139] [evidence NR]; skeletal development [goid 0001501] [evidence TAS] [pmid 9771708]; sulfate assimilation [goid 0000103] [evidence IEA]
GI_7110592-S	208.1	17.6	11.8239	0.0845747	1	1	NaN	FLI1	Homo sapiens Friend leukemia virus integration 1 (FLI1), mRNA.	GI_7110592	DNA binding [goid 0003677] [evidence P] [pmid 1522903]; transcription factor activity [goid 0003700] [evidence TAS] [pmid 10891501]; translation regulator activity [goid 0045182] [evidence IEA]	nucleus [goid 0005634] [evidence IEA]	hemostasis [goid 0007599] [evidence TAS] [pmid 10891501]; histogenesis and organogenesis [goid 0007397] [evidence TAS] [pmid 10891501]; cell growth and/or maintenance [goid 0008151] [evidence IEA]; regulation of transcription, DNA-dependent [goid 0006355] [evidence IEA]; organogenesis [goid 0009887] [evidence TAS]
GI_20127410-S	3574.2	303.8	11.765	0.084998	1	1	NaN	CD59	Homo sapiens CD59 antigen p18-20 (antigen identified by monoclonal antibodies 16.3A5, EJ16, EJ30, EL32 and G344) (CD59), mRNA.	GI_20127410
GI_21314737-S	478.9	41.4	11.5676	0.0864481	1	1	NaN	LOC83468	Homo sapiens gycosyltransferase (LOC83468), mRNA.	GI_21314737	transferase activity [goid 0016740] [evidence IEA]; transferase activity, transferring hexosyl groups [goid 0016758] [evidence IEA]		carbohydrate biosynthesis [goid 0016051] [evidence IEA]
GI_10835020-S	12577.9	1088.6	11.5542	0.0865486	1	1	NaN	IGFBP4	Homo sapiens insulin-like growth factor binding protein 4 (IGFBP4), mRNA.	GI_10835020	insulin-like growth factor binding [goid 0005520] [evidence IEA]	extracellular [goid 0005576] [evidence IEA]	skeletal development [goid 0001501] [evidence TAS] [pmid 1377672]; signal transduction [goid 0007165] [evidence TAS] [pmid 1377672]; DNA metabolism [goid 0006259] [evidence TAS] [pmid 1377672]; cell proliferation [goid 0008283] [evidence TAS] [pmid 1377672]; regulation of cell growth [goid 0001558] [evidence IEA]
GI_13994361-S	264.4	22.9	11.5459	0.0866112	1	1	NaN	KRTAP3-1	Homo sapiens keratin associated protein 3-1 (KRTAP3-1), mRNA.	GI_13994361		intermediate filament [goid 0005882] [evidence IEA]
GI_38683798-S	2751.2	238.8	11.5209	0.0867985	1	1	NaN	ANKRD13	Homo sapiens ankyrin repeat domain 13 (ANKRD13), mRNA.	GI_38683798
GI_37655182-S	497.5	43.3	11.4896	0.0870352	1	1	NaN	NDRG1	Homo sapiens N-myc downstream regulated gene 1 (NDRG1), mRNA.	GI_37655182	tumor suppressor [goid 0008181] [evidence TAS] [pmid 9251681]; catalytic activity [goid 0003824] [evidence IEA]	nucleus [goid 0005634] [evidence IEA]	response to heavy metal [goid 0009412] [evidence TAS] [pmid 9605764]; cell differentiation [goid 0030154] [evidence IEA]
GI_19923769-S	353.7	31	11.4097	0.0876449	1	1	NaN	HLX1	Homo sapiens H2.0-like homeo box 1 (Drosophila) (HLX1), mRNA.	GI_19923769	DNA binding [goid 0003677] [evidence NR]; transcription factor activity [goid 0003700] [evidence IEA]	nucleus [goid 0005634] [evidence IEA]	transcription from Pol II promoter [goid 0006366] [evidence NR]; development [goid 0007275] [evidence TAS]; regulation of transcription, DNA-dependent [goid 0006355] [evidence IEA]
GI_32490558-S	1672.2	148	11.2986	0.0885062	1	1	NaN	LRP10	Homo sapiens low density lipoprotein receptor-related protein 10 (LRP10), mRNA.	GI_32490558
GI_30089965-S	987.2	87.4	11.2952	0.0885332	1	1	NaN	CDC42EP5	Homo sapiens CDC42 effector protein (Rho GTPase binding) 5 (CDC42EP5), mRNA.	GI_30089965	DNA binding [goid 0003677] [evidence IEA]	nucleus [goid 0005634] [evidence IEA]	regulation of transcription, DNA-dependent [goid 0006355] [evidence IEA]
GI_21361461-S	2118.9	187.7	11.2888	0.0885837	1	1	NaN	EHD2	Homo sapiens EH-domain containing 2 (EHD2), mRNA.	GI_21361461	nucleic acid binding [goid 0003676] [evidence TAS] [pmid 10673336]; ATP binding [goid 0005524] [evidence IEA]; calcium ion binding [goid 0005509] [evidence IEA]	nucleus [goid 0005634] [evidence TAS] [pmid 10673336]
GI_4503734-S	292	26.1	11.1877	0.0893836	1	1	NaN	FOXC1	Homo sapiens forkhead box C1 (FOXC1), mRNA.	GI_4503734	DNA binding [goid 0003677] [evidence E] [pmid 7957066]; transcription factor activity [goid 0003700] [evidence TAS] [pmid 9620769]; transcriptional activator activity [goid 0016563] [evidence TAS] [pmid 8499623]	nucleus [goid 0005634] [evidence NAS]	vision [goid 0007601] [evidence TAS] [pmid 9620769]; embryogenesis and morphogenesis [goid 0007345] [evidence NR]; regulation of transcription, DNA-dependent [goid 0006355] [evidence NAS]; morphogenesis [goid 0009653] [evidence NR]
GI_14042963-S	689.9	62	11.1274	0.0898681	1	1	NaN	FAM14A	Homo sapiens family with sequence similarity 14, member A (FAM14A), mRNA.	GI_14042963		integral to membrane [goid 0016021] [evidence IEA]
GI_22907046-S	72.3	6.5	11.1231	0.0899032	1	0.7778	NaN	ADORA2B	Homo sapiens adenosine A2b receptor (ADORA2B), mRNA.	GI_22907046	adenosine receptor [goid 0008501] [evidence E]; rhodopsin-like receptor activity [goid 0001584] [evidence IEA]; A2B adenosine receptor activity, G-protein coupled [goid 0001612] [evidence IEA]	integral to plasma membrane [goid 0005887] [evidence TAS] [pmid 7558011]	activation of MAPK [goid 0000187] [evidence TAS] [pmid 10101031]; JNK cascade [goid 0007254] [evidence TAS] [pmid 10101031]; adenylate cyclase activation [goid 0007190] [evidence TAS] [pmid 8022409]; G-protein coupled receptor protein signaling pathway [goid 0007186] [evidence TAS] [pmid 7558011]; excretion [goid 0007588] [evidence TAS] [pmid 7836474]; cellular defense response [goid 0006968] [ev…
GI_34147546-S	602	54.5	11.0459	0.0905316	1	1	NaN	CTHRC1	Homo sapiens collagen triple helix repeat containing 1 (CTHRC1), mRNA.	GI_34147546
GI_15451855-S	1843.9	167.1	11.0347	0.0906231	1	1	NaN	CAV1	Homo sapiens caveolin 1, caveolae protein, 22kDa (CAV1), mRNA.	GI_15451855	structural molecule activity [goid 0005198] [evidence TAS] [pmid 1360410]; tumor suppressor [goid 0008181] [evidence TAS] [pmid 9801158]	caveola [goid 0005901] [evidence NR]; integral to plasma membrane [goid 0005887] [evidence TAS] [pmid 1360410]
GI_41281980-I	532.5	48.4	11.0021	0.090892	1	1	NaN	TRIF	Homo sapiens TIR domain containing adaptor inducing interferon-beta (TRIF), mRNA.	GI_41281980	transmembrane receptor activity [goid 0004888] [evidence IEA]	membrane [goid 0016020] [evidence IEA]
GI_13027635-S	451.7	41.1	10.9903	0.0909896	1	1	NaN	EDG1	Homo sapiens endothelial differentiation, sphingolipid G-protein-coupled receptor, 1 (EDG1), mRNA.	GI_13027635	G-protein coupled receptor activity [goid 0004930] [evidence E]; lysosphingolipid and lysophosphatidic acid receptor activity [goid 0001619] [evidence IEA]	integral to plasma membrane [goid 0005887] [evidence NR]; plasma membrane [goid 0005886] [evidence E]	G-protein coupled receptor protein signaling pathway [goid 0007186] [evidence TAS] [pmid 8626678]; cell adhesion [goid 0007155] [evidence TAS] [pmid 10555146]
GI_31342226-S	293.1	26.7	10.9775	0.0910952	1	1	NaN	MGC45594	Homo sapiens hypothetical protein MGC45594 (MGC45594), mRNA.	GI_31342226	alcohol dehydrogenase activity, zinc-dependent [goid 0004024] [evidence IEA]; zinc ion binding [goid 0008270] [evidence IEA]
GI_24430217-S	428.9	39.1	10.9693	0.0911634	1	1	NaN	IL11	Homo sapiens interleukin 11 (IL11), mRNA.	GI_24430217	cytokine activity [goid 0005125] [evidence TAS] [pmid 8913282]; interleukin-11 receptor binding [goid 0005142] [evidence NAS] [pmid 2145578]	extracellular [goid 0005576] [evidence IC] [pmid 2145578]	positive regulation of cell proliferation [goid 0008284] [evidence IDA] [pmid 2145578]; cell proliferation [goid 0008283] [evidence TAS] [pmid 8913282]; cell-cell signaling [goid 0007267] [evidence IC] [pmid 2145578]; B-cell differentiation [goid 0030183] [evidence NAS] [pmid 2145578]; platelet activation [goid 0030168] [evidence NAS]; adipocyte differentiation [goid 0045444] [evidence NAS] [pmid…
GI_19923342-S	2737.9	249.7	10.9648	0.0912013	1	1	NaN	CITED2	Homo sapiens Cbp/p300-interacting transactivator, with Glu/Asp-rich carboxy-terminal domain, 2 (CITED2), mRNA.	GI_19923342	transcription factor activity [goid 0003700] [evidence TAS] [pmid 9434189]; protein binding [goid 0005515] [evidence NAS] [pmid 10552932]	nucleus [goid 0005634] [evidence NAS] [pmid 10552932]	regulation of transcription from Pol II promoter [goid 0006357] [evidence TAS] [pmid 9434189]
GI_21361451-S	765.8	70	10.94	0.0914077	1	1	NaN	GLS	Homo sapiens glutaminase (GLS), mRNA.	GI_21361451	glutaminase activity [goid 0004359] [evidence NAS] [pmid 11015561]; hydrolase activity [goid 0016787] [evidence IEA]	mitochondrion [goid 0005739] [evidence NAS] [pmid 10719215]	glutamine catabolism [goid 0006543] [evidence NAS] [pmid 10719215]
GI_4758867-S	1541	141.8	10.8674	0.0920182	1	1	NaN	P4HA2	Homo sapiens procollagen-proline, 2-oxoglutarate 4-dioxygenase (proline 4-hydroxylase), alpha polypeptide II (P4HA2), mRNA.	GI_4758867	procollagen-proline 4-dioxygenase activity [goid 0004656] [evidence TAS] [pmid 9211872]; electron transporter activity [goid 0005489] [evidence TAS] [pmid 9211872]; oxidoreductase activity [goid 0016491] [evidence IEA]; oxidoreductase activity, acting on single donors with incorporation of molecular oxygen, incorporation of two atoms of oxygen [goid 0016702] [evidence IEA]; oxidoreductase activit…	endoplasmic reticulum [goid 0005783] [evidence IEA]	protein metabolism [goid 0019538] [evidence IEA]
GI_5454099-S	1177.4	108.8	10.8217	0.092407	1	1	NaN	TACC1	Homo sapiens transforming, acidic coiled-coil containing protein 1 (TACC1), mRNA.	GI_5454099		kinesin complex [goid 0005871] [evidence IEA]; nucleus [goid 0005634] [evidence IEA]	oncogenesis [goid 0007048] [evidence TAS] [pmid 10366448]
GI_13899304-S	394	36.5	10.7945	0.0926396	1	1	NaN	CD99L2	Homo sapiens CD99 antigen-like 2 (CD99L2), mRNA.	GI_13899304
GI_34335275-S	58.1	5.4	10.7593	0.0929432	1	0.7778	NaN	POPDC3	Homo sapiens popeye domain containing 3 (POPDC3), mRNA.	GI_34335275	molecular_function unknown [goid 0005554] [evidence ND]	integral to membrane [goid 0016021] [evidence NAS]	biological_process unknown [goid 0000004] [evidence ND]
GI_38201676-S	511	47.7	10.7128	0.0933464	1	1	NaN	SDCCAG33	Homo sapiens serologically defined colon cancer antigen 33 (SDCCAG33), mRNA.	GI_38201676	tumor antigen [goid 0008222] [evidence E] [pmid 9610721]; transcription factor activity [goid 0003700] [evidence IEA]	nucleus [goid 0005634] [evidence IEA]	regulation of transcription, DNA-dependent [goid 0006355] [evidence IEA]
GI_23065543-I	284.7	26.6	10.703	0.0934317	1	1	NaN	GSTM1	Homo sapiens glutathione S-transferase M1 (GSTM1), transcript variant 1, mRNA.	GI_23065543	glutathione transferase activity [goid 0004364] [evidence P] [pmid 8403204]; tumor suppressor [goid 0008181] [evidence P] [pmid 8403204]	cytoplasm [goid 0005737] [evidence NR]
GI_41057795-S	59.9	5.6	10.6964	0.0934891	1	0.7778	NaN	LOC389804	Homo sapiens LOC389804 (LOC389804), mRNA.	GI_41057795
GI_22538441-S	2629.7	246	10.6898	0.0935468	1	1	NaN	CTSZ	Homo sapiens cathepsin Z (CTSZ), mRNA.	GI_22538441	cysteine-type peptidase activity [goid 0008234] [evidence E] [pmid 9642240]; cysteine-type endopeptidase activity [goid 0004197] [evidence IEA]; hydrolase activity [goid 0016787] [evidence IEA]	lysosome [goid 0005764] [evidence IEA]	proteolysis and peptidolysis [goid 0006508] [evidence TAS] [pmid 9642240]; oncogenesis [goid 0007048] [evidence TAS] [pmid 9642240]
GI_21040367-A	432.9	40.8	10.6103	0.0942481	1	1	NaN	BACE	Homo sapiens beta-site APP-cleaving enzyme (BACE), transcript variant d, mRNA.	GI_21040367	beta-aspartyl-peptidase activity [goid 0008798] [evidence E] [pmid 10591214]	membrane fraction [goid 0005624] [evidence NR]; integral to plasma membrane [goid 0005887] [evidence E]	pathogenesis [goid 0009405] [evidence E] [pmid 10531052]; proteolysis and peptidolysis [goid 0006508] [evidence E] [pmid 10591214]
GI_11038653-S	3812.1	359.6	10.6009	0.0943312	1	1	NaN	ADAMTS1	Homo sapiens a disintegrin-like and metalloprotease (reprolysin type) with thrombospondin type 1 motif, 1 (ADAMTS1), mRNA.	GI_11038653	integrin binding [goid 0005178] [evidence NR]; metallopeptidase activity [goid 0008237] [evidence P] [pmid 10438512]; heparin binding [goid 0008201] [evidence IEA]; zinc ion binding [goid 0008270] [evidence IEA]; metalloendopeptidase activity [goid 0004222] [evidence IEA]; hydrolase activity [goid 0016787] [evidence IEA]	extracellular matrix [goid 0005578] [evidence IEA]	integrin-mediated signaling pathway [goid 0007229] [evidence TAS] [pmid 8995297]; negative regulation of cell proliferation [goid 0008285] [evidence TAS] [pmid 10438512]; proteolysis and peptidolysis [goid 0006508] [evidence IEA]
GI_8393017-S	665.7	63	10.5667	0.0946372	1	1	NaN	C21orf6	Homo sapiens chromosome 21 open reading frame 6 (C21orf6), mRNA.	GI_8393017	acylphosphatase activity [goid 0003998] [evidence IEA]; molecular_function unknown [goid 0005554] [evidence ND]	cellular_component unknown [goid 0008372] [evidence ND]	biological_process unknown [goid 0000004] [evidence ND]
GI_38016946-S	108.2	10.3	10.5049	0.0951941	1	0.7778	NaN	C5	Homo sapiens complement component 5 (C5), mRNA.	GI_38016946	antibacterial peptide activity [goid 0003797] [evidence TAS] [pmid 9218605]; complement activity [goid 0003811] [evidence NR]; chemokine activity [goid 0008009] [evidence TAS] [pmid 10820279]; receptor binding [goid 0005102] [evidence TAS] [pmid 10820279]; endopeptidase inhibitor activity [goid 0004866] [evidence IEA]	membrane attack complex [goid 0005579] [evidence IEA]; extracellular space [goid 0005615] [evidence TAS] [pmid 9218605]	response to pathogenic bacteria [goid 0009618] [evidence TAS] [pmid 9218605]; activation of MAPK [goid 0000187] [evidence TAS] [pmid 7649993]; chemotaxis [goid 0006935] [evidence TAS] [pmid 10820279]; G-protein coupled receptor protein signaling pathway [goid 0007186] [evidence TAS] [pmid 8898085]; response to stress [goid 0006950] [evidence TAS] [pmid 9590258]; cell surface receptor linked signa…
GI_5174484-S	1115.2	106.3	10.4911	0.0953192	1	1	NaN	MRC2	Homo sapiens mannose receptor, C type 2 (MRC2), mRNA.	GI_5174484
GI_32698697-S	457	43.6	10.4817	0.0954048	1	1	NaN	DAAM2	Homo sapiens dishevelled associated activator of morphogenesis 2 (DAAM2), mRNA.	GI_32698697
GI_4755138-S	290	28	10.3571	0.0965517	1	1	NaN	INPP1	Homo sapiens inositol polyphosphate-1-phosphatase (INPP1), mRNA.	GI_4755138	inositol-1,4-bisphosphate 1-phosphatase activity [goid 0004441] [evidence TAS] [pmid 8390685]; inositol/phosphatidylinositol phosphatase activity [goid 0004437] [evidence IEA]; hydrolase activity [goid 0016787] [evidence IEA]		phosphate metabolism [goid 0006796] [evidence TAS] [pmid 8390685]; signal transduction [goid 0007165] [evidence TAS] [pmid 8390685]
GI_17511208-S	3547.8	342.8	10.3495	0.0966233	1	1	NaN	TENS1	Homo sapiens tensin-like SH2 domain-containing 1 (TENS1), mRNA.	GI_17511208	protein-tyrosine-phosphatase activity [goid 0004725] [evidence IEA]; phosphoprotein phosphatase activity [goid 0004721] [evidence IEA]		intracellular signaling cascade [goid 0007242] [evidence IEA]; protein amino acid dephosphorylation [goid 0006470] [evidence IEA]
GI_7706644-S	2048.5	198	10.346	0.0966561	1	1	NaN	PME-1	Homo sapiens protein phosphatase methylesterase-1 (PME-1), mRNA.	GI_7706644	protein phosphatase inhibitor activity [goid 0004864] [evidence E] [pmid 10318862]		protein amino acid demethylation [goid 0006482] [evidence E] [pmid 10318862]
GI_34328913-I	356.9	34.6	10.315	0.0969459	1	1	NaN	CD151	Homo sapiens CD151 antigen (CD151), transcript variant 1, mRNA.	GI_34328913	cell adhesion molecule activity [goid 0005194] [evidence NR]	integral to membrane [goid 0016021] [evidence NR]; membrane fraction [goid 0005624] [evidence TAS] [pmid 8627808]; integral to plasma membrane [goid 0005887] [evidence TAS] [pmid 8627808]; plasma membrane [goid 0005886] [evidence NR]	cell adhesion [goid 0007155] [evidence NR] [pmid 9602068]
GI_4759111-S	1384.2	134.8	10.2685	0.0973848	1	1	NaN	SLC16A3	Homo sapiens solute carrier family 16 (monocarboxylic acid transporters), member 3 (SLC16A3), mRNA.	GI_4759111	monocarboxylic acid transporter activity [goid 0008028] [evidence TAS] [pmid 9425115]; monocarboxylate porter activity [goid 0015355] [evidence IEA]; symporter activity [goid 0015293] [evidence IEA]	membrane fraction [goid 0005624] [evidence TAS] [pmid 9425115]; integral to plasma membrane [goid 0005887] [evidence TAS] [pmid 9425115]	monocarboxylic acid transport [goid 0015718] [evidence TAS] [pmid 9425115]; transport [goid 0006810] [evidence IEA]; symport [goid 0015983] [evidence IEA]
GI_31377588-S	287	28	10.25	0.097561	1	1	NaN	SYT11	Homo sapiens synaptotagmin XI (SYT11), mRNA.	GI_31377588	transporter activity [goid 0005215] [evidence IEA]	synaptic vesicle [goid 0008021] [evidence IEA]; integral to membrane [goid 0016021] [evidence IEA]; synaptic junction [goid 0045202] [evidence IEA]	transport [goid 0006810] [evidence IEA]
GI_21361087-S	80.9	7.9	10.2405	0.0976514	1	0.7778	NaN	SPHK1	Homo sapiens sphingosine kinase 1 (SPHK1), mRNA.	GI_21361087	diacylglycerol kinase activity [goid 0004143] [evidence IEA]; D-erythro-sphingosine kinase activity [goid 0017050] [evidence ISS]; magnesium ion binding [goid 0000287] [evidence ISS]	cytosol [goid 0005829] [evidence ISS]; membrane fraction [goid 0005624] [evidence ISS]	sphingosine metabolism [goid 0006670] [evidence E] [pmid 10751414]; signal transduction [goid 0007165] [evidence E] [pmid 10751414]; protein kinase C activation [goid 0007205] [evidence IEA]; intracellular signaling cascade [goid 0007242] [evidence ISS]; sphingoid catabolism [goid 0046521] [evidence ISS]
GI_26638649-S	366.1	35.9	10.1978	0.0980606	1	1	NaN	KCNMA1	Homo sapiens potassium large conductance calcium-activated channel, subfamily M, alpha member 1 (KCNMA1), mRNA.	GI_26638649	calcium-activated potassium channel activity [goid 0015269] [evidence IEA] [pmid 8612769]; N-methyltransferase activity [goid 0008170] [evidence IEA]; voltage-gated potassium channel activity [goid 0005249] [evidence IEA]; DNA binding [goid 0003677] [evidence IEA]	voltage-gated potassium channel complex [goid 0008076] [evidence IEA] [pmid 7993625]; membrane fraction [goid 0005624] [evidence NR]; integral to membrane [goid 0016021] [evidence IEA]	potassium ion transport [goid 0006813] [evidence IEA] [pmid 7993625]; synaptic transmission [goid 0007268] [evidence P] [pmid 7993625]; neurotransmitter secretion [goid 0007269] [evidence NR]; muscle contraction [goid 0006936] [evidence NR]; DNA methylation [goid 0006306] [evidence IEA]; cation transport [goid 0006812] [evidence IEA]
GI_7662427-S	1156.7	113.5	10.1912	0.098124	1	1	NaN	KIAA0977	Homo sapiens KIAA0977 protein (KIAA0977), mRNA.	GI_7662427
GI_13375679-S	67	6.6	10.1515	0.0985075	1	0.7778	NaN	FLJ23306	Homo sapiens hypothetical protein FLJ23306 (FLJ23306), mRNA.	GI_13375679
GI_34147460-S	460.3	45.4	10.1388	0.0986313	1	1	NaN	PP1201	Homo sapiens PP1201 protein (PP1201), mRNA.	GI_34147460
GI_14249657-S	359.6	35.6	10.1011	0.0989989	1	1	NaN	MGC14376	Homo sapiens hypothetical protein MGC14376 (MGC14376), mRNA.	GI_14249657
GI_26051232-I	61.5	6.1	10.082	0.099187	1	0.7778	NaN	LACTB	Homo sapiens lactamase, beta (LACTB), nuclear gene encoding mitochondrial protein, transcript variant 2, mRNA.	GI_26051232	structural constituent of ribosome [goid 0003735] [evidence IEA]	mitochondrion [goid 0005739] [evidence IEA]
GI_41872576-S	906.1	90	10.0678	0.0993268	1	1	NaN	RAFTLIN	Homo sapiens raft-linking protein (RAFTLIN), mRNA.	GI_41872576
GI_38348363-S	1300.2	129.3	10.0557	0.0994462	1	1	NaN	FLJ46603	Homo sapiens FLJ46603 protein (FLJ46603), mRNA.	GI_38348363
GI_17978496-A	4382.3	436.1	10.0488	0.099514	1	1	NaN	CDKN1A	Homo sapiens cyclin-dependent kinase inhibitor 1A (p21, Cip1) (CDKN1A), transcript variant 1, mRNA.	GI_17978496	cyclin-dependent protein kinase inhibitor activity [goid 0004861] [evidence E] [pmid 8242751]; cell cycle regulator [goid 0003750] [evidence E]; tumor suppressor [goid 0008181] [evidence E] [pmid 8242752]; protein kinase activity [goid 0004672] [evidence NR]	nucleus [goid 0005634] [evidence E]	induction of apoptosis by intracellular signals [goid 0008629] [evidence E]; cell cycle arrest [goid 0007050] [evidence E]; negative regulation of cell proliferation [goid 0008285] [evidence E]; regulation of CDK activity [goid 0000079] [evidence E] [pmid 8242751]; oncogenesis [goid 0007048] [evidence P] [pmid 7655464]; regulation of cell cycle [goid 0000074] [evidence E]
GI_21614516-A	967.1	96.3	10.0426	0.0995761	1	1	NaN	GYPC	Homo sapiens glycophorin C (Gerbich blood group) (GYPC), transcript variant 2, mRNA.	GI_21614516	blood group antigen [goid 0005555] [evidence NR]	integral to plasma membrane [goid 0005887] [evidence TAS] [pmid 2416746]; plasma membrane [goid 0005886] [evidence NR]	N-linked glycosylation [goid 0006487] [evidence TAS] [pmid 2416746]; regulation of cell shape [goid 0008360] [evidence P]; O-linked glycosylation [goid 0006493] [evidence TAS] [pmid 2416746]; histogenesis and organogenesis [goid 0007397] [evidence TAS] [pmid 2416746]; organogenesis [goid 0009887] [evidence TAS]
GI_23110931-A	175.2	17.5	10.0114	0.0998858	1	1	NaN	PSMB9	Homo sapiens proteasome (prosome, macropain) subunit, beta type, 9 (large multifunctional protease 2) (PSMB9), transcript variant 2, mRNA.	GI_23110931	peptidase activity [goid 0008233] [evidence IEA]; proteasome endopeptidase activity [goid 0004299] [evidence IEA]; endopeptidase activity [goid 0004175] [evidence IEA]	26S proteasome [goid 0005837] [evidence TAS] [pmid 8666937]; proteasome core complex (sensu Eukarya) [goid 0005839] [evidence IEA]; cytosol [goid 0005829] [evidence IEA]	proteolysis and peptidolysis [goid 0006508] [evidence NR]; ubiquitin-dependent protein catabolism [goid 0006511] [evidence IEA]; immune response [goid 0006955] [evidence IEA]
GI_37552485-S	122.1	12.2	10.0082	0.0999181	1	0.7778	NaN	KIAA0870	Homo sapiens KIAA0870 protein (KIAA0870), mRNA.	GI_37552485
GI_9961350-S	130.1	13	10.0077	0.0999231	1	0.7778	NaN	F10	Homo sapiens coagulation factor X (F10), mRNA.	GI_9961350	blood coagulation factor X activity [goid 0003804] [evidence TAS] [pmid 3011603]; trypsin activity [goid 0004295] [evidence IEA]; calcium ion binding [goid 0005509] [evidence IEA]; chymotrypsin activity [goid 0004263] [evidence IEA]; hydrolase activity [goid 0016787] [evidence IEA]	extracellular [goid 0005576] [evidence TAS] [pmid 3011603]	blood coagulation [goid 0007596] [evidence TAS] [pmid 6587384]; proteolysis and peptidolysis [goid 0006508] [evidence IEA]
GI_31581531-S	131.1	13.1	10.0076	0.0999237	1	0.7778	NaN	PODN	Homo sapiens podocan (PODN), mRNA.	GI_31581531
GI_9945387-S	524	53.1	9.86817	0.101336	1	1	NaN	GP1BB	Homo sapiens glycoprotein Ib (platelet), beta polypeptide (GP1BB), mRNA.	GI_9945387	thrombin receptor activity [goid 0015057] [evidence NR]; transmembrane receptor activity [goid 0004888] [evidence TAS] [pmid 3353370]; cell adhesion molecule activity [goid 0005194] [evidence IEA]	integral to plasma membrane [goid 0005887] [evidence TAS] [pmid 3353370]; plasma membrane [goid 0005886] [evidence E]	blood coagulation [goid 0007596] [evidence NR]; cell adhesion [goid 0007155] [evidence NR] [pmid 7690959]; cell surface receptor linked signal transduction [goid 0007166] [evidence TAS] [pmid 3353370]
GI_22062495-S	1249.2	127.7	9.7823	0.102225	1	1	NaN	DKFZp762C186	Homo sapiens tangerin (DKFZp762C186), mRNA.	GI_22062495
GI_4503928-S	139.4	14.3	9.74825	0.102582	1	0.7778	NaN	GATA3	Homo sapiens GATA binding protein 3 (GATA3), mRNA.	GI_4503928	transcription activating factor [goid 0003710] [evidence E] [pmid 2050118]; DNA binding [goid 0003677] [evidence E]; transcription factor activity [goid 0003700] [evidence P]		embryogenesis and morphogenesis [goid 0007345] [evidence E]; defense response [goid 0006952] [evidence P]; transcription from Pol II promoter [goid 0006366] [evidence E]
GI_26667179-A	262.8	27.1	9.69742	0.10312	1	1	NaN	CAMK2D	Homo sapiens calcium/calmodulin-dependent protein kinase (CaM kinase) II delta (CAMK2D), transcript variant 3, mRNA.	GI_26667179
GI_34222091-S	152.4	15.8	9.64557	0.103675	1	0.7778	NaN	IFIT2	Homo sapiens interferon-induced protein with tetratricopeptide repeats 2 (IFIT2), mRNA.	GI_34222091	molecular_function unknown [goid 0005554] [evidence ND] [pmid 3360121]	cellular_component unknown [goid 0008372] [evidence ND]	immune response [goid 0006955] [evidence IEA]; biological_process unknown [goid 0000004] [evidence ND]
GI_27883841-S	181.5	18.9	9.60317	0.104132	1	1	NaN	BMI1	Homo sapiens B lymphoma Mo-MLV insertion region (mouse) (BMI1), mRNA.	GI_27883841
GI_4506176-S	381.4	39.9	9.5589	0.104615	1	1	NaN	PSG7	Homo sapiens pregnancy specific beta-1-glycoprotein 7 (PSG7), mRNA.	GI_4506176	plasma glycoprotein [goid 0005211] [evidence NR]	extracellular space [goid 0005615] [evidence NR]	pregnancy [goid 0007565] [evidence TAS] [pmid 1690992]
GI_7661885-S	399.1	41.9	9.52506	0.104986	1	1	NaN	DAZAP2	Homo sapiens DAZ associated protein 2 (DAZAP2), mRNA.	GI_7661885
GI_40316923-I	4615	487.6	9.46473	0.105655	1	1	NaN	CXCL12	Homo sapiens chemokine (C-X-C motif) ligand 12 (stromal cell-derived factor 1) (CXCL12), mRNA.	GI_40316923	chemokine activity [goid 0008009] [evidence TAS] [pmid 10772939]; antiviral response protein activity [goid 0003800] [evidence TAS] [pmid 9558100]; receptor binding [goid 0005102] [evidence E]; signal transducer activity [goid 0004871] [evidence E]; growth factor activity [goid 0008083] [evidence IEA]	extracellular [goid 0005576] [evidence IEA]	regulation of actin polymerization and/or depolymerization [goid 0008064] [evidence TAS] [pmid 10570282]; response to virus [goid 0009615] [evidence TAS] [pmid 10772939]; chemotaxis [goid 0006935] [evidence TAS] [pmid 10620615]; calcium ion homeostasis [goid 0006874] [evidence TAS] [pmid 10772939]; G-protein coupled receptor protein signaling pathway [goid 0007186] [evidence TAS] [pmid 8752280]; …
GI_4503062-S	636	67.4	9.4362	0.105975	1	1	NaN	CRYBB2	Homo sapiens crystallin, beta B2 (CRYBB2), mRNA.	GI_4503062	structural molecule activity [goid 0005198] [evidence NR]; structural constituent of eye lens [goid 0005212] [evidence IEA]		vision [goid 0007601] [evidence TAS] [pmid 9158139]; cell shape and cell size control [goid 0007148] [evidence NR]
GI_27804306-S	337.3	36	9.36944	0.10673	1	1	NaN	SDC2	Homo sapiens syndecan 2 (heparan sulfate proteoglycan 1, cell surface-associated, fibroglycan) (SDC2), mRNA.	GI_27804306
GI_24234723-A	541.7	58.1	9.32358	0.107255	1	1	NaN	TRADD	Homo sapiens TNFRSF1A-associated via death domain (TRADD), transcript variant 1, mRNA.	GI_24234723			induction of apoptosis [goid 0006917] [evidence TAS] [pmid 7758105]; signal transduction [goid 0007165] [evidence TAS] [pmid 7758105]; apoptosis [goid 0006915] [evidence IEA]
GI_29788999-S	109	11.7	9.31624	0.107339	1	0.7778	NaN	SUCLG2	Homo sapiens succinate-CoA ligase, GDP-forming, beta subunit (SUCLG2), mRNA.	GI_29788999
GI_5730086-S	886.3	95.2	9.30987	0.107413	1	1	NaN	TCTE1L	Homo sapiens t-complex-associated-testis-expressed 1-like (TCTE1L), mRNA.	GI_5730086	molecular_function unknown [goid 0005554] [evidence ND]	cellular_component unknown [goid 0008372] [evidence ND]	biological_process unknown [goid 0000004] [evidence ND]
GI_34222346-S	497.9	53.8	9.25465	0.108054	1	1	NaN	HATH6	Homo sapiens basic helix-loop-helix transcription factor 6 (HATH6), mRNA.	GI_34222346
GI_24497552-S	378.8	41	9.23902	0.108237	1	1	NaN	HOXA11	Homo sapiens homeo box A11 (HOXA11), mRNA.	GI_24497552	transcription factor activity [goid 0003700] [evidence IEA]	nucleus [goid 0005634] [evidence IEA]	embryogenesis and morphogenesis [goid 0007345] [evidence TAS] [pmid 9745033]; regulation of transcription, DNA-dependent [goid 0006355] [evidence IEA]; development [goid 0007275] [evidence IEA]; morphogenesis [goid 0009653] [evidence TAS]
GI_23510442-A	198.9	21.6	9.20833	0.108597	1	1	NaN	TNFSF12	Homo sapiens tumor necrosis factor (ligand) superfamily, member 12 (TNFSF12), transcript variant 1, mRNA.	GI_23510442	receptor binding [goid 0005102] [evidence P] [pmid 9560343]; tumor necrosis factor receptor binding [goid 0005164] [evidence IEA]	integral to plasma membrane [goid 0005887] [evidence TAS] [pmid 9560343]	induction of apoptosis [goid 0006917] [evidence TAS] [pmid 9560343]; signal transduction [goid 0007165] [evidence TAS] [pmid 9560343]; immune response [goid 0006955] [evidence IEA]; angiogenesis [goid 0001525] [evidence IEA]; apoptosis [goid 0006915] [evidence IEA]
GI_21314622-S	466.2	50.9	9.15914	0.109181	1	1	NaN	PPP1R3C	Homo sapiens protein phosphatase 1, regulatory (inhibitor) subunit 3C (PPP1R3C), mRNA.	GI_21314622
GI_27477100-A	175.9	19.3	9.11399	0.109721	1	1	NaN	SGCD	Homo sapiens sarcoglycan, delta (35kDa dystrophin-associated glycoprotein) (SGCD), transcript variant 2, mRNA.	GI_27477100		sarcoglycan complex [goid 0016012] [evidence TAS] [pmid 8841194]; cytoskeleton [goid 0005856] [evidence IEA]; integral to membrane [goid 0016021] [evidence IEA]; plasma membrane [goid 0005886] [evidence TAS] [pmid 8842738]	muscle development [goid 0007517] [evidence TAS] [pmid 8842738]
GI_16757969-I	1347.5	148.2	9.09244	0.109981	1	1	NaN	C1orf24	Homo sapiens chromosome 1 open reading frame 24 (C1orf24), mRNA.	GI_16757969	molecular_function unknown [goid 0005554] [evidence ND]	cellular_component unknown [goid 0008372] [evidence ND]	biological_process unknown [goid 0000004] [evidence ND]
GI_34147386-S	1217.2	134.1	9.07681	0.110171	1	1	NaN	FLJ13612	Homo sapiens likely ortholog of neuronally expressed calcium binding protein (FLJ13612), mRNA.	GI_34147386	calcium ion binding [goid 0005509] [evidence IEA]
GI_13027797-S	202.3	22.3	9.07175	0.110232	1	1	NaN	MMP14	Homo sapiens matrix metalloproteinase 14 (membrane-inserted) (MMP14), mRNA.	GI_13027797	zinc ion binding [goid 0008270] [evidence TAS] [pmid 8015608]; metalloendopeptidase activity [goid 0004222] [evidence TAS] [pmid 8015608]; hydrolase activity [goid 0016787] [evidence IEA]	extracellular matrix [goid 0005578] [evidence IEA]; integral to plasma membrane [goid 0005887] [evidence TAS] [pmid 8015608]	proteolysis and peptidolysis [goid 0006508] [evidence TAS] [pmid 8015608]
GI_44680127-I	57.1	6.3	9.06349	0.110333	1	0.7778	NaN	TRIM7	Homo sapiens tripartite motif-containing 7 (TRIM7), transcript variant 3, mRNA.	GI_44680127	zinc ion binding [goid 0008270] [evidence IEA]	intracellular [goid 0005622] [evidence IEA]
GI_19115957-A	677.8	74.9	9.0494	0.110505	1	1	NaN	SLC39A4	Homo sapiens solute carrier family 39 (zinc transporter), member 4 (SLC39A4), mRNA.	GI_19115957	metal ion transporter activity [goid 0046873] [evidence IEA]	membrane [goid 0016020] [evidence IEA]	metal ion transport [goid 0030001] [evidence IEA]
GI_34147508-S	98.6	10.9	9.04587	0.110548	1	0.7778	NaN	FKSG28	Homo sapiens hypothetical protein FKSG28 (FKSG28), mRNA.	GI_34147508
GI_22748812-S	194.4	21.7	8.95853	0.111626	1	1	NaN	FLJ31052	Homo sapiens hypothetical protein FLJ31052 (FLJ31052), mRNA.	GI_22748812
GI_6031201-I	379.4	42.4	8.94811	0.111755	1	1	NaN	SHOX	Homo sapiens short stature homeobox (SHOX), transcript variant SHOXa, mRNA.	GI_6031201	transcription factor activity [goid 0003700] [evidence TAS] [pmid 9259282]; translation regulator activity [goid 0045182] [evidence IEA]	nucleus [goid 0005634] [evidence IEA]	skeletal development [goid 0001501] [evidence TAS] [pmid 9590292]; transcription from Pol II promoter [goid 0006366] [evidence TAS] [pmid 9259282]; regulation of transcription, DNA-dependent [goid 0006355] [evidence IEA]; development [goid 0007275] [evidence IEA]
GI_4504584-S	511.4	57.5	8.89391	0.112436	1	1	NaN	IFIT1	Homo sapiens interferon-induced protein with tetratricopeptide repeats 1 (IFIT1), mRNA.	GI_4504584	molecular_function unknown [goid 0005554] [evidence ND] [pmid 3753936]	cytoplasm [goid 0005737] [evidence NAS] [pmid 3753936]	immune response [goid 0006955] [evidence IEA]; biological_process unknown [goid 0000004] [evidence ND]
GI_4758391-S	413.2	46.5	8.88602	0.112536	1	1	NaN	FOXD1	Homo sapiens forkhead box D1 (FOXD1), mRNA.	GI_4758391	DNA binding [goid 0003677] [evidence E] [pmid 7957066]; transcription factor activity [goid 0003700] [evidence TAS] [pmid 8702877]	nucleus [goid 0005634] [evidence IEA]	regulation of transcription, DNA-dependent [goid 0006355] [evidence IEA]
GI_41151626-S	630.2	71.3	8.83871	0.113139	1	1	NaN	LOC389887	Homo sapiens similar to RIKEN cDNA 1110012O05 (LOC389887), mRNA.	GI_41151626
GI_17158002-S	515.6	58.4	8.82877	0.113266	1	1	NaN	ANTXR2	Homo sapiens anthrax toxin receptor 2 (ANTXR2), mRNA.	GI_17158002
GI_20127625-S	136.6	15.5	8.8129	0.11347	1	0.7778	NaN	C14orf139	Homo sapiens chromosome 14 open reading frame 139 (C14orf139), mRNA.	GI_20127625
GI_4504080-S	518.7	58.9	8.80645	0.113553	1	1	NaN	GPC1	Homo sapiens glypican 1 (GPC1), mRNA.	GI_4504080	glypican [goid 0015017] [evidence TAS] [pmid 1417860]; transmembrane receptor activity [goid 0004888] [evidence IEA]	proteoglycan integral to plasma membrane [goid 0005888] [evidence TAS] [pmid 2148568]; extracellular matrix [goid 0005578] [evidence IEA]; extracellular space [goid 0005615] [evidence TAS] [pmid 2148568]; membrane [goid 0016020] [evidence IEA]; integral to plasma membrane [goid 0005887] [evidence TAS]	development [goid 0007275] [evidence IEA]
GI_4826893-S	56.8	6.5	8.73846	0.114437	1	0.7778	NaN	PDE1C	Homo sapiens phosphodiesterase 1C, calmodulin-dependent 70kDa (PDE1C), mRNA.	GI_4826893	calmodulin-dependent cyclic-nucleotide phosphodiesterase activity [goid 0004117] [evidence TAS] [pmid 8557689]; hydrolase activity [goid 0016787] [evidence IEA]		signal transduction [goid 0007165] [evidence IEA]
GI_7705882-S	218.8	25.1	8.71713	0.114717	1	1	NaN	LOC51159	Homo sapiens colon carcinoma related protein (LOC51159), mRNA.	GI_7705882
GI_5901887-S	99.9	11.5	8.68696	0.115115	1	0.7778	NaN	ADAMTS5	Homo sapiens a disintegrin-like and metalloprotease (reprolysin type) with thrombospondin type 1 motif, 5 (aggrecanase-2) (ADAMTS5), mRNA.	GI_5901887	integrin binding [goid 0005178] [evidence TAS] [pmid 10438522]; metallopeptidase activity [goid 0008237] [evidence E] [pmid 10438522]; zinc ion binding [goid 0008270] [evidence IEA]; metalloendopeptidase activity [goid 0004222] [evidence IEA]; hydrolase activity [goid 0016787] [evidence IEA]	extracellular matrix [goid 0005578] [evidence TAS] [pmid 10438522]	proteolysis and peptidolysis [goid 0006508] [evidence TAS] [pmid 10438522]
GI_15011940-A	659.3	76.5	8.6183	0.116032	1	1	NaN	TRIM4	Homo sapiens tripartite motif-containing 4 (TRIM4), transcript variant beta, mRNA.	GI_15011940
GI_21361156-S	200.8	23.3	8.61803	0.116036	1	1	NaN	HOMER3	Homo sapiens homer homolog 3 (Drosophila) (HOMER3), mRNA.	GI_21361156			metabotropic glutamate receptor signaling pathway [goid 0007216] [evidence E] [pmid 9808458]
GI_4759141-S	485.2	56.4	8.60284	0.116241	1	1	NaN	SLC9A3R2	Homo sapiens solute carrier family 9 (sodium/hydrogen exchanger), isoform 3 regulatory factor 2 (SLC9A3R2), mRNA.	GI_4759141	protein binding [goid 0005515] [evidence E] [pmid 9054412]	plasma membrane [goid 0005886] [evidence E] [pmid 9748260]; nucleus [goid 0005634] [evidence P] [pmid 9054412]	protein complex assembly [goid 0006461] [evidence P] [pmid 9748260]
GI_20631976-S	142.4	16.6	8.57831	0.116573	1	0.8889	NaN	CREBL1	Homo sapiens cAMP responsive element binding protein-like 1 (CREBL1), mRNA.	GI_20631976	transcription factor activity [goid 0003700] [evidence P] [pmid 8586413]; DNA binding [goid 0003677] [evidence IEA]; molecular_function unknown [goid 0005554] [evidence ND]; translation regulator activity [goid 0045182] [evidence IEA]	endoplasmic reticulum [goid 0005783] [evidence IEA]; integral to membrane [goid 0016021] [evidence IEA]; cellular_component unknown [goid 0008372] [evidence ND]; nucleus [goid 0005634] [evidence IEA] [pmid 8586413]	transcription [goid 0006350] [evidence P] [pmid 8586413]; signal transduction [goid 0007165] [evidence P] [pmid 8586413]; regulation of transcription, DNA-dependent [goid 0006355] [evidence IEA]; biological_process unknown [goid 0000004] [evidence ND]; response to unfolded protein [goid 0006986] [evidence IEA]
GI_33946276-A	1179.6	138.2	8.53546	0.117158	1	1	NaN	CFL2	Homo sapiens cofilin 2 (muscle) (CFL2), transcript variant 1, mRNA.	GI_33946276	actin binding [goid 0003779] [evidence IEA]	cytoskeleton [goid 0005856] [evidence IEA]; nucleus [goid 0005634] [evidence IEA]
GI_27370570-S	2159	253.1	8.53023	0.11723	1	1	NaN	YF13H12	Homo sapiens protein expressed in thyroid (YF13H12), mRNA.	GI_27370570
GI_4505088-S	381.5	45	8.47778	0.117955	1	1	NaN	MAGP2	Homo sapiens Microfibril-associated glycoprotein-2 (MAGP2), mRNA.	GI_4505088	extracellular matrix glycoprotein [goid 0005207] [evidence TAS] [pmid 8557636]; extracellular matrix structural constituent [goid 0005201] [evidence TAS]	extracellular matrix [goid 0005578] [evidence NR]; extracellular space [goid 0005615] [evidence NR]; microfibril [goid 0001527] [evidence IEA]
GI_5031700-S	281.9	33.5	8.41493	0.118836	1	1	NaN	FSTL3	Homo sapiens follistatin-like 3 (secreted glycoprotein) (FSTL3), mRNA.	GI_5031700		extracellular space [goid 0005615] [evidence TAS] [pmid 9671416]	oncogenesis [goid 0007048] [evidence TAS] [pmid 9671416]; cell growth and/or maintenance [goid 0008151] [evidence IEA]
GI_22538812-S	4886.4	580.7	8.41467	0.11884	1	1	NaN	CCL2	Homo sapiens chemokine (C-C motif) ligand 2 (CCL2), mRNA.	GI_22538812	chemokine activity [goid 0008009] [evidence TAS] [pmid 10623817]; receptor binding [goid 0005102] [evidence E]; protein kinase activity [goid 0004672] [evidence TAS] [pmid 9973507]; signal transducer activity [goid 0004871] [evidence E]	membrane [goid 0016020] [evidence IEA]; extracellular space [goid 0005615] [evidence TAS]	response to pathogenic bacteria [goid 0009618] [evidence TAS] [pmid 9973507]; viral replication [goid 0008166] [evidence TAS] [pmid 10985244]; JAK-STAT cascade [goid 0007259] [evidence TAS] [pmid 9670957]; response to pest/pathogen/parasite [goid 0009613] [evidence E]; G-protein signaling, coupled to cyclic nucleotide second messenger [goid 0007187] [evidence TAS] [pmid 10770925]; chemotaxis [goi…
GI_21362027-S	480.6	57.2	8.4021	0.119018	1	1	NaN	FLJ11565	Homo sapiens hypothetical protein FLJ11565 (FLJ11565), mRNA.	GI_21362027
GI_8922957-S	514.7	61.4	8.38274	0.119293	1	1	NaN	FLJ11259	Homo sapiens hypothetical protein FLJ11259 (FLJ11259), mRNA.	GI_8922957	nucleic acid binding [goid 0003676] [evidence IEA]
GI_4501990-A	132.2	15.8	8.36709	0.119516	1	0.7778	NaN	AGC1	Homo sapiens aggrecan 1 (chondroitin sulfate proteoglycan 1, large aggregating proteoglycan, antigen identified by monoclonal antibody A0122) (AGC1), transcript variant 1, mRNA.	GI_4501990	chondroitin sulfate proteoglycan [goid 0005204] [evidence TAS] [pmid 8611178]; lectin [goid 0005530] [evidence IEA]; sugar binding [goid 0005529] [evidence IEA]; hyaluronic acid binding [goid 0005540] [evidence IEA]	extracellular matrix [goid 0005578] [evidence NR]	heterophilic cell adhesion [goid 0007157] [evidence IEA]; cell adhesion [goid 0007155] [evidence IEA]
GI_4505462-S	700	83.9	8.34327	0.119857	1	1	NaN	CNTNAP1	Homo sapiens contactin associated protein 1 (CNTNAP1), mRNA.	GI_4505462	SH3/SH2 adaptor protein activity [goid 0005070] [evidence TAS] [pmid 9118959]; receptor activity [goid 0004872] [evidence TAS] [pmid 9118959]; cell adhesion molecule activity [goid 0005194] [evidence IEA]	integral to plasma membrane [goid 0005887] [evidence TAS] [pmid 9118959]	signal transduction [goid 0007165] [evidence TAS] [pmid 9118959]; cell adhesion [goid 0007155] [evidence IEA]
GI_8923220-S	112.6	13.5	8.34074	0.119893	1	0.7778	NaN	FLJ20245	Homo sapiens hypothetical protein FLJ20245 (FLJ20245), mRNA.	GI_8923220	nucleotide binding [goid 0000166] [evidence IEA]; ATP binding [goid 0005524] [evidence IEA]
GI_32964829-S	126.6	15.2	8.32895	0.120063	1	0.7778	NaN	COL8A2	Homo sapiens collagen, type VIII, alpha 2 (COL8A2), mRNA.	GI_32964829	collagen [goid 0005202] [evidence P] [pmid 2019595]	basement membrane [goid 0005604] [evidence NR]; collagen type VIII [goid 0005591] [evidence P] [pmid 2019595]; short-chain collagen [goid 0005598] [evidence P] [pmid 2019595]	vision [goid 0007601] [evidence P] [pmid 2019595]
GI_33636739-S	427.2	51.3	8.32749	0.120084	1	1	NaN	HT008	Homo sapiens uncharacterized hypothalamus protein HT008 (HT008), mRNA.	GI_33636739
GI_19923878-S	137.3	16.5	8.32121	0.120175	1	0.8889	NaN	SBBI54	Homo sapiens hypothetical transmembrane protein SBBI54 (SBBI54), mRNA.	GI_19923878		integral to membrane [goid 0016021] [evidence IEA]
GI_31563522-I	1474.7	178.3	8.27089	0.120906	1	1	NaN	MYL9	Homo sapiens myosin, light polypeptide 9, regulatory (MYL9), transcript variant 1, mRNA.	GI_31563522	structural constituent of muscle [goid 0008307] [evidence P] [pmid 2526655]	muscle myosin [goid 0005859] [evidence P] [pmid 2526655]	regulation of muscle contraction [goid 0006937] [evidence P] [pmid 2526655]
GI_21040274-S	890.1	107.7	8.26462	0.120998	1	1	NaN	DEPC-1	Homo sapiens prostate cancer antigen-1 (DEPC-1), mRNA.	GI_21040274
GI_4506880-S	92.2	11.3	8.15929	0.12256	1	0.7778	NaN	SEMA5A	Homo sapiens sema domain, seven thrombospondin repeats (type 1 and type 1-like), transmembrane domain (TM) and short cytoplasmic domain, (semaphorin) 5A (SEMA5A), mRNA.	GI_4506880	receptor activity [goid 0004872] [evidence IEA]	integral to membrane [goid 0016021] [evidence IEA]	cell adhesion [goid 0007155] [evidence TAS] [pmid 9049630]; neurogenesis [goid 0007399] [evidence TAS] [pmid 9464278]; cell-cell signaling [goid 0007267] [evidence TAS] [pmid 9464278]; development [goid 0007275] [evidence IEA]
GI_33598936-A	507.9	62.5	8.1264	0.123056	1	1	NaN	SCARF2	Homo sapiens scavenger receptor class F, member 2 (SCARF2), transcript variant 2, mRNA.	GI_33598936
GI_19923320-S	941.2	116.1	8.1068	0.123353	1	1	NaN	KIFC3	Homo sapiens kinesin family member C3 (KIFC3), mRNA.	GI_19923320	microtubule motor activity [goid 0003777] [evidence P] [pmid 9782090]; ATP binding [goid 0005524] [evidence IEA]; motor activity [goid 0003774] [evidence IEA]	kinesin complex [goid 0005871] [evidence IEA] [pmid 9782090]; microtubule associated complex [goid 0005875] [evidence IEA]	vision [goid 0007601] [evidence P] [pmid 9782090]; microtubule-based process [goid 0007017] [evidence IEA]
GI_7108342-S	835.6	103.1	8.10475	0.123384	1	1	NaN	DUSP1	Homo sapiens dual specificity phosphatase 1 (DUSP1), mRNA.	GI_7108342	non-membrane spanning protein tyrosine phosphatase activity [goid 0004726] [evidence TAS] [pmid 1406996]; protein tyrosine/serine/threonine phosphatase activity [goid 0008138] [evidence IEA]; protein phosphatase type 2C activity [goid 0015071] [evidence IEA]; protein phosphatase type 2A activity [goid 0000158] [evidence IEA]; calcium-dependent protein serine/threonine phosphatase activity [goid 0…		response to oxidative stress [goid 0006979] [evidence TAS] [pmid 1406996]; cell cycle [goid 0007049] [evidence IEA]; protein amino acid dephosphorylation [goid 0006470] [evidence IEA]
GI_42660586-S	80.9	10	8.09	0.123609	1	0.7778	NaN	LOC388179	Homo sapiens LOC400457 (LOC388179), mRNA.	GI_42660586
GI_7661651-S	144.7	17.9	8.0838	0.123704	1	1	NaN	ZNF288	Homo sapiens zinc finger protein 288 (ZNF288), mRNA.	GI_7661651	protein binding [goid 0005515] [evidence IEA]; DNA binding [goid 0003677] [evidence IEA]	nucleus [goid 0005634] [evidence IEA]	regulation of transcription, DNA-dependent [goid 0006355] [evidence IEA]
GI_20127497-S	758	93.9	8.07242	0.123879	1	1	NaN	RRAS	Homo sapiens related RAS viral (r-ras) oncogene homolog (RRAS), mRNA.	GI_20127497	RAS small monomeric GTPase activity [goid 0003930] [evidence TAS] [pmid 3098437]; GTP binding [goid 0005525] [evidence IEA]		RAS protein signal transduction [goid 0007265] [evidence TAS] [pmid 3098437]
GI_4507486-S	927.7	115	8.06696	0.123962	1	1	NaN	THBS2	Homo sapiens thrombospondin 2 (THBS2), mRNA.	GI_4507486
GI_31343635-S	60.2	7.5	8.02667	0.124585	1	0.7778	NaN	CHSY2	Homo sapiens carbohydrate (chondroitin) synthase 2 (CHSY2), mRNA.	GI_31343635
GI_19923815-S	405	50.5	8.0198	0.124691	1	1	NaN	PARVA	Homo sapiens parvin, alpha (PARVA), mRNA.	GI_19923815	actin binding [goid 0003779] [evidence IEA]; cell adhesion molecule activity [goid 0005194] [evidence IEA]	cytoskeleton [goid 0005856] [evidence IEA]	cell adhesion [goid 0007155] [evidence IEA]
GI_42656398-S	214	26.7	8.01498	0.124766	1	1	NaN	LOC375247	Homo sapiens similar to GLYCEROL-3-PHOSPHATE ACYLTRANSFERASE, MITOCHONDRIAL PRECURSOR (GPAT) (LOC375247), mRNA.	GI_42656398
GI_27735142-S	150	18.8	7.97872	0.125333	1	1	NaN	DCBLD1	Homo sapiens discoidin, CUB and LCCL domain containing 1 (DCBLD1), mRNA.	GI_27735142			cell adhesion [goid 0007155] [evidence IEA]
GI_4506792-S	182.5	22.9	7.96943	0.125479	1	1	NaN	SCA1	Homo sapiens spinocerebellar ataxia 1 (olivopontocerebellar ataxia 1, autosomal dominant, ataxin 1) (SCA1), mRNA.	GI_4506792		cytoplasm [goid 0005737] [evidence E]; nucleus [goid 0005634] [evidence E]
GI_21362011-S	90	11.3	7.9646	0.125556	1	0.7778	NaN	FLJ22625	Homo sapiens hypothetical protein FLJ22625 (FLJ22625), mRNA.	GI_21362011	electron transporter activity [goid 0005489] [evidence IEA]		electron transport [goid 0006118] [evidence IEA]
GI_7019510-S	129.7	16.3	7.95706	0.125675	1	0.8889	NaN	DPP7	Homo sapiens dipeptidylpeptidase 7 (DPP7), mRNA.	GI_7019510	serine-type peptidase activity [goid 0008236] [evidence E] [pmid 10567372]; aminopeptidase activity [goid 0004177] [evidence IEA]; serine-type endopeptidase activity [goid 0004252] [evidence IEA]; hydrolase activity [goid 0016787] [evidence IEA]	lysosome [goid 0005764] [evidence IEA]	proteolysis and peptidolysis [goid 0006508] [evidence IEA]
GI_12232392-S	613.3	77.4	7.92377	0.126203	1	1	NaN	FLJ14153	Homo sapiens hypothetical protein FLJ14153 (FLJ14153), mRNA.	GI_12232392
GI_34222243-S	5114.5	645.5	7.92332	0.12621	1	1	NaN	ARHC	Homo sapiens ras homolog gene family, member C (ARHC), mRNA.	GI_34222243	Rho small monomeric GTPase activity [goid 0003931] [evidence P]
GI_22748614-S	2704.2	341.9	7.90933	0.126433	1	1	NaN	MGC17943	Homo sapiens hypothetical protein MGC17943 (MGC17943), mRNA.	GI_22748614
GI_7706199-S	855.8	108.5	7.88756	0.126782	1	1	NaN	LOC51337	Homo sapiens mesenchymal stem cell protein DSCD75 (LOC51337), mRNA.	GI_7706199
GI_23503290-S	390.6	49.8	7.84337	0.127496	1	1	NaN	FLJ90166	Homo sapiens hypothetical protein FLJ90166 (FLJ90166), mRNA.	GI_23503290
GI_12957487-S	153.3	19.6	7.82143	0.127854	1	1	NaN	13CDNA73	Homo sapiens hypothetical protein CG003 (13CDNA73), mRNA.	GI_12957487
GI_38201693-S	477.2	61.3	7.78467	0.128458	1	1	NaN	RGS4	Homo sapiens regulator of G-protein signalling 4 (RGS4), mRNA.	GI_38201693	GTPase activator activity [goid 0005096] [evidence TAS] [pmid 10747990]; calmodulin binding [goid 0005516] [evidence TAS] [pmid 10747990]; signal transducer activity [goid 0004871] [evidence IEA]	peripheral plasma membrane protein [goid 0000157] [evidence P] [pmid 8602223]	regulation of G-protein coupled receptor protein signaling pathway [goid 0008277] [evidence TAS] [pmid 10747990]; inactivation of MAPK [goid 0000188] [evidence TAS] [pmid 8602223]; signal transduction [goid 0007165] [evidence IEA]
GI_4757755-S	15507.1	1998	7.76131	0.128844	1	1	NaN	ANXA2	Homo sapiens annexin A2 (ANXA2), mRNA.	GI_4757755	phospholipase inhibitor activity [goid 0004859] [evidence TAS] [pmid 3013422]; calcium-dependent phospholipid binding [goid 0005544] [evidence IEA]; calcium ion binding [goid 0005509] [evidence IEA]; anticoagulant activity [goid 0008435] [evidence IEA]	soluble fraction [goid 0005625] [evidence TAS] [pmid 7961821]; plasma membrane [goid 0005886] [evidence TAS] [pmid 10809787]	skeletal development [goid 0001501] [evidence TAS] [pmid 7961821]
GI_30089963-S	250	32.3	7.73994	0.1292	1	1	NaN	CDC42EP2	Homo sapiens CDC42 effector protein (Rho GTPase binding) 2 (CDC42EP2), mRNA.	GI_30089963
GI_30794495-S	470	60.8	7.73026	0.129362	1	1	NaN	DKFZP434J214	Homo sapiens DKFZP434J214 protein (DKFZP434J214), mRNA.	GI_30794495
GI_9966876-S	174.4	22.7	7.68282	0.130161	1	1	NaN	GOPC	Homo sapiens golgi associated PDZ and coiled-coil motif containing (GOPC), mRNA.	GI_9966876	protein binding [goid 0005515] [evidence IEA]		intracellular signaling cascade [goid 0007242] [evidence IEA]
GI_31563523-A	1612.7	210.3	7.66857	0.130402	1	1	NaN	MYL9	Homo sapiens myosin, light polypeptide 9, regulatory (MYL9), transcript variant 2, mRNA.	GI_31563523	structural constituent of muscle [goid 0008307] [evidence P] [pmid 2526655]	muscle myosin [goid 0005859] [evidence P] [pmid 2526655]	regulation of muscle contraction [goid 0006937] [evidence P] [pmid 2526655]
GI_33667045-I	169	22.1	7.64706	0.130769	1	1	NaN	NEDD9	Homo sapiens neural precursor cell expressed, developmentally down-regulated 9 (NEDD9), mRNA.	GI_33667045	cell adhesion molecule activity [goid 0005194] [evidence IEA]	spindle [goid 0005819] [evidence TAS]; cytoskeleton [goid 0005856] [evidence IEA]; nucleus [goid 0005634] [evidence TAS]	mitosis [goid 0007067] [evidence IEA]; cell adhesion [goid 0007155] [evidence NR]; signal transduction [goid 0007165] [evidence TAS]; regulation of cell cycle [goid 0000074] [evidence TAS]; regulation of cell growth [goid 0001558] [evidence IEA]
GI_33469134-S	202.5	26.6	7.61278	0.131358	1	1	NaN	FLJ10210	Homo sapiens hypothetical protein FLJ10210 (FLJ10210), mRNA.	GI_33469134
GI_31543622-S	965.1	126.8	7.6112	0.131385	1	1	NaN	SIL1	Homo sapiens endoplasmic reticulum chaperone SIL1, homolog of yeast (SIL1), mRNA.	GI_31543622	chaperone activity [goid 0003754] [evidence NAS] [pmid 11101517]	endoplasmic reticulum [goid 0005783] [evidence NAS] [pmid 11101517]	intracellular protein transport [goid 0006886] [evidence NAS] [pmid 11101517]; protein folding [goid 0006457] [evidence NAS] [pmid 11101517]
GI_19913391-A	3201.9	423.8	7.55521	0.132359	1	1	NaN	RGS3	Homo sapiens regulator of G-protein signalling 3 (RGS3), transcript variant 4, mRNA.	GI_19913391	GTPase activator activity [goid 0005096] [evidence E]	cytosol [goid 0005829] [evidence E]; peripheral plasma membrane protein [goid 0000157] [evidence E]	regulation of G-protein coupled receptor protein signaling pathway [goid 0008277] [evidence E]; inactivation of MAPK [goid 0000188] [evidence E] [pmid 8602223]
GI_37537693-S	353.8	47.1	7.51168	0.133126	1	1	NaN	MTMR6	Homo sapiens myotubularin related protein 6 (MTMR6), mRNA.	GI_37537693	protein tyrosine phosphatase activity [goid 0004725] [evidence NAS] [pmid 9736772]; protein serine/threonine phosphatase activity [goid 0004722] [evidence NAS] [pmid 9736772]; prenylated protein tyrosine phosphatase activity [goid 0004727] [evidence IEA]; hydrolase activity [goid 0016787] [evidence IEA]; protein phosphatase activity [goid 0004721] [evidence IEA]	cellular_component unknown [goid 0008372] [evidence ND] [pmid 9736772]	protein amino acid dephosphorylation [goid 0006470] [evidence NAS] [pmid 9736772]
GI_4809272-S	1372.7	183.2	7.4929	0.13346	1	1	NaN	ANXA4	Homo sapiens annexin A4 (ANXA4), mRNA.	GI_4809272	phospholipase inhibitor activity [goid 0004859] [evidence NR]; calcium-dependent phospholipid binding [goid 0005544] [evidence IEA]; calcium ion binding [goid 0005509] [evidence IEA]
GI_30089964-S	124.9	16.7	7.47904	0.133707	1	0.8889	NaN	CDC42EP3	Homo sapiens CDC42 effector protein (Rho GTPase binding) 3 (CDC42EP3), mRNA.	GI_30089964	cytoskeletal regulatory protein binding [goid 0005519] [evidence TAS] [pmid 11035016]		signal transduction [goid 0007165] [evidence TAS] [pmid 11035016]; cell shape and cell size control [goid 0007148] [evidence E] [pmid 11035016]
GI_42659804-S	688.7	92.3	7.46154	0.134021	1	1	NaN	LOC399865	Homo sapiens hypothetical gene supported by AK002039 (LOC399865), mRNA.	GI_42659804
GI_9966818-S	191.4	25.7	7.44747	0.134274	1	1	NaN	PLSCR4	Homo sapiens phospholipid scramblase 4 (PLSCR4), mRNA.	GI_9966818	calcium ion binding [goid 0005509] [evidence NAS] [pmid 10930526]; phospholipid scramblase activity [goid 0017128] [evidence NAS] [pmid 10930526]	integral to membrane [goid 0016021] [evidence NAS]	blood coagulation [goid 0007596] [evidence NAS]; phospholipid scrambling [goid 0017121] [evidence NAS] [pmid 10930526]
GI_24431959-S	517.1	69.6	7.4296	0.134597	1	1	NaN	DNAJB4	Homo sapiens DnaJ (Hsp40) homolog, subfamily B, member 4 (DNAJB4), mRNA.	GI_24431959	chaperone activity [goid 0003754] [evidence P] [pmid 9546042]; heat shock protein activity [goid 0003773] [evidence TAS] [pmid 9546042]		response to heat [goid 0009408] [evidence TAS] [pmid 9546042]; protein folding [goid 0006457] [evidence IEA]
GI_37539547-S	230.2	31.1	7.40193	0.1351	1	1	NaN	LOC376939	Homo sapiens similar to ENSANGP00000004103 (LOC376939), mRNA.	GI_37539547
GI_4826869-S	1440.6	194.7	7.39908	0.135152	1	1	NaN	NUCB2	Homo sapiens nucleobindin 2 (NUCB2), mRNA.	GI_4826869	calcium ion binding [goid 0005509] [evidence TAS] [pmid 7811391]; DNA binding [goid 0003677] [evidence TAS] [pmid 7811391]	cytosol [goid 0005829] [evidence TAS] [pmid 7811391]; extracellular space [goid 0005615] [evidence TAS] [pmid 7811391]; plasma membrane [goid 0005886] [evidence TAS] [pmid 7811391]
GI_38044287-A	1691.9	228.8	7.39467	0.135233	1	1	NaN	GSN	Homo sapiens gelsolin (amyloidosis, Finnish type) (GSN), transcript variant 2, mRNA.	GI_38044287	barbed-end actin capping/severing activity [goid 0003784] [evidence TAS] [pmid 1321812]; actin filament severing activity [goid 0003789] [evidence IDA] [pmid 3020431]; calcium ion binding [goid 0005509] [evidence TAS] [pmid 1321812]; structural constituent of cytoskeleton [goid 0005200] [evidence IEA]	extracellular [goid 0005576] [evidence IDA] [pmid 3020431]; cytosol [goid 0005829] [evidence IDA] [pmid 3020431]; actin cytoskeleton [goid 0015629] [evidence TAS] [pmid 1321812]; cytoplasm [goid 0005737] [evidence NR]	actin modification [goid 0007013] [evidence E]; actin filament polymerization [goid 0030041] [evidence IDA] [pmid 3020431]
GI_4758153-S	1009.7	136.7	7.38625	0.135387	1	1	NaN	DFNA5	Homo sapiens deafness, autosomal dominant 5 (DFNA5), mRNA.	GI_4758153			hearing [goid 0007605] [evidence TAS] [pmid 9771715]
GI_4505862-S	2874.2	389.7	7.37542	0.135586	1	1	NaN	PLAU	Homo sapiens plasminogen activator, urokinase (PLAU), mRNA.	GI_4505862	u-plasminogen activator activity [goid 0004297] [evidence TAS] [pmid 10749881]; cell adhesion molecule activity [goid 0005194] [evidence NR]; trypsin activity [goid 0004295] [evidence IEA]; chymotrypsin activity [goid 0004263] [evidence IEA]; hydrolase activity [goid 0016787] [evidence IEA]	extracellular space [goid 0005615] [evidence NR]	cell growth and/or maintenance [goid 0008151] [evidence TAS] [pmid 10749881]; chemotaxis [goid 0006935] [evidence TAS] [pmid 10749881]; proteolysis and peptidolysis [goid 0006508] [evidence TAS] [pmid 6589620]; blood coagulation [goid 0007596] [evidence NR]; signal transduction [goid 0007165] [evidence TAS] [pmid 10749881]; negative regulation of blood coagulation [goid 0030195] [evidence IEA]
GI_33519445-A	1044.4	142	7.35493	0.135963	1	1	NaN	NBL1	Homo sapiens neuroblastoma, suppression of tumorigenicity 1 (NBL1), transcript variant 2, mRNA.	GI_33519445	tumor suppressor [goid 0008181] [evidence TAS] [pmid 8084583]; DNA binding [goid 0003677] [evidence IEA]		cell growth and/or maintenance [goid 0008151] [evidence IEA]; negative regulation of cell cycle [goid 0045786] [evidence IEA]
GI_4506482-S	98.3	13.4	7.33582	0.136317	1	0.7778	NaN	REV3L	Homo sapiens REV3-like, catalytic subunit of DNA polymerase zeta (yeast) (REV3L), mRNA.	GI_4506482	zeta DNA polymerase activity [goid 0003894] [evidence E] [pmid 9618506]	zeta DNA polymerase complex [goid 0016035] [evidence NR]	DNA dependent DNA replication [goid 0006261] [evidence E] [pmid 9618506]
GI_5803006-S	468.4	64	7.31875	0.136635	1	1	NaN	DNASE1L1	Homo sapiens deoxyribonuclease I-like 1 (DNASE1L1), mRNA.	GI_5803006	deoxyribonuclease activity [goid 0004536] [evidence TAS] [pmid 9205125]; DNA binding [goid 0003677] [evidence TAS] [pmid 9205125]; endonuclease activity [goid 0004519] [evidence IEA]; hydrolase activity [goid 0016787] [evidence IEA]		DNA metabolism [goid 0006259] [evidence TAS] [pmid 9205125]; DNA catabolism [goid 0006308] [evidence IEA]
GI_8051610-I	400	54.9	7.28597	0.13725	1	1	NaN	KDELR3	Homo sapiens KDEL (Lys-Asp-Glu-Leu) endoplasmic reticulum protein retention receptor 3 (KDELR3), transcript variant 2, mRNA.	GI_8051610	protein transporter activity [goid 0008565] [evidence IEA]; receptor activity [goid 0004872] [evidence IEA]	endoplasmic reticulum [goid 0005783] [evidence IEA]; integral to membrane [goid 0016021] [evidence IEA]	intracellular protein transport [goid 0006886] [evidence IEA]
GI_19526766-I	1239.1	170.9	7.25044	0.137923	1	1	NaN	ZAK	Homo sapiens sterile alpha motif and leucine zipper containing kinase AZK (ZAK), mRNA.	GI_19526766
GI_20336230-A	93.4	12.9	7.24031	0.138116	1	0.7778	NaN	PPARG	Homo sapiens peroxisome proliferative activated receptor, gamma (PPARG), transcript variant 4, mRNA.	GI_20336230	ligand-dependent nuclear receptor activity [goid 0004879] [evidence E]; receptor activity [goid 0004872] [evidence E]; transcription factor activity [goid 0003700] [evidence TAS] [pmid 10622252]; steroid hormone receptor activity [goid 0003707] [evidence IEA]; translation regulator activity [goid 0045182] [evidence IEA]	nucleus [goid 0005634] [evidence NR]	response to nutrients [goid 0007584] [evidence TAS] [pmid 10973253]; lipid metabolism [goid 0006629] [evidence TAS] [pmid 9568716]; energy pathways [goid 0006091] [evidence TAS] [pmid 10622252]; signal transduction [goid 0007165] [evidence TAS] [pmid 9568716]; regulation of transcription from Pol II promoter [goid 0006357] [evidence TAS] [pmid 9568715]
GI_17402874-I	12202.7	1691.1	7.21584	0.138584	1	1	NaN	COL6A2	Homo sapiens collagen, type VI, alpha 2 (COL6A2), transcript variant 2C2, mRNA.	GI_17402874	collagen [goid 0005202] [evidence E]	collagen type VI [goid 0005589] [evidence E]	muscle development [goid 0007517] [evidence P]
GI_27894305-S	268.9	37.5	7.17067	0.139457	1	1	NaN	IL1B	Homo sapiens interleukin 1, beta (IL1B), mRNA.	GI_27894305	cytokine activity [goid 0005125] [evidence P] [pmid 2989698]; signal transducer activity [goid 0004871] [evidence TAS] [pmid 10786823]; cell adhesion molecule activity [goid 0005194] [evidence E]; interleukin-1 receptor antagonist activity [goid 0005152] [evidence IEA]; interleukin-1 receptor binding [goid 0005149] [evidence NAS]	extracellular space [goid 0005615] [evidence TAS] [pmid 3493774]	negative regulation of cell proliferation [goid 0008285] [evidence TAS] [pmid 3493774]; signal transduction [goid 0007165] [evidence TAS] [pmid 10786823]; apoptosis [goid 0006915] [evidence TAS] [pmid 9218611]; cell proliferation [goid 0008283] [evidence NR]; cell-cell signaling [goid 0007267] [evidence TAS] [pmid 2989698]; antimicrobial humoral response (sensu Invertebrata) [goid 0006960] [evide…
GI_37540630-S	77.4	10.8	7.16667	0.139535	1	0.7778	NaN	KIAA1102	Homo sapiens KIAA1102 protein (KIAA1102), mRNA.	GI_37540630
GI_27765086-A	390.8	54.6	7.15751	0.139713	1	1	NaN	CAST	Homo sapiens calpastatin (CAST), transcript variant 3, mRNA.	GI_27765086	endopeptidase inhibitor activity [goid 0004866] [evidence E]
GI_22035691-A	265.8	37.2	7.14516	0.139955	1	1	NaN	GFRA1	Homo sapiens GDNF family receptor alpha 1 (GFRA1), transcript variant 2, mRNA.	GI_22035691	glial cell line-derived neurotrophic factor receptor activity [goid 0016167] [evidence E]; GPI-anchored membrane-bound receptor [goid 0015025] [evidence NAS]; receptor binding [goid 0005102] [evidence P] [pmid 9545641]; receptor activity [goid 0004872] [evidence NAS]	peripheral plasma membrane protein [goid 0000157] [evidence P] [pmid 9545641]; membrane [goid 0016020] [evidence NAS]; extrinsic to membrane [goid 0019898] [evidence NAS]	cell surface receptor linked signal transduction [goid 0007166] [evidence NAS] [pmid 8674117]
GI_5031970-S	1005.1	141.3	7.11323	0.140583	1	1	NaN	LRRC17	Homo sapiens leucine rich repeat containing 17 (LRRC17), mRNA.	GI_5031970			oncogenesis [goid 0007048] [evidence P] [pmid 8982252]
GI_19424129-S	55.3	7.8	7.08974	0.141049	1	0.7778	NaN	CD109	Homo sapiens CD109 antigen (Gov platelet alloantigens) (CD109), mRNA.	GI_19424129	endopeptidase inhibitor activity [goid 0004866] [evidence IEA]
GI_9845503-S	192.1	27.1	7.08856	0.141072	1	1	NaN	NTF3	Homo sapiens neurotrophin 3 (NTF3), mRNA.	GI_9845503
GI_37537705-I	1113.1	157.4	7.07179	0.141407	1	1	NaN	FLJ11196	Homo sapiens acheron (FLJ11196), transcript variant 2, mRNA.	GI_37537705	RNA binding [goid 0003723] [evidence IEA]; DNA binding [goid 0003677] [evidence IEA]	nucleus [goid 0005634] [evidence IEA]	regulation of transcription, DNA-dependent [goid 0006355] [evidence IEA]
GI_27735138-S	242.2	34.4	7.0407	0.142031	1	1	NaN	FLJ31349	Homo sapiens hypothetical protein FLJ31349 (FLJ31349), mRNA.	GI_27735138	protein binding [goid 0005515] [evidence IEA]		intracellular signaling cascade [goid 0007242] [evidence IEA]
GI_16445030-S	160.4	22.8	7.03509	0.142145	1	1	NaN	STARD13	Homo sapiens START domain containing 13 (STARD13), transcript variant gamma, mRNA.	GI_16445030	GTPase activator activity [goid 0005096] [evidence IEA]
GI_23199992-S	51.9	7.4	7.01351	0.142582	1	0.7778	NaN	LIG4	Homo sapiens ligase IV, DNA, ATP-dependent (LIG4), mRNA.	GI_23199992	DNA ligase (ATP) activity [goid 0003910] [evidence TAS] [pmid 8798671]; DNA binding [goid 0003677] [evidence TAS] [pmid 8798671]; ATP binding [goid 0005524] [evidence IEA]; ligase activity [goid 0016874] [evidence IEA]	nucleus [goid 0005634] [evidence TAS] [pmid 8798671]	single strand break repair [goid 0000012] [evidence TAS] [pmid 8798671]; cytokinesis [goid 0016288] [evidence IEA]; DNA replication [goid 0006260] [evidence IEA]; DNA recombination [goid 0006310] [evidence IEA]; cytokinesis [goid 0000910] [evidence IEA]
GI_7662355-S	1190	169.7	7.01237	0.142605	1	1	NaN	RHOBTB3	Homo sapiens Rho-related BTB domain containing 3 (RHOBTB3), mRNA.	GI_7662355
GI_4557732-S	130.9	18.7	7	0.142857	1	1	NaN	LTBP2	Homo sapiens latent transforming growth factor beta binding protein 2 (LTBP2), mRNA.	GI_4557732	protein binding [goid 0005515] [evidence TAS] [pmid 7798248]; calcium ion binding [goid 0005509] [evidence IEA]	extracellular matrix [goid 0005578] [evidence TAS] [pmid 7798248]; extracellular space [goid 0005615] [evidence NR]	protein targeting [goid 0006605] [evidence TAS] [pmid 7798248]; TGFbeta receptor signaling pathway [goid 0007179] [evidence TAS] [pmid 8697098]; protein secretion [goid 0009306] [evidence TAS] [pmid 8697098]; extracellular transport [goid 0006858] [evidence NR]; regulation of cell cycle [goid 0000074] [evidence NR] [pmid 9709808]
GI_34147657-S	304.1	43.6	6.97477	0.143374	1	1	NaN	DDIT3	Homo sapiens DNA-damage-inducible transcript 3 (DDIT3), mRNA.	GI_34147657	transcription co-repressor activity [goid 0003714] [evidence TAS] [pmid 7503811]; transcription factor activity [goid 0003700] [evidence NR] [pmid 8510758]	nucleus [goid 0005634] [evidence NR]	response to DNA damage stimulus [goid 0006974] [evidence TAS] [pmid 1339368]; regulation of transcription, DNA-dependent [goid 0006355] [evidence TAS] [pmid 7503811]; regulation of cell cycle [goid 0000074] [evidence NR]; cell cycle arrest [goid 0007050] [evidence IEA]; cell growth and/or maintenance [goid 0008151] [evidence IEA]
GI_7705372-S	4088.3	586.3	6.97305	0.143409	1	1	NaN	EPLIN	Homo sapiens epithelial protein lost in neoplasm beta (EPLIN), mRNA.	GI_7705372		focal adhesion [goid 0008357] [evidence NR]; actin cytoskeleton [goid 0015629] [evidence NR]
GI_18860911-I	50.9	7.3	6.9726	0.143418	1	0.7778	NaN	SNTB2	Homo sapiens syntrophin, beta 2 (dystrophin-associated protein A1, 59kDa, basic component 2) (SNTB2), transcript variant 1, mRNA.	GI_18860911	protein binding [goid 0005515] [evidence E] [pmid 8576247]; actin binding [goid 0003779] [evidence IEA]; calmodulin binding [goid 0005516] [evidence IEA]; calcium ion binding [goid 0005509] [evidence IEA]	dystrophin-associated glycoprotein complex [goid 0016010] [evidence TAS] [pmid 8576247]; membrane [goid 0016020] [evidence IEA]; cytoskeleton [goid 0005856] [evidence IEA]; membrane fraction [goid 0005624] [evidence TAS] [pmid 8576247]	intracellular signaling cascade [goid 0007242] [evidence IEA]; microtubule-based process [goid 0007017] [evidence IEA]
GI_6912277-S	921.4	132.8	6.93825	0.144129	1	1	NaN	C10orf8	Homo sapiens chromosome 10 open reading frame 8 (C10orf8), mRNA.	GI_6912277
GI_38201636-I	54	7.8	6.92308	0.144444	1	0.7778	NaN	ST7L	Homo sapiens suppression of tumorigenicity 7 like (ST7L), transcript variant 4, mRNA.	GI_38201636
GI_10835237-S	557.2	80.5	6.92174	0.144472	1	1	NaN	IFITM2	Homo sapiens interferon induced transmembrane protein 2 (1-8D) (IFITM2), mRNA.	GI_10835237		integral to membrane [goid 0016021] [evidence IEA]	immune response [goid 0006955] [evidence TAS] [pmid 1906403]
GI_18490989-S	321.3	46.9	6.85075	0.145969	1	1	NaN	MX1	Homo sapiens myxovirus (influenza virus) resistance 1, interferon-inducible protein p78 (mouse) (MX1), mRNA.	GI_18490989	GTPase activity [goid 0003924] [evidence NR]; GTP binding [goid 0005525] [evidence TAS] [pmid 2154602]; antiviral response protein activity [goid 0003800] [evidence NR]	cytoplasm [goid 0005737] [evidence NR]	induction of apoptosis [goid 0006917] [evidence TAS]; pathogenesis [goid 0009405] [evidence TAS]; defense response [goid 0006952] [evidence P] [pmid 2154602]; signal transduction [goid 0007165] [evidence TAS]; immune response [goid 0006955] [evidence IEA]
GI_12408645-S	4611.8	673.2	6.85056	0.145973	1	1	NaN	CAPN2	Homo sapiens calpain 2, (m/II) large subunit (CAPN2), mRNA.	GI_12408645	cysteine-type peptidase activity [goid 0008234] [evidence P] [pmid 2209092]; calpain activity [goid 0004198] [evidence IEA]; calcium ion binding [goid 0005509] [evidence IEA]; hydrolase activity [goid 0016787] [evidence IEA]	intracellular [goid 0005622] [evidence IEA]	proteolysis and peptidolysis [goid 0006508] [evidence IEA]
GI_4885348-S	367.1	53.6	6.84888	0.146009	1	1	NaN	GPRK5	Homo sapiens G protein-coupled receptor kinase 5 (GPRK5), mRNA.	GI_4885348	G-protein-coupled receptor phosphorylating protein kinase activity [goid 0004678] [evidence TAS] [pmid 10852916]; protein kinase C binding [goid 0005080] [evidence TAS] [pmid 9813065]; phospholipid binding [goid 0005543] [evidence TAS] [pmid 9813065]; ATP binding [goid 0005524] [evidence IEA]; signal transducer activity [goid 0004871] [evidence IEA]; G-protein coupled receptor kinase activity [go…	soluble fraction [goid 0005625] [evidence TAS] [pmid 7685906]; peripheral plasma membrane protein [goid 0000157] [evidence E]; cytoplasm [goid 0005737] [evidence TAS] [pmid 7685906]	regulation of G-protein coupled receptor protein signaling pathway [goid 0008277] [evidence TAS] [pmid 8288567]; G-protein signaling, coupled to cAMP nucleotide second messenger [goid 0007188] [evidence TAS] [pmid 8626574]; protein amino acid phosphorylation [goid 0006468] [evidence IEA]; signal transduction [goid 0007165] [evidence IEA]
GI_34147560-S	109.9	16.1	6.82609	0.146497	1	0.7778	NaN	HSPB7	Homo sapiens heat shock 27kDa protein family, member 7 (cardiovascular) (HSPB7), mRNA.	GI_34147560	protein C-terminus binding [goid 0008022] [evidence TAS] [pmid 10593960]; heat shock protein activity [goid 0003773] [evidence TAS] [pmid 10593960]		regulation of heart rate [goid 0008016] [evidence TAS] [pmid 10593960]; response to stress [goid 0006950] [evidence TAS] [pmid 10593960]
GI_21389360-S	222.3	32.6	6.81902	0.146649	1	1	NaN	FLJ25436	Homo sapiens hypothetical protein FLJ25436 (FLJ25436), mRNA.	GI_21389360
GI_11496884-S	5577.2	820	6.80146	0.147027	1	1	NaN	ENIGMA	Homo sapiens enigma (LIM domain protein) (ENIGMA), mRNA.	GI_11496884
GI_7657497-S	320.6	47.2	6.79237	0.147224	1	1	NaN	RAGE	Homo sapiens renal tumor antigen (RAGE), mRNA.	GI_7657497	protein serine/threonine kinase activity [goid 0004674] [evidence TAS] [pmid 10421840]; protein kinase activity [goid 0004672] [evidence E] [pmid 10421840]; ATP binding [goid 0005524] [evidence IEA]; transferase activity [goid 0016740] [evidence IEA]	cytoplasm [goid 0005737] [evidence TAS] [pmid 10421840]	protein amino acid phosphorylation [goid 0006468] [evidence TAS] [pmid 10421840]; signal transduction [goid 0007165] [evidence TAS] [pmid 10421840]
GI_4504502-S	132.4	19.5	6.78974	0.147281	1	1	NaN	HSD17B2	Homo sapiens hydroxysteroid (17-beta) dehydrogenase 2 (HSD17B2), mRNA.	GI_4504502	estradiol 17-beta-dehydrogenase activity [goid 0004303] [evidence IEA]; oxidoreductase activity [goid 0016491] [evidence IEA]	endoplasmic reticulum membrane [goid 0005789] [evidence TAS] [pmid 8099587]; integral to membrane [goid 0016021] [evidence IEA]	estrogen biosynthesis [goid 0006703] [evidence NR]; metabolism [goid 0008152] [evidence IEA]
GI_28466982-S	6870.1	1013	6.78193	0.147451	1	1	NaN	LEPREL2	Homo sapiens leprecan-like 2 protein (LEPREL2), mRNA.	GI_28466982	oxidoreductase activity, acting on paired donors, with incorporation or reduction of molecular oxygen, 2-oxoglutarate as one donor, and incorporation of one atom each of oxygen into both donors [goid 0016706] [evidence IEA]		protein metabolism [goid 0019538] [evidence IEA]
GI_24430214-S	1781.1	264.8	6.72621	0.148672	1	1	NaN	IL10RB	Homo sapiens interleukin 10 receptor, beta (IL10RB), mRNA.	GI_24430214	interleukin-10 receptor activity [goid 0004920] [evidence TAS] [pmid 10954742]; receptor activity [goid 0004872] [evidence TAS] [pmid 8314576]; hematopoietin/interferon-class (D200-domain) cytokine receptor activity [goid 0004896] [evidence IEA]	integral to membrane [goid 0016021] [evidence TAS] [pmid 9312047]; plasma membrane [goid 0005886] [evidence TAS] [pmid 10954742]	signal transduction [goid 0007165] [evidence TAS] [pmid 10954742]; immune response [goid 0006955] [evidence TAS] [pmid 9463407]; inflammatory response [goid 0006954] [evidence TAS] [pmid 10954742]; blood coagulation [goid 0007596] [evidence IEA]
GI_13027595-S	100.2	14.9	6.72483	0.148703	1	0.7778	NaN	EGFL9	Homo sapiens EGF-like-domain, multiple 9 (EGFL9), mRNA.	GI_13027595	calcium ion binding [goid 0005509] [evidence IEA]
GI_34147596-S	1741.6	259.8	6.70362	0.149173	1	1	NaN	PPIC	Homo sapiens peptidylprolyl isomerase C (cyclophilin C) (PPIC), mRNA.	GI_34147596
GI_19920316-S	6228.2	929.6	6.69987	0.149257	1	1	NaN	CKAP4	Homo sapiens cytoskeleton-associated protein 4 (CKAP4), mRNA.	GI_19920316		integral to membrane [goid 0016021] [evidence TAS] [pmid 8314870]; membrane fraction [goid 0005624] [evidence TAS] [pmid 8314870]	nonselective vesicle transport [goid 0006899] [evidence TAS] [pmid 8314870]
GI_21389446-S	217.5	32.5	6.69231	0.149425	1	1	NaN	C20orf140	Homo sapiens chromosome 20 open reading frame 140 (C20orf140), mRNA.	GI_21389446		integral to membrane [goid 0016021] [evidence IEA]
GI_4506448-S	76.1	11.4	6.67544	0.149803	1	0.7778	NaN	RBMS2	Homo sapiens RNA binding motif, single stranded interacting protein 2 (RBMS2), mRNA.	GI_4506448	RNA binding [goid 0003723] [evidence TAS] [pmid 8041632]		RNA processing [goid 0006396] [evidence TAS] [pmid 8041632]; regulation of translation [goid 0006445] [evidence TAS] [pmid 8041632]
GI_14277689-S	890.2	134	6.64328	0.150528	1	1	NaN	C6orf32	Homo sapiens chromosome 6 open reading frame 32 (C6orf32), mRNA.	GI_14277689
GI_12669906-S	327.3	49.7	6.58551	0.151848	1	1	NaN	FACL2	Homo sapiens fatty-acid-Coenzyme A ligase, long-chain 2 (FACL2), mRNA.	GI_12669906
GI_34147320-S	285.8	43.4	6.58525	0.151854	1	1	NaN	IFI35	Homo sapiens interferon-induced protein 35 (IFI35), mRNA.	GI_34147320	transcription factor binding [goid 0008134] [evidence E] [pmid 8954125]; antiviral response protein activity [goid 0003800] [evidence NAS]; protein binding [goid 0005515] [evidence IPI] [pmid 8954125]	soluble fraction [goid 0005625] [evidence E]; cytoplasm [goid 0005737] [evidence E]; nucleus [goid 0005634] [evidence IDA] [pmid 8954125]	immune response [goid 0006955] [evidence NAS]
GI_34147557-S	264.2	40.2	6.57214	0.152157	1	1	NaN	LYL1	Homo sapiens lymphoblastic leukemia derived sequence 1 (LYL1), mRNA.	GI_34147557	DNA binding [goid 0003677] [evidence TAS] [pmid 2752424]	nucleus [goid 0005634] [evidence IEA]	oncogenesis [goid 0007048] [evidence TAS] [pmid 2067848]; cell growth and/or maintenance [goid 0008151] [evidence IEA]; regulation of transcription, DNA-dependent [goid 0006355] [evidence IEA]
GI_6996003-S	88.3	13.5	6.54074	0.152888	1	0.7778	NaN	DLX2	Homo sapiens distal-less homeo box 2 (DLX2), mRNA.	GI_6996003	transcription factor activity [goid 0003700] [evidence TAS] [pmid 1354641]	nucleus [goid 0005634] [evidence IEA]	brain development [goid 0007420] [evidence TAS] [pmid 7590232]; regulation of transcription, DNA-dependent [goid 0006355] [evidence IEA]; development [goid 0007275] [evidence IEA]
GI_23397486-S	198.2	30.4	6.51974	0.15338	1	1	NaN	RPESP	Homo sapiens RPE-spondin (RPESP), mRNA.	GI_23397486
GI_33469142-S	64.5	9.9	6.51515	0.153488	1	0.7778	NaN	FLJ23119	Homo sapiens hypothetical protein FLJ23119 (FLJ23119), mRNA.	GI_33469142	protein-tyrosine kinase activity [goid 0004713] [evidence IEA]; ATP binding [goid 0005524] [evidence IEA]; DNA binding [goid 0003677] [evidence IEA]; transferase activity [goid 0016740] [evidence IEA]	nucleus [goid 0005634] [evidence IEA]	protein amino acid phosphorylation [goid 0006468] [evidence IEA]
GI_21361584-S	821.9	126.2	6.51268	0.153547	1	1	NaN	KIAA0992	Homo sapiens palladin (KIAA0992), mRNA.	GI_21361584			amino acid metabolism [goid 0006520] [evidence IEA]
GI_13775197-S	13445.3	2071.4	6.49092	0.154061	1	1	NaN	SH3BGRL3	Homo sapiens SH3 domain binding glutamic acid-rich protein like 3 (SH3BGRL3), mRNA.	GI_13775197
GI_34222093-S	503.5	77.8	6.47172	0.154518	1	1	NaN	ELF1	Homo sapiens E74-like factor 1 (ets domain transcription factor) (ELF1), mRNA.	GI_34222093	transcription factor activity [goid 0003700] [evidence IEA]; transcriptional activator activity [goid 0016563] [evidence NAS]	nucleus [goid 0005634] [evidence NAS]	regulation of transcription, DNA-dependent [goid 0006355] [evidence NAS]
GI_4758669-S	780.2	120.7	6.46396	0.154704	1	1	NaN	LPXN	Homo sapiens leupaxin (LPXN), mRNA.	GI_4758669		cytoplasm [goid 0005737] [evidence NR]	cell adhesion [goid 0007155] [evidence NR] [pmid 9565592]; signal transduction [goid 0007165] [evidence TAS] [pmid 9565592]; protein complex assembly [goid 0006461] [evidence TAS] [pmid 9565592]
GI_13027793-A	233.9	36.2	6.46133	0.154767	1	1	NaN	MMP19	Homo sapiens matrix metalloproteinase 19 (MMP19), transcript variant rasi-9, mRNA.	GI_13027793
GI_13259538-S	171.7	26.6	6.45489	0.154921	1	1	NaN	MSRA	Homo sapiens methionine sulfoxide reductase A (MSRA), mRNA.	GI_13259538	protein-methionine-S-oxide reductase activity [goid 0008113] [evidence TAS] [pmid 10452521]; oxidoreductase activity [goid 0016491] [evidence IEA]		methionine metabolism [goid 0006555] [evidence TAS] [pmid 10452521]; response to oxidative stress [goid 0006979] [evidence TAS] [pmid 10452521]; protein modification [goid 0006464] [evidence TAS] [pmid 10452521]
GI_37550356-S	103.9	16.1	6.45342	0.154957	1	0.7778	NaN	RGNEF	Homo sapiens Rho-guanine nucleotide exchange factor (RGNEF), mRNA.	GI_37550356
GI_23097273-S	161.5	25.1	6.43426	0.155418	1	1	NaN	DKFZp761L1417	Homo sapiens hypothetical protein DKFZp761L1417 (DKFZp761L1417), mRNA.	GI_23097273
GI_33457347-S	11347.8	1765.3	6.42826	0.155563	1	1	NaN	C19orf10	Homo sapiens chromosome 19 open reading frame 10 (C19orf10), mRNA.	GI_33457347
GI_31543214-S	13898.5	2165.9	6.41696	0.155837	1	1	NaN	MT2A	Homo sapiens metallothionein 2A (MT2A), mRNA.	GI_31543214	heavy metal binding [goid 0005505] [evidence NR]; metal ion binding [goid 0046872] [evidence IEA]; copper ion binding [goid 0005507] [evidence NR]		copper ion homeostasis [goid 0006878] [evidence TAS] [pmid 6719135]
GI_16418354-S	123.8	19.3	6.41451	0.155897	1	1	NaN	OASIS	Homo sapiens old astrocyte specifically induced substance (OASIS), mRNA.	GI_16418354	transcription factor activity [goid 0003700] [evidence IEA]	nucleus [goid 0005634] [evidence IEA]	regulation of transcription, DNA-dependent [goid 0006355] [evidence IEA]
GI_24475711-S	1342.5	210	6.39286	0.156425	1	1	NaN	HT036	Homo sapiens hypothetical protein HT036 (HT036), mRNA.	GI_24475711
GI_12707581-S	1270.4	198.8	6.39034	0.156486	1	1	NaN	PRX2	Homo sapiens paired related homeobox protein (PRX2), mRNA.	GI_12707581
GI_17933771-S	1451.8	227.2	6.38996	0.156495	1	1	NaN	S100A16	Homo sapiens S100 calcium binding protein A16 (S100A16), mRNA.	GI_17933771	calcium ion binding [goid 0005509] [evidence IEA]
GI_21361257-S	2939.2	460.3	6.3854	0.156607	1	1	NaN	ARHE	Homo sapiens ras homolog gene family, member E (ARHE), mRNA.	GI_21361257	Rho small monomeric GTPase activity [goid 0003931] [evidence TAS] [pmid 8649376]; GTP binding [goid 0005525] [evidence TAS] [pmid 8649376]; cell adhesion molecule activity [goid 0005194] [evidence E] [pmid 9531558]	peripheral plasma membrane protein [goid 0000157] [evidence E] [pmid 8649376]	actin cytoskeleton reorganization [goid 0007012] [evidence TAS] [pmid 9531558]; cell adhesion [goid 0007155] [evidence TAS] [pmid 9531558]; small GTPase mediated signal transduction [goid 0007264] [evidence IEA]; actin cytoskeleton organization and biogenesis [goid 0030036] [evidence TAS]
GI_33186900-S	2800.4	438.6	6.38486	0.15662	1	1	NaN	MGC45871	Homo sapiens hypothetical protein MGC45871 (MGC45871), mRNA.	GI_33186900
GI_34147330-S	253.8	39.8	6.37688	0.156816	1	1	NaN	C20orf22	Homo sapiens chromosome 20 open reading frame 22 (C20orf22), mRNA.	GI_34147330
GI_9955969-A	251.1	39.4	6.3731	0.15691	1	1	NaN	ABCC3	Homo sapiens ATP-binding cassette, sub-family C (CFTR/MRP), member 3 (ABCC3), transcript variant MRP3, mRNA.	GI_9955969	organic anion transporter activity [goid 0008514] [evidence TAS] [pmid 9738950]; ATP binding [goid 0005524] [evidence TAS] [pmid 9813153]; ATP-binding cassette (ABC) transporter activity [goid 0004009] [evidence TAS] [pmid 9813153]; nucleotide binding [goid 0000166] [evidence IEA]	membrane fraction [goid 0005624] [evidence TAS] [pmid 9813153]; integral to plasma membrane [goid 0005887] [evidence TAS] [pmid 9813153]	small molecule transport [goid 0006832] [evidence TAS] [pmid 9813153]; transport [goid 0006810] [evidence TAS]
GI_4504750-S	125.3	19.7	6.36041	0.157223	1	1	NaN	ITGA5	Homo sapiens integrin, alpha 5 (fibronectin receptor, alpha polypeptide) (ITGA5), mRNA.	GI_4504750	cell adhesion receptor activity [goid 0004895] [evidence TAS] [pmid 2454952]; receptor activity [goid 0004872] [evidence IEA]	integrin complex [goid 0008305] [evidence TAS] [pmid 2454952]; integral to membrane [goid 0016021] [evidence IEA]	cell adhesion [goid 0007155] [evidence P] [pmid 2454952]; integrin-mediated signaling pathway [goid 0007229] [evidence IEA]; cell-matrix adhesion [goid 0007160] [evidence IEA]
GI_4507894-S	21664.6	3406.2	6.36034	0.157224	1	1	NaN	VIM	Homo sapiens vimentin (VIM), mRNA.	GI_4507894
GI_4507508-S	3237.9	509.1	6.36005	0.157232	1	1	NaN	TIMP1	Homo sapiens tissue inhibitor of metalloproteinase 1 (erythroid potentiating activity, collagenase inhibitor) (TIMP1), mRNA.	GI_4507508	metalloendopeptidase inhibitor activity [goid 0008191] [evidence TAS] [pmid 7507419]; metallopeptidase activity [goid 0008237] [evidence NAS] [pmid 1653055]	extracellular matrix [goid 0005578] [evidence IEA]	positive regulation of cell proliferation [goid 0008284] [evidence TAS] [pmid 3839290]; development [goid 0007275] [evidence NR]; proteolysis and peptidolysis [goid 0006508] [evidence NAS] [pmid 1653055]
GI_33620718-S	235.1	37	6.35405	0.15738	1	1	NaN	CerCAM	Homo sapiens cerebral cell adhesion molecule (CerCAM), mRNA.	GI_33620718
GI_4501914-S	304.3	47.9	6.35282	0.15741	1	1	NaN	ADAM9	Homo sapiens a disintegrin and metalloproteinase domain 9 (meltrin gamma) (ADAM9), mRNA.	GI_4501914	integrin binding [goid 0005178] [evidence TAS] [pmid 8647900]; metallopeptidase activity [goid 0008237] [evidence P] [pmid 8647900]; zinc ion binding [goid 0008270] [evidence IEA]; metalloendopeptidase activity [goid 0004222] [evidence IEA]; hydrolase activity [goid 0016787] [evidence IEA]	integral to plasma membrane [goid 0005887] [evidence TAS] [pmid 8647900]	protein kinase cascade [goid 0007243] [evidence TAS] [pmid 8647900]; proteolysis and peptidolysis [goid 0006508] [evidence IEA]
GI_7706185-S	1840.5	290	6.34655	0.157566	1	1	NaN	TNFRSF12A	Homo sapiens tumor necrosis factor receptor superfamily, member 12A (TNFRSF12A), mRNA.	GI_7706185	receptor activity [goid 0004872] [evidence IEA]	integral to membrane [goid 0016021] [evidence IEA]	cell motility [goid 0006928] [evidence TAS] [pmid 10551889]; development [goid 0007275] [evidence TAS] [pmid 10551889]; apoptosis [goid 0006915] [evidence IEA]; angiogenesis [goid 0001525] [evidence IEA]
GI_22035608-A	138.7	22	6.30455	0.158616	1	1	NaN	OSBPL5	Homo sapiens oxysterol binding protein-like 5 (OSBPL5), transcript variant 2, mRNA.	GI_22035608
GI_22095339-S	141.7	22.5	6.29778	0.158786	1	1	NaN	KCNJ2	Homo sapiens potassium inwardly-rectifying channel, subfamily J, member 2 (KCNJ2), mRNA.	GI_22095339	inward rectifier potassium channel activity [goid 0005242] [evidence TAS] [pmid 7696590]; voltage-gated ion channel activity [goid 0005244] [evidence IEA]; potassium channel activity [goid 0005267] [evidence IEA]	membrane fraction [goid 0005624] [evidence NR]; integral to plasma membrane [goid 0005887] [evidence TAS] [pmid 7696590]	potassium ion transport [goid 0006813] [evidence TAS] [pmid 7696590]; ion transport [goid 0006811] [evidence IEA]
GI_23503312-S	334.7	53.4	6.26779	0.159546	1	1	NaN	MGC35274	Homo sapiens hypothetical protein MGC35274 (MGC35274), mRNA.	GI_23503312			cell wall catabolism [goid 0016998] [evidence IEA]
GI_21614519-S	418	67.1	6.22951	0.160526	1	1	NaN	G6PD	Homo sapiens glucose-6-phosphate dehydrogenase (G6PD), nuclear gene encoding mitochondrial protein, mRNA.	GI_21614519	glucose-6-phosphate 1-dehydrogenase activity [goid 0004345] [evidence NAS] [pmid 8466644]; oxidoreductase activity [goid 0016491] [evidence IEA]	cellular_component unknown [goid 0008372] [evidence ND]	glucose 6-phosphate utilization [goid 0006010] [evidence TAS] [pmid 2836867]; pentose-phosphate shunt [goid 0006098] [evidence NAS]
GI_21314788-S	384.5	61.8	6.22168	0.160728	1	1	NaN	TWSG1	Homo sapiens twisted gastrulation homolog 1 (Drosophila) (TWSG1), mRNA.	GI_21314788	protein binding [goid 0005515] [evidence IEA]		embryonic development [goid 0009790] [evidence IEA]
GI_31543154-S	1045	168.1	6.21654	0.160861	1	1	NaN	MGC15737	Homo sapiens hypothetical protein MGC15737 (MGC15737), mRNA.	GI_31543154	DNA binding [goid 0003677] [evidence IEA]	nucleus [goid 0005634] [evidence IEA]	regulation of transcription, DNA-dependent [goid 0006355] [evidence IEA]
GI_32401426-S	337.8	54.6	6.18681	0.161634	1	1	NaN	SMAP-5	Homo sapiens golgi membrane protein SB140 (SMAP-5), mRNA.	GI_32401426
GI_23510367-S	116.5	18.9	6.16402	0.162232	1	1	NaN	HOXD11	Homo sapiens homeo box D11 (HOXD11), mRNA.	GI_23510367	transcription factor activity [goid 0003700] [evidence NAS]	nucleus [goid 0005634] [evidence NAS]	regulation of transcription, DNA-dependent [goid 0006355] [evidence NAS]; development [goid 0007275] [evidence IEA]
GI_23503314-S	1054.8	171.8	6.1397	0.162874	1	1	NaN	FLJ90798	Homo sapiens hypothetical protein FLJ90798 (FLJ90798), mRNA.	GI_23503314	nucleic acid binding [goid 0003676] [evidence IEA]; electron transporter activity [goid 0005489] [evidence IEA]; DNA binding [goid 0003677] [evidence IEA]	nucleus [goid 0005634] [evidence IEA]	electron transport [goid 0006118] [evidence IEA]; regulation of transcription, DNA-dependent [goid 0006355] [evidence IEA]
GI_14149980-S	185.4	30.2	6.13907	0.162891	1	1	NaN	DKFZp434K2435	Homo sapiens hypothetical protein DKFZp434K2435 (DKFZp434K2435), mRNA.	GI_14149980
GI_26787979-A	76.7	12.5	6.136	0.162973	1	0.7778	NaN	IL15	Homo sapiens interleukin 15 (IL15), transcript variant 3, mRNA.	GI_26787979	cytokine activity [goid 0005125] [evidence NR]; signal transducer activity [goid 0004871] [evidence TAS] [pmid 10851076]; hematopoietin/interferon-class (D200-domain) cytokine receptor binding [goid 0005126] [evidence IEA]	endosome [goid 0005768] [evidence TAS] [pmid 10851076]; Golgi apparatus [goid 0005794] [evidence TAS] [pmid 10851076]; extracellular space [goid 0005615] [evidence TAS] [pmid 10851076]; cytoplasm [goid 0005737] [evidence E]; membrane fraction [goid 0005624] [evidence TAS] [pmid 10851076]; integral to plasma membrane [goid 0005887] [evidence TAS] [pmid 10851076]	positive regulation of cell proliferation [goid 0008284] [evidence TAS] [pmid 10851076]; signal transduction [goid 0007165] [evidence TAS] [pmid 8178155]; immune response [goid 0006955] [evidence TAS] [pmid 8178155]; cell proliferation [goid 0008283] [evidence NR]; cell-cell signaling [goid 0007267] [evidence TAS] [pmid 7759105]
GI_19913435-S	1318.3	215.5	6.1174	0.163468	1	1	NaN	ATP6V0E	Homo sapiens ATPase, H+ transporting, lysosomal 9kDa, V0 subunit e (ATP6V0E), mRNA.	GI_19913435	adenosinetriphosphatase activity [goid 0004002] [evidence TAS] [pmid 9556572]; transporter activity [goid 0005215] [evidence NR] [pmid 9556572]; hydrogen ion transporter activity [goid 0015078] [evidence IEA]; hydrogen-transporting two-sector ATPase activity [goid 0003936] [evidence IEA]; hydrolase activity [goid 0016787] [evidence IEA]; hydrogen-transporting ATPase activity, rotational mechanism…	vacuolar hydrogen-transporting ATPase [goid 0000219] [evidence TAS] [pmid 9556572]; integral to membrane [goid 0016021] [evidence IEA]; membrane fraction [goid 0005624] [evidence TAS] [pmid 9556572]	proton transport [goid 0015992] [evidence TAS] [pmid 9556572]
GI_17402876-A	292.1	47.8	6.11088	0.163643	1	1	NaN	COL6A2	Homo sapiens collagen, type VI, alpha 2 (COL6A2), transcript variant 2C2a, mRNA.	GI_17402876	collagen [goid 0005202] [evidence E]	collagen type VI [goid 0005589] [evidence E]	muscle development [goid 0007517] [evidence P]
GI_12707564-I	111.1	18.2	6.1044	0.163816	1	1	NaN	ECM1	Homo sapiens extracellular matrix protein 1 (ECM1), transcript variant 1, mRNA.	GI_12707564		extracellular matrix [goid 0005578] [evidence P] [pmid 9367673]
GI_7706468-S	178.2	29.2	6.10274	0.163861	1	1	NaN	KLF2	Homo sapiens Kruppel-like factor 2 (lung) (KLF2), mRNA.	GI_7706468	transcriptional activator activity [goid 0016563] [evidence NAS]; translation regulator activity [goid 0045182] [evidence IEA]; transcription factor activity [goid 0003700] [evidence NAS]	nucleus [goid 0005634] [evidence NAS]	regulation of transcription, DNA-dependent [goid 0006355] [evidence IEA]
GI_24430162-I	64.6	10.6	6.09434	0.164087	1	0.7778	NaN	PMP22	Homo sapiens peripheral myelin protein 22 (PMP22), transcript variant 2, mRNA.	GI_24430162		membrane fraction [goid 0005624] [evidence NR]; integral to plasma membrane [goid 0005887] [evidence NR]	negative regulation of cell proliferation [goid 0008285] [evidence NR]; peripheral nervous system development [goid 0007422] [evidence E] [pmid 8275092]; synaptic transmission [goid 0007268] [evidence E] [pmid 8275092]
GI_15834618-I	115.6	19.1	6.05236	0.165225	1	1	NaN	FBXO4	Homo sapiens F-box only protein 4 (FBXO4), transcript variant 1, mRNA.	GI_15834618
GI_37595529-A	400	66.1	6.05144	0.16525	1	1	NaN	PHC2	Homo sapiens polyhomeotic-like 2 (Drosophila) (PHC2), transcript variant 2, mRNA.	GI_37595529	protein binding [goid 0005515] [evidence TAS] [pmid 9121482]	nucleus [goid 0005634] [evidence TAS] [pmid 9121482]
GI_21687150-S	605.9	100.5	6.02886	0.165869	1	1	NaN	LOC203427	Homo sapiens similar to solute carrier family 25 , member 16 (LOC203427), mRNA.	GI_21687150	structural constituent of ribosome [goid 0003735] [evidence IEA]; binding [goid 0005488] [evidence IEA]	ribosome [goid 0005840] [evidence IEA]; intracellular [goid 0005622] [evidence IEA]; mitochondrial inner membrane [goid 0005743] [evidence IEA]	transport [goid 0006810] [evidence IEA]; protein biosynthesis [goid 0006412] [evidence IEA]
GI_20143949-A	350.4	58.3	6.01029	0.166381	1	1	NaN	ICAP-1A	Homo sapiens integrin cytoplasmic domain-associated protein 1 (ICAP-1A), transcript variant 2, mRNA.	GI_20143949	protein C-terminus binding [goid 0008022] [evidence TAS] [pmid 9281591]; cell adhesion receptor activity [goid 0004895] [evidence TAS] [pmid 9813144]	peripheral plasma membrane protein [goid 0000157] [evidence E] [pmid 9281591]; membrane [goid 0016020] [evidence NAS] [pmid 9281591]	protein kinase cascade [goid 0007243] [evidence TAS] [pmid 9813144]; cell adhesion [goid 0007155] [evidence E] [pmid 9281591]; cell-matrix adhesion [goid 0007160] [evidence IDA] [pmid 9281591]
GI_32698772-S	328.4	54.7	6.00366	0.166565	1	1	NaN	C8orf13	Homo sapiens chromosome 8 open reading frame 13 (C8orf13), mRNA.	GI_32698772		kinesin complex [goid 0005871] [evidence IEA]
GI_33946314-I	336.4	56.1	5.99643	0.166766	1	1	NaN	NIN	Homo sapiens ninein (GSK3B interacting protein) (NIN), transcript variant 2, mRNA.	GI_33946314
GI_13375657-S	77.7	13	5.97692	0.16731	1	0.7778	NaN	FLJ13725	Homo sapiens hypothetical protein FLJ13725 (FLJ13725), mRNA.	GI_13375657
GI_5123452-S	175.4	29.4	5.96599	0.167617	1	1	NaN	GDF5	Homo sapiens growth differentiation factor 5 (cartilage-derived morphogenetic protein-1) (GDF5), mRNA.	GI_5123452	protein binding [goid 0005515] [evidence TAS] [pmid 9288098]; growth factor activity [goid 0008083] [evidence TAS] [pmid 8589725]; cytokine activity [goid 0005125] [evidence IEA]		TGFbeta receptor signaling pathway [goid 0007179] [evidence TAS] [pmid 7961761]; cell-cell signaling [goid 0007267] [evidence TAS] [pmid 8589725]; growth [goid 0040007] [evidence IEA]
GI_37537703-A	582.8	97.8	5.9591	0.167811	1	1	NaN	GLRX2	Homo sapiens glutaredoxin 2 (GLRX2), transcript variant 2, mRNA.	GI_37537703
GI_21328452-I	164.8	27.7	5.94946	0.168083	1	1	NaN	ANGPT1	Homo sapiens angiopoietin 1 (ANGPT1), transcript variant 1, mRNA.	GI_21328452	receptor binding [goid 0005102] [evidence TAS] [pmid 10766762]	kinesin complex [goid 0005871] [evidence IEA]	signal transduction [goid 0007165] [evidence TAS] [pmid 10766762]; angiogenesis [goid 0001525] [evidence IEA]
GI_6466449-A	2640.8	444.2	5.94507	0.168207	1	1	NaN	COMT	Homo sapiens catechol-O-methyltransferase (COMT), transcript variant S-COMT, mRNA.	GI_6466449	O-methyltransferase activity [goid 0008171] [evidence TAS] [pmid 1707278]; S-adenosylmethionine-dependent methyltransferase activity [goid 0008757] [evidence IEA]; magnesium ion binding [goid 0000287] [evidence IEA]; transferase activity [goid 0016740] [evidence IEA]; catechol O-methyltransferase activity [goid 0016206] [evidence IEA]	microsome [goid 0005792] [evidence TAS] [pmid 1707278]; soluble fraction [goid 0005625] [evidence TAS] [pmid 1707278]; peripheral plasma membrane protein [goid 0000157] [evidence P] [pmid 1707278]; integral to membrane [goid 0016021] [evidence IEA]	catecholamine metabolism [goid 0006584] [evidence IEA]; neurotransmitter catabolism [goid 0042135] [evidence IEA]
GI_24432057-S	88.2	14.9	5.91946	0.168934	1	0.7778	NaN	FLJ14675	Homo sapiens hypothetical protein FLJ14675 (FLJ14675), mRNA.	GI_24432057
GI_4506252-S	156.3	26.5	5.89811	0.169546	1	1	NaN	PTGER1	Homo sapiens prostaglandin E receptor 1 (subtype EP1), 42kDa (PTGER1), mRNA.	GI_4506252
GI_37551890-S	51.9	8.8	5.89773	0.169557	1	0.7778	NaN	LOC374899	Homo sapiens similar to hypothetical protein (LOC374899), mRNA.	GI_37551890
GI_17986251-I	195.5	33.2	5.88855	0.169821	1	1	NaN	SP110	Homo sapiens SP110 nuclear body protein (SP110), transcript variant b, mRNA.	GI_17986251	hematopoietin/interferon-class (D200-domain) cytokine receptor signal transducer activity [goid 0005062] [evidence P] [pmid 7693701]; DNA binding [goid 0003677] [evidence IEA] [pmid 7693701]	nucleus [goid 0005634] [evidence IEA] [pmid 7693701]	regulation of transcription, DNA-dependent [goid 0006355] [evidence IEA]
GI_37221178-S	1091.8	185.7	5.87938	0.170086	1	1	NaN	KIAA1518	Homo sapiens KIAA1518 protein (KIAA1518), mRNA.	GI_37221178
GI_34577121-S	789.6	134.3	5.87937	0.170086	1	1	NaN	NFKB1	Homo sapiens nuclear factor of kappa light polypeptide gene enhancer in B-cells 1 (p105) (NFKB1), mRNA.	GI_34577121	transcription activating factor [goid 0003710] [evidence E]; transcription factor activity [goid 0003700] [evidence TAS] [pmid 10928981]; translation regulator activity [goid 0045182] [evidence IEA]	cytoplasm [goid 0005737] [evidence NR]; nucleus [goid 0005634] [evidence TAS] [pmid 1992489]	response to pathogenic bacteria [goid 0009618] [evidence TAS] [pmid 10928981]; antibacterial humoral response (sensu Invertebrata) [goid 0006961] [evidence TAS] [pmid 10426996]; anti-apoptosis [goid 0006916] [evidence TAS] [pmid 10811897]; transcription from Pol II promoter [goid 0006366] [evidence TAS] [pmid 1992489]; inflammatory response [goid 0006954] [evidence TAS] [pmid 1992489]; regulation…
GI_19743818-A	2101.5	357.7	5.87503	0.170212	1	1	NaN	ITGB1	Homo sapiens integrin, beta 1 (fibronectin receptor, beta polypeptide, antigen CD29 includes MDF2, MSK12) (ITGB1), transcript variant 1D, mRNA.	GI_19743818	cell adhesion receptor activity [goid 0004895] [evidence P] [pmid 2958481]		homophilic cell adhesion [goid 0007156] [evidence E]; cell-matrix adhesion [goid 0007160] [evidence NR]; cellular defense response [goid 0006968] [evidence E]
GI_7706352-S	312.7	53.3	5.86679	0.170451	1	1	NaN	NEDF	Homo sapiens neuroendocrine differentiation factor (NEDF), mRNA.	GI_7706352	molecular_function unknown [goid 0005554] [evidence IEA]
GI_27765082-I	134.3	22.9	5.86463	0.170514	1	1	NaN	CAST	Homo sapiens calpastatin (CAST), transcript variant 1, mRNA.	GI_27765082	endopeptidase inhibitor activity [goid 0004866] [evidence E]
GI_24497550-I	132.7	22.7	5.84581	0.171063	1	1	NaN	HOXA10	Homo sapiens homeo box A10 (HOXA10), transcript variant 2, mRNA.	GI_24497550	transcription factor activity [goid 0003700] [evidence IEA]	nucleus [goid 0005634] [evidence IEA]	spermatogenesis [goid 0007283] [evidence TAS] [pmid 7700356]; oncogenesis [goid 0007048] [evidence TAS] [pmid 8972230]; development [goid 0007275] [evidence TAS] [pmid 8972230]; regulation of transcription, DNA-dependent [goid 0006355] [evidence IEA]
GI_28373079-S	233.2	40	5.83	0.171527	1	1	NaN	SIAT9	Homo sapiens sialyltransferase 9 (CMP-NeuAc:lactosylceramide alpha-2,3-sialyltransferase; GM3 synthase) (SIAT9), mRNA.	GI_28373079	neolactotetraosylceramide alpha-2,3-sialyltransferase activity [goid 0004513] [evidence E] [pmid 9822625]; sialyltransferase activity [goid 0008373] [evidence E]; transferase activity, transferring glycosyl groups [goid 0016757] [evidence IEA]; lactosylceramide alpha-2,3-sialyltransferase activity [goid 0047291] [evidence IEA]	integral to membrane [goid 0016021] [evidence IEA]; integral to plasma membrane [goid 0005887] [evidence P] [pmid 9822625]; Golgi apparatus [goid 0005794] [evidence IEA]	glycosphingolipid biosynthesis [goid 0006688] [evidence E]; carbohydrate metabolism [goid 0005975] [evidence E] [pmid 9822625]; protein amino acid glycosylation [goid 0006486] [evidence IEA]
GI_5901935-S	591	102	5.79412	0.172589	1	1	NaN	SLC39A7	Homo sapiens solute carrier family 39 (zinc transporter), member 7 (SLC39A7), mRNA.	GI_5901935	heavy metal ion transporter activity [goid 0015076] [evidence IEA]; metal ion transporter activity [goid 0046873] [evidence IEA]	integral to membrane [goid 0016021] [evidence IEA]; membrane fraction [goid 0005624] [evidence TAS] [pmid 8812499]	heavy metal ion transport [goid 0006823] [evidence IEA]; metal ion transport [goid 0030001] [evidence IEA]; transport [goid 0006810] [evidence IEA]
GI_8922761-S	7185	1247.4	5.75998	0.173612	1	1	NaN	SIPL	Homo sapiens SIPL protein (SIPL), mRNA.	GI_8922761
GI_21264582-S	436.1	76	5.73816	0.174272	1	1	NaN	TM4SF9	Homo sapiens transmembrane 4 superfamily member 9 (TM4SF9), mRNA.	GI_21264582		integral to membrane [goid 0016021] [evidence TAS] [pmid 9714763]	mystery cell fate differentiation (sensu Drosophila) [goid 0008583] [evidence TAS] [pmid 9714763]; cell adhesion [goid 0007155] [evidence NR]; cell motility [goid 0006928] [evidence NR]; cell proliferation [goid 0008283] [evidence NR]
GI_29743323-S	5493.4	957.9	5.73484	0.174373	1	1	NaN	LOC347348	Homo sapiens similar to Heat shock 27 kDa protein (HSP 27) (Stress-responsive protein 27) (SRP27) (Estrogen-regulated 24 kDa protein) (28 kDa heat shock protein) (LOC347348), mRNA.	GI_29743323
GI_37545618-S	287.2	50.1	5.73253	0.174443	1	1	NaN	KIAA1695	Homo sapiens hypothetical protein FLJ22297 (KIAA1695), mRNA.	GI_37545618
GI_31542690-S	52.5	9.2	5.70652	0.175238	1	0.7778	NaN	FLJ14281	Homo sapiens hypothetical protein FLJ14281 (FLJ14281), mRNA.	GI_31542690	N-methyltransferase activity [goid 0008170] [evidence IEA]; DNA binding [goid 0003677] [evidence IEA]; chaperone activity [goid 0003754] [evidence IEA]		DNA methylation [goid 0006306] [evidence IEA]; protein folding [goid 0006457] [evidence IEA]
GI_4755145-S	573.6	100.7	5.69613	0.175558	1	1	NaN	AEBP1	Homo sapiens AE binding protein 1 (AEBP1), mRNA.	GI_4755145	carboxypeptidase activity [goid 0004180] [evidence TAS] [pmid 8920928]; transcription factor activity [goid 0003700] [evidence TAS] [pmid 8920928]; carboxypeptidase A activity [goid 0004182] [evidence IEA]	cytoplasm [goid 0005737] [evidence NR]; nucleus [goid 0005634] [evidence IEA]	muscle development [goid 0007517] [evidence TAS] [pmid 9624159]; skeletal development [goid 0001501] [evidence TAS] [pmid 8920928]; proteolysis and peptidolysis [goid 0006508] [evidence IEA]; cell adhesion [goid 0007155] [evidence IEA]; regulation of transcription, DNA-dependent [goid 0006355] [evidence IEA]
GI_31563517-A	1591.6	279.5	5.69445	0.175609	1	1	NaN	MAP1LC3A	Homo sapiens microtubule-associated protein 1 light chain 3 alpha (MAP1LC3A), transcript variant 2, mRNA.	GI_31563517
GI_18426910-S	1499.3	263.4	5.6921	0.175682	1	1	NaN	PTPNS1	Homo sapiens protein tyrosine phosphatase, non-receptor type substrate 1 (PTPNS1), mRNA.	GI_18426910	receptor activity [goid 0004872] [evidence IEA]	plasma membrane [goid 0005886] [evidence TAS] [pmid 9070220]; membrane [goid 0016020] [evidence P]; integral to membrane [goid 0016021] [evidence IEA]	cell adhesion [goid 0007155] [evidence TAS] [pmid 9070220]
GI_10047117-S	217.2	38.2	5.68586	0.175875	1	1	NaN	GNG12	Homo sapiens guanine nucleotide binding protein (G protein), gamma 12 (GNG12), mRNA.	GI_10047117
GI_14028874-S	130.2	22.9	5.68559	0.175883	1	1	NaN	SLC35D1	Homo sapiens solute carrier family 35 (UDP-glucuronic acid/UDP-N-acetylgalactosamine dual transporter), member D1 (SLC35D1), mRNA.	GI_14028874	sugar porter activity [goid 0005351] [evidence IEA]; UDP-N-acetylgalactosamine transporter activity [goid 0005463] [evidence NAS]	endoplasmic reticulum [goid 0005783] [evidence IEA]; integral to membrane [goid 0016021] [evidence IEA]; integral to endoplasmic reticulum membrane [goid 0030176] [evidence NAS]	transport [goid 0006810] [evidence IEA]; chondroitin sulfate biosynthesis [goid 0030206] [evidence NAS]; UDP-N-acetylgalactosamine transport [goid 0015789] [evidence NAS]
GI_4759091-S	138.5	24.4	5.67623	0.176173	1	1	NaN	SEMA3B	Homo sapiens sema domain, immunoglobulin domain (Ig), short basic domain, secreted, (semaphorin) 3B (SEMA3B), mRNA.	GI_4759091		endoplasmic reticulum [goid 0005783] [evidence E] [pmid 8633026]	axon guidance [goid 0007411] [evidence P] [pmid 8633026]; cell-cell signaling [goid 0007267] [evidence P] [pmid 8633026]
GI_31542264-S	610	107.6	5.66914	0.176393	1	1	NaN	C20orf97	Homo sapiens chromosome 20 open reading frame 97 (C20orf97), mRNA.	GI_31542264
GI_30149009-S	2702	477	5.66457	0.176536	1	1	NaN	LOC285148	Homo sapiens hypothetical protein LOC285148 (LOC285148), mRNA.	GI_30149009
GI_6031164-S	347.9	61.8	5.62945	0.177637	1	1	NaN	F2R	Homo sapiens coagulation factor II (thrombin) receptor (F2R), mRNA.	GI_6031164	thrombin receptor activity [goid 0015057] [evidence TAS] [pmid 9038223]; receptor binding [goid 0005102] [evidence TAS] [pmid 1672265]; rhodopsin-like receptor activity [goid 0001584] [evidence IEA]	Golgi apparatus [goid 0005794] [evidence TAS] [pmid 7961693]; integral to plasma membrane [goid 0005887] [evidence TAS] [pmid 1672265]; plasma membrane [goid 0005886] [evidence E]	tyrosine phosphorylation of STAT protein [goid 0007260] [evidence TAS] [pmid 10692450]; caspase activation [goid 0006919] [evidence TAS] [pmid 10692450]; response to wounding [goid 0009611] [evidence TAS] [pmid 1672265]; STAT protein nuclear translocation [goid 0007262] [evidence TAS] [pmid 10692450]; blood coagulation [goid 0007596] [evidence TAS] [pmid 9038223]; embryogenesis and morphogenesis …
GI_34850060-S	722.1	128.3	5.62822	0.177676	1	1	NaN	STMN2	Homo sapiens stathmin-like 2 (STMN2), mRNA.	GI_34850060	cytoskeletal anchoring activity [goid 0016343] [evidence NAS]	kinesin complex [goid 0005871] [evidence IEA]; membrane [goid 0016020] [evidence IEA]; soluble fraction [goid 0005625] [evidence NAS]; membrane fraction [goid 0005624] [evidence NAS]	intracellular signaling cascade [goid 0007242] [evidence IEA]; neuron differentiation [goid 0030182] [evidence NAS]
GI_22035699-A	369.2	65.7	5.61948	0.177952	1	1	NaN	SYNGR1	Homo sapiens synaptogyrin 1 (SYNGR1), transcript variant 1c, mRNA.	GI_22035699	transporter activity [goid 0005215] [evidence IEA]	synaptic vesicle [goid 0008021] [evidence IEA]; synaptic junction [goid 0045202] [evidence IEA]; integral to plasma membrane [goid 0005887] [evidence TAS] [pmid 9760194]	transport [goid 0006810] [evidence IEA]
GI_15055548-A	124	22.1	5.61086	0.178226	1	1	NaN	FGF5	Homo sapiens fibroblast growth factor 5 (FGF5), transcript variant 2, mRNA.	GI_15055548	fibroblast growth factor receptor ligand [goid 0005162] [evidence E] [pmid 9786939]; growth factor activity [goid 0008083] [evidence IEA]	extracellular space [goid 0005615] [evidence TAS] [pmid 9786939]	FGF receptor signaling pathway [goid 0008543] [evidence TAS] [pmid 9786939]; cell growth and/or maintenance [goid 0008151] [evidence P]; oncogenesis [goid 0007048] [evidence NR]; neurogenesis [goid 0007399] [evidence TAS] [pmid 9786939]; cell proliferation [goid 0008283] [evidence TAS] [pmid 3211147]; cell-cell signaling [goid 0007267] [evidence TAS] [pmid 9786939]; regulation of cell cycle [goid…
GI_8923223-I	821.8	146.6	5.60573	0.178389	1	1	NaN	LRRFIP2	Homo sapiens leucine rich repeat (in FLII) interacting protein 2 (LRRFIP2), mRNA.	GI_8923223
GI_9790904-S	969.5	173.6	5.58468	0.179061	1	1	NaN	GADD45A	Homo sapiens growth arrest and DNA-damage-inducible, alpha (GADD45A), mRNA.	GI_9790904	structural constituent of ribosome [goid 0003735] [evidence IEA]	ribosome [goid 0005840] [evidence IEA]; nucleus [goid 0005634] [evidence TAS] [pmid 7798274]	cell cycle arrest [goid 0007050] [evidence TAS] [pmid 10747892]; regulation of CDK activity [goid 0000079] [evidence TAS] [pmid 10747892]; response to stress [goid 0006950] [evidence NR]; DNA repair [goid 0006281] [evidence TAS] [pmid 7973727]; regulation of cell cycle [goid 0000074] [evidence E]; apoptosis [goid 0006915] [evidence TAS] [pmid 10828065]; response to DNA damage stimulus [goid 00069…
GI_31881756-S	5880.2	1053.4	5.58212	0.179144	1	1	NaN	DDAH1	Homo sapiens dimethylarginine dimethylaminohydrolase 1 (DDAH1), mRNA.	GI_31881756	catalytic activity [goid 0003824] [evidence E] [pmid 9874257]; dimethylargininase activity [goid 0016403] [evidence IEA]; hydrolase activity [goid 0016787] [evidence IEA]		nitric oxide mediated signal transduction [goid 0007263] [evidence TAS] [pmid 9874257]; arginine catabolism [goid 0006527] [evidence TAS] [pmid 9874257]
GI_8923391-S	364.9	65.4	5.57951	0.179227	1	1	NaN	FLJ20421	Homo sapiens hypothetical protein FLJ20421 (FLJ20421), mRNA.	GI_8923391	inositol/phosphatidylinositol phosphatase activity [goid 0004437] [evidence IEA]
GI_21389380-S	221.3	39.7	5.57431	0.179394	1	1	NaN	MGC27171	Homo sapiens hypothetical protein MGC27171 (MGC27171), mRNA.	GI_21389380
GI_4502028-S	300.1	54	5.55741	0.17994	1	1	NaN	ALCAM	Homo sapiens activated leukocyte cell adhesion molecule (ALCAM), mRNA.	GI_4502028	receptor binding [goid 0005102] [evidence TAS] [pmid 7760007]; cell adhesion molecule activity [goid 0005194] [evidence IEA] [pmid 7760007]	membrane fraction [goid 0005624] [evidence NR]; integral to plasma membrane [goid 0005887] [evidence NR]	cell adhesion [goid 0007155] [evidence TAS] [pmid 7760007]; signal transduction [goid 0007165] [evidence TAS] [pmid 7760007]; antimicrobial humoral response (sensu Invertebrata) [goid 0006960] [evidence NR]; antimicrobial humoral response (sensu Vertebrata) [goid 0019735] [evidence NR]
GI_4507356-S	2096.6	377.7	5.55097	0.180149	1	1	NaN	TAGLN2	Homo sapiens transgelin 2 (TAGLN2), mRNA.	GI_4507356			muscle development [goid 0007517] [evidence IEA]
GI_23110958-S	513.8	92.7	5.54261	0.18042	1	1	NaN	CTSK	Homo sapiens cathepsin K (pycnodysostosis) (CTSK), mRNA.	GI_23110958	cathepsin K activity [goid 0004216] [evidence TAS] [pmid 9143502]; cysteine-type peptidase activity [goid 0008234] [evidence P] [pmid 7818555]; hydrolase activity [goid 0016787] [evidence IEA]	lysosome [goid 0005764] [evidence NR]	proteolysis and peptidolysis [goid 0006508] [evidence TAS] [pmid 7818555]
GI_31341683-S	68.7	12.4	5.54032	0.180495	1	0.7778	NaN	LOC340371	Homo sapiens hypothetical protein LOC340371 (LOC340371), mRNA.	GI_31341683	ATP binding [goid 0005524] [evidence IEA]; protein kinase activity [goid 0004672] [evidence IEA]; transferase activity [goid 0016740] [evidence IEA]		protein amino acid phosphorylation [goid 0006468] [evidence IEA]
GI_31542267-S	150	27.1	5.53506	0.180667	1	1	NaN	C21orf7	Homo sapiens chromosome 21 open reading frame 7 (C21orf7), mRNA.	GI_31542267	transcription factor activity [goid 0003700] [evidence IEA]		regulation of transcription, DNA-dependent [goid 0006355] [evidence IEA]
GI_31377747-S	65.2	11.8	5.52542	0.180982	1	0.7778	NaN	FLJ20296	Homo sapiens hypothetical protein FLJ20296 (FLJ20296), mRNA.	GI_31377747
GI_13376724-S	246.6	44.7	5.51678	0.181265	1	1	NaN	FLJ22471	Homo sapiens limkain beta 2 (FLJ22471), mRNA.	GI_13376724
GI_24371267-S	200.8	36.5	5.50137	0.181773	1	1	NaN	DRLM	Homo sapiens down-regulated in liver malignancy (DRLM), mRNA.	GI_24371267	DNA binding [goid 0003677] [evidence IEA]; polynucleotide adenylyltransferase activity [goid 0004652] [evidence IEA]	nucleus [goid 0005634] [evidence IEA]	nucleosome assembly [goid 0006334] [evidence IEA]; transcription [goid 0006350] [evidence IEA]
GI_14150038-S	97.9	17.8	5.5	0.181818	1	1	NaN	DKFZp761D221	Homo sapiens hypothetical protein DKFZp761D221 (DKFZp761D221), mRNA.	GI_14150038
GI_42658917-S	116.4	21.2	5.49057	0.182131	1	1	NaN	LOC392255	Homo sapiens similar to growth differentiation factor 16 (LOC392255), mRNA.	GI_42658917
GI_19923396-S	155.3	28.3	5.48763	0.182228	1	1	NaN	ITGA11	Homo sapiens integrin, alpha 11 (ITGA11), mRNA.	GI_19923396	collagen binding [goid 0005518] [evidence TAS] [pmid 10464311]; cell adhesion receptor activity [goid 0004895] [evidence TAS] [pmid 10486209]; receptor activity [goid 0004872] [evidence IEA]; magnesium ion binding [goid 0000287] [evidence IEA]	integrin complex [goid 0008305] [evidence TAS] [pmid 10486209]; integral to membrane [goid 0016021] [evidence IEA]	muscle development [goid 0007517] [evidence TAS] [pmid 10464311]; cell-matrix adhesion [goid 0007160] [evidence TAS] [pmid 10464311]; cell adhesion [goid 0007155] [evidence P] [pmid 10486209]; integrin-mediated signaling pathway [goid 0007229] [evidence IEA]
GI_4504802-S	159.1	29	5.48621	0.182275	1	1	NaN	JAK1	Homo sapiens Janus kinase 1 (a protein tyrosine kinase) (JAK1), mRNA.	GI_4504802	protein-tyrosine kinase activity [goid 0004713] [evidence TAS] [pmid 1848670]; ATP binding [goid 0005524] [evidence IEA]; transferase activity [goid 0016740] [evidence IEA]; Janus kinase activity [goid 0004718] [evidence IEA]	peripheral plasma membrane protein [goid 0000157] [evidence NR]; cytoskeleton [goid 0005856] [evidence IEA]	protein amino acid phosphorylation [goid 0006468] [evidence TAS] [pmid 1848670]; intracellular signaling cascade [goid 0007242] [evidence TAS] [pmid 8232552]
GI_24234721-S	69.1	12.6	5.48413	0.182344	1	0.7778	NaN	DNAJC3	Homo sapiens DnaJ (Hsp40) homolog, subfamily C, member 3 (DNAJC3), mRNA.	GI_24234721	protein kinase inhibitor activity [goid 0004860] [evidence E] [pmid 7511204]	cytoplasm [goid 0005737] [evidence E] [pmid 8666242]	regulation of translation [goid 0006445] [evidence P] [pmid 7511204]; defense response [goid 0006952] [evidence NR]
GI_17738300-S	263.8	48.3	5.4617	0.183093	1	1	NaN	COL7A1	Homo sapiens collagen, type VII, alpha 1 (epidermolysis bullosa, dystrophic, dominant and recessive) (COL7A1), mRNA.	GI_17738300	collagen [goid 0005202] [evidence TAS] [pmid 9375848]; extracellular matrix structural constituent [goid 0005201] [evidence IEA]; serine protease inhibitor activity [goid 0004867] [evidence IEA]; cell adhesion molecule activity [goid 0005194] [evidence IEA]	basement membrane [goid 0005604] [evidence TAS] [pmid 9375848]; microfibril [goid 0001527] [evidence IEA]; collagen type VII [goid 0005590] [evidence TAS] [pmid 9375848]	epidermal differentiation [goid 0008544] [evidence TAS] [pmid 8170945]; cell adhesion [goid 0007155] [evidence IEA]
GI_21450827-S	167.5	30.7	5.45603	0.183284	1	1	NaN	MGC7036	Homo sapiens hypothetical protein MGC7036 (MGC7036), mRNA.	GI_21450827
GI_17511204-S	406.6	74.7	5.44311	0.183719	1	1	NaN	GPR124	Homo sapiens G protein-coupled receptor 124 (GPR124), mRNA.	GI_17511204
GI_14249477-S	1905.9	351	5.42991	0.184165	1	1	NaN	FLJ14525	Homo sapiens hypothetical protein FLJ14525 (FLJ14525), mRNA.	GI_14249477
GI_5902809-I	704	129.9	5.41955	0.184517	1	1	NaN	BMP1	Homo sapiens bone morphogenetic protein 1 (BMP1), transcript variant BMP1-3, mRNA.	GI_5902809	metallopeptidase activity [goid 0008237] [evidence NAS] [pmid 7798260]; peptidase activity [goid 0008233] [evidence E] [pmid 8553073]; cytokine activity [goid 0005125] [evidence IEA]; growth factor activity [goid 0008083] [evidence IEA]; zinc ion binding [goid 0008270] [evidence IEA]; calcium ion binding [goid 0005509] [evidence IEA]; astacin activity [goid 0008533] [evidence IEA]; procollagen C-…	extracellular [goid 0005576] [evidence NAS]	cartilage condensation [goid 0001502] [evidence TAS] [pmid 3201241]; skeletal development [goid 0001501] [evidence P] [pmid 3201241]; development [goid 0007275] [evidence TAS] [pmid 7798260]; proteolysis and peptidolysis [goid 0006508] [evidence IEA]
GI_13376859-S	215.1	39.7	5.41814	0.184565	1	1	NaN	MGC3295	Homo sapiens hypothetical protein MGC3295 (MGC3295), mRNA.	GI_13376859		membrane [goid 0016020] [evidence IEA]
GI_16306583-S	121	22.4	5.40179	0.185124	1	1	NaN	FBXL3A	Homo sapiens F-box and leucine-rich repeat protein 3A (FBXL3A), mRNA.	GI_16306583	ubiquitin conjugating enzyme activity [goid 0004840] [evidence P] [pmid 10531035]; ubiquitin-protein ligase activity [goid 0004842] [evidence NAS] [pmid 10531035]	ubiquitin ligase complex [goid 0000151] [evidence NAS] [pmid 10531035]; nucleus [goid 0005634] [evidence IEA]	ubiquitin-dependent protein catabolism [goid 0006511] [evidence P] [pmid 10531035]; protein modification [goid 0006464] [evidence P] [pmid 10531035]; protein ubiquitination [goid 0016567] [evidence NAS] [pmid 10531035]
GI_22907024-S	51.8	9.6	5.39583	0.185328	1	0.7778	NaN	APOBEC3B	Homo sapiens apolipoprotein B mRNA editing enzyme, catalytic polypeptide-like 3B (APOBEC3B), mRNA.	GI_22907024	hydrolase activity [goid 0016787] [evidence IEA]
GI_5031944-S	67.9	12.6	5.38889	0.185567	1	0.7778	NaN	NHLH2	Homo sapiens nescient helix loop helix 2 (NHLH2), mRNA.	GI_5031944	DNA binding [goid 0003677] [evidence IEA]		central nervous system development [goid 0007417] [evidence TAS] [pmid 1328219]; regulation of transcription, DNA-dependent [goid 0006355] [evidence IEA]; cell differentiation [goid 0030154] [evidence IEA]
GI_7706193-S	264.9	49.2	5.38415	0.18573	1	1	NaN	LOC51334	Homo sapiens mesenchymal stem cell protein DSC54 (LOC51334), mRNA.	GI_7706193
GI_33946277-I	91.5	17	5.38235	0.185792	1	0.9444	NaN	CFL2	Homo sapiens cofilin 2 (muscle) (CFL2), transcript variant 2, mRNA.	GI_33946277	actin binding [goid 0003779] [evidence IEA]	cytoskeleton [goid 0005856] [evidence IEA]; nucleus [goid 0005634] [evidence IEA]
GI_38373694-S	340.7	63.3	5.38231	0.185794	1	1	NaN	WASPIP	Homo sapiens Wiskott-Aldrich syndrome protein interacting protein (WASPIP), mRNA.	GI_38373694	profilin binding [goid 0005522] [evidence P] [pmid 9405671]; actin binding [goid 0003779] [evidence P] [pmid 9405671]	actin cytoskeleton [goid 0015629] [evidence E] [pmid 9405671]	actin polymerization and/or depolymerization [goid 0008154] [evidence E] [pmid 9405671]; cell shape and cell size control [goid 0007148] [evidence E] [pmid 9405671]; protein complex assembly [goid 0006461] [evidence E] [pmid 9405671]
GI_24431943-S	83.3	15.6	5.33974	0.187275	1	0.7778	NaN	GLRB	Homo sapiens glycine receptor, beta (GLRB), mRNA.	GI_24431943	glycine-inhibited chloride channel activity [goid 0004891] [evidence TAS] [pmid 8717357]; extracellular ligand-gated ion channel activity [goid 0005230] [evidence IEA]; ion channel activity [goid 0005216] [evidence IEA]; glycine-gated chloride channel activity [goid 0016934] [evidence IEA]; neurotransmitter receptor activity [goid 0030594] [evidence IEA]	integral to plasma membrane [goid 0005887] [evidence TAS] [pmid 8717357]	small molecule transport [goid 0006832] [evidence TAS] [pmid 8717357]; cell surface receptor linked signal transduction [goid 0007166] [evidence TAS] [pmid 8717357]; chloride transport [goid 0006821] [evidence IEA]; ion transport [goid 0006811] [evidence IEA]; synaptic transmission [goid 0007268] [evidence IEA]
GI_14249635-S	388.7	72.9	5.33196	0.187548	1	1	NaN	C20orf100	Homo sapiens chromosome 20 open reading frame 100 (C20orf100), mRNA.	GI_14249635	DNA binding [goid 0003677] [evidence IEA]	nucleus [goid 0005634] [evidence IEA]	regulation of transcription, DNA-dependent [goid 0006355] [evidence IEA]
GI_8922912-S	212.3	39.9	5.3208	0.187942	1	1	NaN	C20orf29	Homo sapiens chromosome 20 open reading frame 29 (C20orf29), mRNA.	GI_8922912
GI_24308286-S	2647.1	497.9	5.31653	0.188093	1	1	NaN	DKFZP434H0820	Homo sapiens hypothetical protein DKFZp434H0820 (DKFZP434H0820), mRNA.	GI_24308286
GI_34734065-I	4018.8	759.3	5.29277	0.188937	1	1	NaN	FBLN1	Homo sapiens fibulin 1 (FBLN1), transcript variant D, mRNA.	GI_34734065	extracellular matrix glycoprotein [goid 0005207] [evidence P] [pmid 2269669]	extracellular matrix [goid 0005578] [evidence E] [pmid 2269669]; soluble fraction [goid 0005625] [evidence E] [pmid 2269669]; extracellular space [goid 0005615] [evidence E] [pmid 2269669]
GI_21314754-S	693.3	131	5.29237	0.188951	1	1	NaN	SPPL2A	Homo sapiens putative intramembrane cleaving protease (SPPL2A), mRNA.	GI_21314754	peptidase activity [goid 0008233] [evidence IEA]	integral to membrane [goid 0016021] [evidence IEA]	proteolysis and peptidolysis [goid 0006508] [evidence IEA]
GI_34147517-S	57.6	10.9	5.2844	0.189236	1	0.7778	NaN	TOSO	Homo sapiens regulator of Fas-induced apoptosis (TOSO), mRNA.	GI_34147517	apoptosis inhibitor activity [goid 0008189] [evidence TAS] [pmid 9586636]; DNA binding [goid 0003677] [evidence IEA]	nucleus [goid 0005634] [evidence IEA]	anti-apoptosis [goid 0006916] [evidence TAS] [pmid 9586636]; cellular defense response [goid 0006968] [evidence TAS] [pmid 9586636]; regulation of transcription, DNA-dependent [goid 0006355] [evidence IEA]
GI_13489092-S	629.5	119.3	5.27661	0.189515	1	1	NaN	ELOVL1	Homo sapiens elongation of very long chain fatty acids (FEN1/Elo2, SUR4/Elo3, yeast)-like 1 (ELOVL1), mRNA.	GI_13489092
GI_19923360-S	118.7	22.5	5.27556	0.189553	1	1	NaN	RPP30	Homo sapiens ribonuclease P (30kD) (RPP30), mRNA.	GI_19923360	ribonuclease P activity [goid 0004526] [evidence TAS] [pmid 9630247]; hydrolase activity [goid 0016787] [evidence IEA]	nucleolar ribonuclease P complex [goid 0005655] [evidence TAS] [pmid 9630247]; nucleus [goid 0005634] [evidence TAS] [pmid 9630247]	tRNA processing [goid 0008033] [evidence IEA]
GI_34328914-A	4524.7	857.8	5.27477	0.189582	1	1	NaN	CD151	Homo sapiens CD151 antigen (CD151), transcript variant 2, mRNA.	GI_34328914	cell adhesion molecule activity [goid 0005194] [evidence NR]	integral to membrane [goid 0016021] [evidence NR]; membrane fraction [goid 0005624] [evidence TAS] [pmid 8627808]; integral to plasma membrane [goid 0005887] [evidence TAS] [pmid 8627808]; plasma membrane [goid 0005886] [evidence NR]	cell adhesion [goid 0007155] [evidence NR] [pmid 9602068]
GI_4504132-S	132.6	25.2	5.2619	0.190045	1	1	NaN	NR3C1	Homo sapiens nuclear receptor subfamily 3, group C, member 1 (glucocorticoid receptor) (NR3C1), mRNA.	GI_4504132	glucocorticoid receptor activity [goid 0004883] [evidence TAS] [pmid 8621628]; transcription factor activity [goid 0003700] [evidence TAS] [pmid 10903900]; steroid binding [goid 0005496] [evidence IEA]	mitochondrial matrix [goid 0005759] [evidence TAS] [pmid 10887960]; cytoplasm [goid 0005737] [evidence TAS] [pmid 9873044]; nucleus [goid 0005634] [evidence TAS] [pmid 9873044]	transcription, DNA-dependent [goid 0006351] [evidence P]; signal transduction [goid 0007165] [evidence TAS] [pmid 7769088]; transcription from Pol II promoter [goid 0006366] [evidence TAS] [pmid 8621628]; inflammatory response [goid 0006954] [evidence NR]; regulation of transcription, DNA-dependent [goid 0006355] [evidence IEA]
GI_25777679-A	331.6	63.3	5.23855	0.190893	1	1	NaN	RASSF1	Homo sapiens Ras association (RalGDS/AF-6) domain family 1 (RASSF1), transcript variant B, mRNA.	GI_25777679
GI_37622889-A	96.2	18.4	5.22826	0.191268	1	1	NaN	PLAGL1	Homo sapiens pleiomorphic adenoma gene-like 1 (PLAGL1), transcript variant 1, mRNA.	GI_37622889	tumor suppressor [goid 0008181] [evidence NR]; transcription activating factor [goid 0003710] [evidence NR]		induction of apoptosis by p53 [goid 0006918] [evidence P] [pmid 9671765]; cell cycle arrest [goid 0007050] [evidence E]; induction of apoptosis [goid 0006917] [evidence E] [pmid 9671765]
GI_38202213-S	150.4	29	5.18621	0.192819	1	1	NaN	SEC23A	Homo sapiens Sec23 homolog A (S. cerevisiae) (SEC23A), mRNA.	GI_38202213	protein transporter activity [goid 0008565] [evidence IEA]	COPII vesicle [goid 0005800] [evidence TAS] [pmid 8898360]; cytosol [goid 0005829] [evidence TAS] [pmid 8898360]; Golgi apparatus [goid 0005794] [evidence IEA]; endoplasmic reticulum [goid 0005783] [evidence TAS] [pmid 8898360]; COPII-coated vesicle [goid 0030138] [evidence TAS]	vesicle-mediated transport [goid 0016192] [evidence TAS] [pmid 8898360]; intracellular protein transport [goid 0006886] [evidence IEA]
GI_34222105-S	134.7	26	5.18077	0.193022	1	1	NaN	SAMD4	Homo sapiens sterile alpha motif domain containing 4 (SAMD4), mRNA.	GI_34222105
GI_7706496-S	541.3	104.5	5.1799	0.193054	1	1	NaN	UMP-CMPK	Homo sapiens UMP-CMP kinase (UMP-CMPK), mRNA.	GI_7706496	uridine kinase activity [goid 0004849] [evidence TAS] [pmid 10462544]; ATP binding [goid 0005524] [evidence IEA]; cytidylate kinase activity [goid 0004127] [evidence IEA]; kinase activity [goid 0016301] [evidence IEA]; transferase activity [goid 0016740] [evidence IEA]; phosphotransferase activity, phosphate group as acceptor [goid 0016776] [evidence IEA]	cytoplasm [goid 0005737] [evidence TAS] [pmid 10462544]; nucleus [goid 0005634] [evidence TAS] [pmid 10462544]	pyrimidine ribonucleotide biosynthesis [goid 0009220] [evidence TAS] [pmid 10462544]
GI_34147537-S	242.6	46.9	5.17271	0.193322	1	1	NaN	SDS-RS1	Homo sapiens serine dehydratase related sequence 1 (SDS-RS1), mRNA.	GI_34147537	lyase activity [goid 0016829] [evidence IEA]		amino acid metabolism [goid 0006520] [evidence IEA]
GI_14043023-S	1176.5	227.5	5.17143	0.19337	1	1	NaN	BAG3	Homo sapiens BCL2-associated athanogene 3 (BAG3), mRNA.	GI_14043023	apoptosis inhibitor activity [goid 0008189] [evidence NAS] [pmid 10597216]; protein binding [goid 0005515] [evidence IEA]; chaperone activity [goid 0003754] [evidence IEA]; Hsp70/Hsc70 protein regulator activity [goid 0030192] [evidence NAS] [pmid 9873016]	cellular_component unknown [goid 0008372] [evidence ND]	protein folding [goid 0006457] [evidence NAS] [pmid 9873016]; apoptosis [goid 0006915] [evidence IEA]
GI_14277673-S	890.2	172.2	5.16957	0.19344	1	1	NaN	LMCD1	Homo sapiens LIM and cysteine-rich domains 1 (LMCD1), mRNA.	GI_14277673	molecular_function unknown [goid 0005554] [evidence ND]	cellular_component unknown [goid 0008372] [evidence ND]	biological_process unknown [goid 0000004] [evidence ND]
GI_6466447-S	5931	1151.5	5.15067	0.194149	1	1	NaN	DSTN	Homo sapiens destrin (actin depolymerizing factor) (DSTN), mRNA.	GI_6466447	actin filament severing activity [goid 0003789] [evidence TAS] [pmid 8399167]	intracellular [goid 0005622] [evidence IEA]; actin cytoskeleton [goid 0015629] [evidence TAS] [pmid 8399167]	actin polymerization and/or depolymerization [goid 0008154] [evidence TAS] [pmid 8399167]
GI_4502494-S	172.5	33.5	5.14925	0.194203	1	1	NaN	C1S	Homo sapiens complement component 1, s subcomponent (C1S), mRNA.	GI_4502494	complement component C1s activity [goid 0003816] [evidence TAS] [pmid 9856483]; serine-type peptidase activity [goid 0008236] [evidence P] [pmid 3500856]; trypsin activity [goid 0004295] [evidence IEA]; calcium ion binding [goid 0005509] [evidence IEA]; chymotrypsin activity [goid 0004263] [evidence IEA]; hydrolase activity [goid 0016787] [evidence IEA]		complement activation, classical pathway [goid 0006958] [evidence IEA]; proteolysis and peptidolysis [goid 0006508] [evidence IEA]
GI_37538391-S	863.5	167.7	5.14908	0.19421	1	1	NaN	LOC375558	Homo sapiens similar to retinitis pigmentosa 9 homolog; Pim-1 associated protein (LOC375558), mRNA.	GI_37538391
GI_4504416-S	80.2	15.6	5.14103	0.194514	1	0.7778	NaN	MR1	Homo sapiens major histocompatibility complex, class I-related (MR1), mRNA.	GI_4504416	class I major histocompatibility complex antigen [goid 0003820] [evidence P] [pmid 7624800]		immune response [goid 0006955] [evidence P] [pmid 7624800]
GI_24308457-S	260.5	50.7	5.13807	0.194626	1	1	NaN	MGC46719	Homo sapiens hypothetical protein MGC46719 (MGC46719), mRNA.	GI_24308457
GI_21070979-A	3381.2	659.6	5.12614	0.195079	1	1	NaN	PAM	Homo sapiens peptidylglycine alpha-amidating monooxygenase (PAM), transcript variant 3, mRNA.	GI_21070979	peptidylglycine monooxygenase activity [goid 0004504] [evidence E] [pmid 2357221]; electron transporter activity [goid 0005489] [evidence E] [pmid 2357221]	soluble fraction [goid 0005625] [evidence NR]; integral to plasma membrane [goid 0005887] [evidence NR]	protein modification [goid 0006464] [evidence E] [pmid 2357221]
GI_9945331-S	191.5	37.5	5.10667	0.195822	1	1	NaN	GADD45B	Homo sapiens growth arrest and DNA-damage-inducible, beta (GADD45B), mRNA.	GI_9945331			activation of MAPKKK [goid 0000185] [evidence E] [pmid 9827804]; response to stress [goid 0006950] [evidence E] [pmid 9827804]; apoptosis [goid 0006915] [evidence E] [pmid 9827804]
GI_18104975-S	1376	269.9	5.09818	0.196148	1	1	NaN	PTPLA	Homo sapiens protein tyrosine phosphatase-like (proline instead of catalytic arginine), member a (PTPLA), mRNA.	GI_18104975	protein tyrosine phosphatase activity [goid 0004725] [evidence P] [pmid 10644438]; protein phosphatase activity [goid 0004721] [evidence IEA]		signal transduction [goid 0007165] [evidence NR]; development [goid 0007275] [evidence P] [pmid 10644438]; protein amino acid dephosphorylation [goid 0006470] [evidence IEA] [pmid 10644438]
GI_9257247-S	1212.1	237.8	5.09714	0.196188	1	1	NaN	TIMP2	Homo sapiens tissue inhibitor of metalloproteinase 2 (TIMP2), mRNA.	GI_9257247	metalloendopeptidase inhibitor activity [goid 0008191] [evidence P] [pmid 8810321]
GI_22907055-S	3061.2	601.5	5.08928	0.196492	1	1	NaN	ARPC1B	Homo sapiens actin related protein 2/3 complex, subunit 1B, 41kDa (ARPC1B), mRNA.	GI_22907055	structural constituent of cytoskeleton [goid 0005200] [evidence TAS] [pmid 9230079]	Arp2/3 protein complex [goid 0005885] [evidence TAS] [pmid 9230079]; actin cytoskeleton [goid 0015629] [evidence P] [pmid 9230079]	cell motility [goid 0006928] [evidence TAS] [pmid 9230079]
GI_38016910-I	134.9	26.6	5.07143	0.197183	1	1	NaN	STOM	Homo sapiens stomatin (STOM), transcript variant 1, mRNA.	GI_38016910		cytoskeleton [goid 0005856] [evidence TAS] [pmid 7592848]; integral to plasma membrane [goid 0005887] [evidence TAS] [pmid 7592848]
GI_4507170-S	40574.7	8010.6	5.06513	0.197428	1	1	NaN	SPARC	Homo sapiens secreted protein, acidic, cysteine-rich (osteonectin) (SPARC), mRNA.	GI_4507170	collagen binding [goid 0005518] [evidence TAS] [pmid 7034958]; calcium ion binding [goid 0005509] [evidence TAS] [pmid 7034958]	extracellular matrix [goid 0005578] [evidence E]; basement membrane [goid 0005604] [evidence IEA]	ossification [goid 0001503] [evidence TAS] [pmid 7034958]
GI_19913440-A	1542	305.2	5.05242	0.197925	1	1	NaN	HPCAL1	Homo sapiens hippocalcin-like 1 (HPCAL1), transcript variant 1, mRNA.	GI_19913440	calcium ion binding [goid 0005509] [evidence ISS] [pmid 8387172]; tubulin binding [goid 0015631] [evidence ISS] [pmid 11964161]; actin binding [goid 0003779] [evidence ISS] [pmid 11964161]; clathrin binding [goid 0030276] [evidence ISS] [pmid 11964161]	cytosol [goid 0005829] [evidence ISS] [pmid 11964161]; clathrin coat of trans-Golgi network vesicle [goid 0030130] [evidence ISS] [pmid 11964161]	vesicle-mediated transport [goid 0016192] [evidence ISS] [pmid 11964161]
GI_30149745-S	631.7	125.1	5.04956	0.198037	1	1	NaN	LOC149345	Homo sapiens hypothetical protein LOC149345 (LOC149345), mRNA.	GI_30149745
GI_19924146-A	597	118.4	5.04223	0.198325	1	1	NaN	TCIRG1	Homo sapiens T-cell, immune regulator 1, ATPase, H+ transporting, lysosomal V0 protein a isoform 3 (TCIRG1), transcript variant 2, mRNA.	GI_19924146	transporter activity [goid 0005215] [evidence TAS] [pmid 8579597]; hydrogen ion transporter activity [goid 0015078] [evidence IEA]; hydrogen-transporting two-sector ATPase activity [goid 0003936] [evidence IEA]	integral to plasma membrane [goid 0005887] [evidence TAS] [pmid 10329006]; plasma membrane [goid 0005886] [evidence E] [pmid 9806637]	proton transport [goid 0015992] [evidence TAS] [pmid 8579597]; positive regulation of cell proliferation [goid 0008284] [evidence TAS] [pmid 9806637]; cellular defense response [goid 0006968] [evidence TAS] [pmid 9806637]
GI_19913395-I	321.8	64.1	5.02028	0.199192	1	1	NaN	SMTN	Homo sapiens smoothelin (SMTN), transcript variant 2, mRNA.	GI_19913395	structural constituent of muscle [goid 0008307] [evidence P] [pmid 8707825]; actin binding [goid 0003779] [evidence P] [pmid 8707825]	cytoskeleton [goid 0005856] [evidence E] [pmid 8707825]; actin cytoskeleton [goid 0015629] [evidence P] [pmid 8707825]	muscle development [goid 0007517] [evidence P] [pmid 8707825]; smooth muscle contraction [goid 0006939] [evidence P] [pmid 8707825]; cell shape and cell size control [goid 0007148] [evidence P] [pmid 8707825]
GI_21361123-S	1425.6	284.2	5.01619	0.199355	1	1	NaN	FHL2	Homo sapiens four and a half LIM domains 2 (FHL2), mRNA.	GI_21361123		nucleus [goid 0005634] [evidence TAS] [pmid 9150430]	oncogenesis [goid 0007048] [evidence TAS] [pmid 9150430]
GI_34147349-S	160.4	32.2	4.98137	0.200748	1	1	NaN	MGC2601	Homo sapiens hypothetical protein MGC2601 (MGC2601), mRNA.	GI_34147349
GI_8923574-S	70.5	14.2	4.96479	0.201418	1	0.7778	NaN	C13orf11	Homo sapiens chromosome 13 open reading frame 11 (C13orf11), mRNA.	GI_8923574
GI_21071049-A	1031.4	208	4.95865	0.201668	1	1	NaN	SMARCA2	Homo sapiens SWI/SNF related, matrix associated, actin dependent regulator of chromatin, subfamily a, member 2 (SMARCA2), transcript variant 2, mRNA.	GI_21071049	helicase activity [goid 0004386] [evidence P]; adenosinetriphosphatase activity [goid 0004002] [evidence P]; transcription co-activator activity [goid 0003713] [evidence E]	nucleoplasm [goid 0005654] [evidence E]	regulation of transcription, DNA-dependent [goid 0006355] [evidence P]; regulation of transcription from Pol II promoter [goid 0006357] [evidence E]
GI_22748688-S	129.9	26.3	4.93916	0.202463	1	1	NaN	MGC34830	Homo sapiens hypothetical protein MGC34830 (MGC34830), mRNA.	GI_22748688
GI_8922967-S	99.1	20.1	4.93035	0.202825	1	1	NaN	SLC39A9	Homo sapiens solute carrier family 39 (zinc transporter), member 9 (SLC39A9), mRNA.	GI_8922967
GI_21389470-S	421.2	85.5	4.92632	0.202991	1	1	NaN	FLJ32332	Homo sapiens hypothetical protein FLJ32332 (FLJ32332), mRNA.	GI_21389470
GI_4557618-S	471.7	95.9	4.91867	0.203307	1	1	NaN	GBE1	Homo sapiens glucan (1,4-alpha-), branching enzyme 1 (glycogen branching enzyme, Andersen disease, glycogen storage disease type IV) (GBE1), mRNA.	GI_4557618	1,4-alpha-glucan branching enzyme activity [goid 0003844] [evidence TAS] [pmid 8613547]; alpha-amylase activity [goid 0004556] [evidence IEA]; hydrolase activity, hydrolyzing O-glycosyl compounds [goid 0004553] [evidence IEA]; transferase activity, transferring glycosyl groups [goid 0016757] [evidence IEA]		glycogen metabolism [goid 0005977] [evidence E]; energy pathways [goid 0006091] [evidence TAS] [pmid 8613547]; glycogen biosynthesis [goid 0005978] [evidence IEA]; carbohydrate metabolism [goid 0005975] [evidence IEA]
GI_21450786-S	2848.4	582.4	4.8908	0.204466	1	1	NaN	PRKCDBP	Homo sapiens protein kinase C, delta binding protein (PRKCDBP), mRNA.	GI_21450786
GI_7669488-S	488.8	100	4.888	0.204583	1	1	NaN	ECGF1	Homo sapiens endothelial cell growth factor 1 (platelet-derived) (ECGF1), mRNA.	GI_7669488	thymidine phosphorylase activity [goid 0009032] [evidence TAS] [pmid 9924029]; platelet-derived growth factor receptor binding [goid 0005161] [evidence TAS] [pmid 2005900]; growth factor activity [goid 0008083] [evidence IEA]; transferase activity, transferring glycosyl groups [goid 0016757] [evidence IEA]	soluble fraction [goid 0005625] [evidence NR]; extracellular space [goid 0005615] [evidence NR]	pyrimidine nucleotide metabolism [goid 0006220] [evidence TAS] [pmid 9924029]; mitochondrial genome maintenance [goid 0000002] [evidence TAS] [pmid 9924029]; DNA replication [goid 0006260] [evidence TAS] [pmid 9924029]; cell surface receptor linked signal transduction [goid 0007166] [evidence NR]; cell-cell signaling [goid 0007267] [evidence NR]; chemotaxis [goid 0006935] [evidence IEA]; metaboli…
GI_13435400-S	408.1	83.5	4.88743	0.204607	1	1	NaN	ME1	Homo sapiens malic enzyme 1, NADP(+)-dependent, cytosolic (ME1), mRNA.	GI_13435400	malate dehydrogenase (oxaloacetate-decarboxylating) (NADP) activity [goid 0004473] [evidence TAS] [pmid 8187880]; electron transporter activity [goid 0005489] [evidence TAS] [pmid 7622060]; oxidoreductase activity [goid 0016491] [evidence IEA]	cytosol [goid 0005829] [evidence NR]	tricarboxylic acid cycle [goid 0006099] [evidence NR]; malate metabolism [goid 0006108] [evidence NR]; carbohydrate metabolism [goid 0005975] [evidence NR] [pmid 8187880]
GI_14589858-A	82.5	16.9	4.88166	0.204848	1	0.8889	NaN	ASPH	Homo sapiens aspartate beta-hydroxylase (ASPH), transcript variant 5, mRNA.	GI_14589858	peptide-aspartate beta-dioxygenase activity [goid 0004597] [evidence P] [pmid 11007777]; structural constituent of muscle [goid 0008307] [evidence P] [pmid 11007777]; structural molecule activity [goid 0005198] [evidence E] [pmid 11007777]; electron transporter activity [goid 0005489] [evidence P] [pmid 7821814]; calcium ion binding [goid 0005509] [evidence P] [pmid 11007777]	endoplasmic reticulum membrane [goid 0005789] [evidence P] [pmid 11007777]; endoplasmic reticulum [goid 0005783] [evidence E] [pmid 11007777]	muscle contraction [goid 0006936] [evidence P] [pmid 10974562]
GI_14249523-S	64.9	13.3	4.8797	0.204931	1	0.7778	NaN	FLJ14681	Homo sapiens hypothetical protein FLJ14681 (FLJ14681), mRNA.	GI_14249523	phospholipase A2 activity [goid 0004623] [evidence IEA]; calcium ion binding [goid 0005509] [evidence IEA]		lipid catabolism [goid 0016042] [evidence IEA]
GI_17738295-A	131.2	26.9	4.87732	0.20503	1	1	NaN	CDKN2A	Homo sapiens cyclin-dependent kinase inhibitor 2A (melanoma, p16, inhibits CDK4) (CDKN2A), transcript variant 2, mRNA.	GI_17738295	cyclin-dependent protein kinase inhibitor activity [goid 0004861] [evidence TAS] [pmid 7972006]; tumor suppressor [goid 0008181] [evidence E] [pmid 7972006]; kinase activity [goid 0016301] [evidence IEA]	nucleus [goid 0005634] [evidence NR]; cellular_component unknown [goid 0008372] [evidence ND]	cell cycle checkpoint [goid 0000075] [evidence TAS] [pmid 7972006]; cell cycle arrest [goid 0007050] [evidence TAS] [pmid 7972006]; negative regulation of cell proliferation [goid 0008285] [evidence TAS] [pmid 7972006]; regulation of cyclin dependent protein kinase activity [goid 0000079] [evidence TAS] [pmid 7972006]; oncogenesis [goid 0007048] [evidence E] [pmid 7972006]; cell cycle [goid 00070…
GI_40316945-I	72.1	14.8	4.87162	0.20527	1	0.7778	NaN	ADPRHL1	Homo sapiens ADP-ribosylhydrolase like 1 (ADPRHL1), transcript variant 2, mRNA.	GI_40316945	hydrolase activity [goid 0016787] [evidence IEA]
GI_4501944-S	2002.9	413.1	4.84846	0.206251	1	1	NaN	ADM	Homo sapiens adrenomedullin (ADM), mRNA.	GI_4501944	receptor binding [goid 0005102] [evidence P]; hormone activity [goid 0005179] [evidence IEA]; DNA binding [goid 0003677] [evidence IEA]	soluble fraction [goid 0005625] [evidence TAS] [pmid 10822232]; extracellular space [goid 0005615] [evidence TAS] [pmid 10822232]; nucleus [goid 0005634] [evidence IEA]	progesterone biosynthesis [goid 0006701] [evidence TAS] [pmid 10822232]; cAMP biosynthesis [goid 0006171] [evidence TAS] [pmid 8074714]; response to wounding [goid 0009611] [evidence TAS] [pmid 8524787]; pregnancy [goid 0007565] [evidence TAS] [pmid 10822232]; excretion [goid 0007588] [evidence NR]; circulation [goid 0008015] [evidence TAS] [pmid 8074714]; signal transduction [goid 0007165] [evid…
GI_7657055-S	126.1	26.1	4.83142	0.206979	1	1	NaN	EHD3	Homo sapiens EH-domain containing 3 (EHD3), mRNA.	GI_7657055	nucleic acid binding [goid 0003676] [evidence TAS] [pmid 10673336]; ATP binding [goid 0005524] [evidence IEA]; calcium ion binding [goid 0005509] [evidence IEA]; DNA binding [goid 0003677] [evidence IEA]	kinesin complex [goid 0005871] [evidence IEA]; nucleus [goid 0005634] [evidence TAS] [pmid 10673336]
GI_4502598-S	315.3	65.6	4.8064	0.208056	1	1	NaN	CBR1	Homo sapiens carbonyl reductase 1 (CBR1), mRNA.	GI_4502598	carbonyl reductase (NADPH) activity [goid 0004090] [evidence TAS] [pmid 9740676]; oxidoreductase activity [goid 0016491] [evidence IEA]; 15-hydroxyprostaglandin dehydrogenase (NADP) activity [goid 0047021] [evidence IEA]; prostaglandin-E2 9-reductase activity [goid 0050221] [evidence IEA]	cytosol [goid 0005829] [evidence NR]	metabolism [goid 0008152] [evidence IEA]
GI_8922855-S	158	32.9	4.80243	0.208228	1	1	NaN	FLJ11082	Homo sapiens hypothetical protein FLJ11082 (FLJ11082), mRNA.	GI_8922855
GI_4503464-S	79.2	16.5	4.8	0.208333	1	0.8889	NaN	EDNRA	Homo sapiens endothelin receptor type A (EDNRA), mRNA.	GI_4503464	endothelin receptor activity [goid 0004962] [evidence P] [pmid 1326535]	integral to plasma membrane [goid 0005887] [evidence P] [pmid 1326535]	phosphatidylinositol-4,5-bisphosphate hydrolysis [goid 0007203] [evidence E]; cytosolic calcium ion concentration elevation [goid 0007204] [evidence P]; phospholipase C activation [goid 0007202] [evidence E]; adenylate cyclase activation [goid 0007190] [evidence E]; smooth muscle contraction [goid 0006939] [evidence P]; signal transduction [goid 0007165] [evidence P] [pmid 1326535]; cell prolifer…
GI_23111053-I	77	16.1	4.78261	0.209091	1	0.7778	NaN	SNX7	Homo sapiens sorting nexin 7 (SNX7), transcript variant 1, mRNA.	GI_23111053	protein transporter activity [goid 0008565] [evidence IEA]		intracellular protein transport [goid 0006886] [evidence IEA]; intracellular signaling cascade [goid 0007242] [evidence IEA]
GI_7706454-S	530	110.9	4.77908	0.209245	1	1	NaN	CYB5R1	Homo sapiens cytochrome b5 reductase 1 (B5R.1) (CYB5R1), mRNA.	GI_7706454	oxidoreductase activity [goid 0016491] [evidence IEA]		electron transport [goid 0006118] [evidence IEA]
GI_30795223-S	2101.6	439.9	4.77745	0.209317	1	1	NaN	TM4SF10	Homo sapiens transmembrane 4 superfamily member 10 (TM4SF10), mRNA.	GI_30795223
GI_42658564-S	288.5	60.4	4.77649	0.209359	1	1	NaN	LOC402578	Homo sapiens LOC402578 (LOC402578), mRNA.	GI_42658564
GI_5902001-S	1762.2	369	4.77561	0.209397	1	1	NaN	DUSP14	Homo sapiens dual specificity phosphatase 14 (DUSP14), mRNA.	GI_5902001	protein tyrosine/serine/threonine phosphatase activity [goid 0008138] [evidence IEA]; protein phosphatase type 2C activity [goid 0015071] [evidence IEA]; protein phosphatase type 2A activity [goid 0000158] [evidence IEA]; calcium-dependent protein serine/threonine phosphatase activity [goid 0004723] [evidence IEA]; magnesium-dependent protein serine/threonine phosphatase activity [goid 0004724] […		protein amino acid dephosphorylation [goid 0006470] [evidence IEA]
GI_34304366-S	15668.1	3288.7	4.76422	0.209898	1	1	NaN	FSTL1	Homo sapiens follistatin-like 1 (FSTL1), mRNA.	GI_34304366	heparin binding [goid 0008201] [evidence TAS] [pmid 7957230]; calcium ion binding [goid 0005509] [evidence IEA]	extracellular space [goid 0005615] [evidence TAS] [pmid 9786430]
GI_19882253-S	2203.3	462.8	4.7608	0.210049	1	1	NaN	CST3	Homo sapiens cystatin C (amyloid angiopathy and cerebral hemorrhage) (CST3), mRNA.	GI_19882253	cysteine protease inhibitor activity [goid 0004869] [evidence NR]
GI_33186853-S	164.6	34.6	4.75723	0.210207	1	1	NaN	TOM1L2	Homo sapiens target of myb1-like 2 (chicken) (TOM1L2), mRNA.	GI_33186853	DNA ligase (ATP) activity [goid 0003910] [evidence IEA]; ATP binding [goid 0005524] [evidence IEA]; protein transporter activity [goid 0008565] [evidence IEA]	Golgi stack [goid 0005795] [evidence IEA]	intra-Golgi transport [goid 0006891] [evidence IEA]; DNA replication [goid 0006260] [evidence IEA]; DNA repair [goid 0006281] [evidence IEA]; DNA recombination [goid 0006310] [evidence IEA]
GI_12965196-S	526.6	110.8	4.75271	0.210406	1	1	NaN	NS3TP2	Homo sapiens HCV NS3-transactivated protein 2 (NS3TP2), mRNA.	GI_12965196
GI_37546741-S	64.1	13.5	4.74815	0.210608	1	0.7778	NaN	LOC374993	Homo sapiens similar to RIKEN cDNA 2900024C23 (LOC374993), mRNA.	GI_37546741
GI_21361546-S	704.1	148.3	4.74781	0.210623	1	1	NaN	RNH	Homo sapiens ribonuclease/angiogenin inhibitor (RNH), mRNA.	GI_21361546
GI_32189386-S	157.9	33.3	4.74174	0.210893	1	1	NaN	FLJ20701	Homo sapiens hypothetical protein FLJ20701 (FLJ20701), mRNA.	GI_32189386
GI_38327621-S	998.9	211.4	4.72517	0.211633	1	1	NaN	TLE4	Homo sapiens transducin-like enhancer of split 4 (E(sp1) homolog, Drosophila) (TLE4), mRNA.	GI_38327621	molecular_function unknown [goid 0005554] [evidence ND]	nucleus [goid 0005634] [evidence NAS] [pmid 1303260]	signal transduction [goid 0007165] [evidence P] [pmid 8365415]; development [goid 0007275] [evidence P] [pmid 1303260]; biological_process unknown [goid 0000004] [evidence ND]; regulation of transcription, DNA-dependent [goid 0006355] [evidence IEA]
GI_24308230-S	168.1	35.6	4.72191	0.211779	1	1	NaN	KIAA1474	Homo sapiens teashirt 3 (KIAA1474), mRNA.	GI_24308230	transcription factor activity [goid 0003700] [evidence IEA]	nucleus [goid 0005634] [evidence IEA]	regulation of transcription, DNA-dependent [goid 0006355] [evidence IEA]
GI_34222343-S	410.9	87.1	4.71757	0.211974	1	1	NaN	DKFZp761B1514	Homo sapiens hypothetical protein DKFZp761B1514 (DKFZp761B1514), mRNA.	GI_34222343
GI_38257154-A	244.8	51.9	4.71676	0.21201	1	1	NaN	NEDD4	Homo sapiens neural precursor cell expressed, developmentally down-regulated 4 (NEDD4), mRNA.	GI_38257154	ubiquitin-protein ligase activity [goid 0004842] [evidence IEA]; ligase activity [goid 0016874] [evidence IEA]	intracellular [goid 0005622] [evidence IEA]; cytoplasm [goid 0005737] [evidence E]	small ubiquitin-related protein 1 conjugation [goid 0006485] [evidence NR]; sodium ion homeostasis [goid 0006883] [evidence NR]; small molecule transport [goid 0006832] [evidence E]; ubiquitin-dependent protein catabolism [goid 0006511] [evidence NR]; regulation of transcription from Pol II promoter [goid 0006357] [evidence NR]; development [goid 0007275] [evidence P]; ubiquitin cycle [goid 00065…
GI_34222371-S	464.3	98.6	4.70892	0.212363	1	1	NaN	CGI-109	Homo sapiens CGI-109 protein (CGI-109), mRNA.	GI_34222371
GI_21361242-S	779.9	165.8	4.70386	0.212591	1	1	NaN	HSPA5	Homo sapiens heat shock 70kDa protein 5 (glucose-regulated protein, 78kDa) (HSPA5), mRNA.	GI_21361242	chaperone activity [goid 0003754] [evidence E]; Hsp70/Hsp90 organizing protein activity [goid 0008077] [evidence NAS]; ATP binding [goid 0005524] [evidence NAS]	endoplasmic reticulum lumen [goid 0005788] [evidence NAS]; endoplasmic reticulum [goid 0005783] [evidence E]	response to stress [goid 0006950] [evidence P] [pmid 2840249]; protein folding [goid 0006457] [evidence E]
GI_32698852-S	59.9	12.8	4.67969	0.213689	1	0.7778	NaN	LOC144501	Homo sapiens hypothetical protein LOC144501 (LOC144501), mRNA.	GI_32698852
GI_13027798-S	3265.8	698.9	4.67277	0.214006	1	1	NaN	MMP1	Homo sapiens matrix metalloproteinase 1 (interstitial collagenase) (MMP1), mRNA.	GI_13027798	collagenase activity [goid 0008133] [evidence E] [pmid 3027129]; zinc ion binding [goid 0008270] [evidence TAS] [pmid 2167156]; interstitial collagenase activity [goid 0004232] [evidence IEA]; hydrolase activity [goid 0016787] [evidence IEA]; calcium ion binding [goid 0005509] [evidence IEA]	extracellular matrix [goid 0005578] [evidence IEA]; extracellular space [goid 0005615] [evidence NR]	proteolysis and peptidolysis [goid 0006508] [evidence P] [pmid 2167156]; collagen catabolism [goid 0030574] [evidence IEA]
GI_31543177-S	68.2	14.6	4.67123	0.214076	1	0.7778	NaN	MGC3121	Homo sapiens hypothetical protein MGC3121 (MGC3121), mRNA.	GI_31543177
GI_38230497-S	79.4	17	4.67059	0.214106	1	0.9444	NaN	SACS	Homo sapiens spastic ataxia of Charlevoix-Saguenay (sacsin) (SACS), mRNA.	GI_38230497	chaperone activity [goid 0003754] [evidence IEA]; molecular_function unknown [goid 0005554] [evidence ND]	cellular_component unknown [goid 0008372] [evidence ND]	protein folding [goid 0006457] [evidence NAS] [pmid 10655055]
GI_31543447-S	1116.4	240.3	4.64586	0.215245	1	1	NaN	PTK9	Homo sapiens PTK9 protein tyrosine kinase 9 (PTK9), mRNA.	GI_31543447
GI_38045914-S	194.1	41.8	4.64354	0.215353	1	1	NaN	PAPPA	Homo sapiens pregnancy-associated plasma protein A (PAPPA), mRNA.	GI_38045914	metallopeptidase activity [goid 0008237] [evidence IDA] [pmid 10077652]; zinc ion binding [goid 0008270] [evidence NAS] [pmid 10077652]; hydrolase activity [goid 0016787] [evidence IEA]	membrane [goid 0016020] [evidence IEA]; extracellular space [goid 0005615] [evidence NR]	pregnancy [goid 0007565] [evidence NAS] [pmid 10077652]; proteolysis and peptidolysis [goid 0006508] [evidence IEA]; cell differentiation [goid 0030154] [evidence IEA]
GI_21735555-S	81.2	17.5	4.64	0.215517	1	1	NaN	MAP3K2	Homo sapiens mitogen-activated protein kinase kinase kinase 2 (MAP3K2), mRNA.	GI_21735555	protein serine/threonine kinase activity [goid 0004674] [evidence TAS] [pmid 8621389]; ATP binding [goid 0005524] [evidence IEA]; transferase activity [goid 0016740] [evidence IEA]		activation of JUNK [goid 0007257] [evidence TAS] [pmid 8621389]; activation of MAPK [goid 0000187] [evidence TAS] [pmid 8621389]; protein amino acid phosphorylation [goid 0006468] [evidence TAS] [pmid 8621389]
GI_21071002-A	356.4	77	4.62857	0.216049	1	1	NaN	AMFR	Homo sapiens autocrine motility factor receptor (AMFR), transcript variant 2, mRNA.	GI_21071002	receptor activity [goid 0004872] [evidence NR]	membrane fraction [goid 0005624] [evidence NR]; integral to plasma membrane [goid 0005887] [evidence NR]	cell motility [goid 0006928] [evidence P] [pmid 1649192]; signal transduction [goid 0007165] [evidence P] [pmid 1649192]
GI_4503934-S	213.2	46.1	4.62473	0.216229	1	1	NaN	GBA	Homo sapiens glucosidase, beta; acid (includes glucosylceramidase) (GBA), mRNA.	GI_4503934		lysosome [goid 0005764] [evidence NR]
GI_6005732-S	262.5	56.9	4.61336	0.216762	1	1	NaN	PICALM	Homo sapiens phosphatidylinositol binding clathrin assembly protein (PICALM), mRNA.	GI_6005732			vesicle-mediated transport [goid 0016192] [evidence TAS] [pmid 8643484]; protein complex assembly [goid 0006461] [evidence TAS] [pmid 8643484]; cell growth and/or maintenance [goid 0008151] [evidence IEA]
GI_26665888-I	82.1	17.8	4.61236	0.216809	1	1	NaN	AK2	Homo sapiens adenylate kinase 2 (AK2), transcript variant AK2B, mRNA.	GI_26665888	adenylate kinase activity [goid 0004017] [evidence TAS] [pmid 9504408]; ATP binding [goid 0005524] [evidence IEA]; kinase activity [goid 0016301] [evidence IEA]; transferase activity [goid 0016740] [evidence IEA]	mitochondrion [goid 0005739] [evidence IEA]
GI_37620180-S	596.1	129.4	4.60665	0.217078	1	1	NaN	DKFZP564G092	Homo sapiens DKFZP564G092 protein (DKFZP564G092), mRNA.	GI_37620180	ubiquitin-protein ligase activity [goid 0004842] [evidence IEA]	intracellular [goid 0005622] [evidence IEA]	ubiquitin cycle [goid 0006512] [evidence IEA]; protein modification [goid 0006464] [evidence IEA]
GI_37547259-S	394.7	85.7	4.6056	0.217127	1	1	NaN	LOC374963	Homo sapiens LOC374963 (LOC374963), mRNA.	GI_37547259
GI_4557572-S	744.2	162.1	4.59099	0.217818	1	1	NaN	EXT2	Homo sapiens exostoses (multiple) 2 (EXT2), mRNA.	GI_4557572	tumor suppressor [goid 0008181] [evidence TAS] [pmid 9463333]; transferase activity, transferring glycosyl groups [goid 0016757] [evidence IEA]; N-acetylglucosaminyl-proteoglycan 4-beta-glucuronosyltransferase activity [goid 0050509] [evidence IEA]	endoplasmic reticulum membrane [goid 0005789] [evidence TAS] [pmid 10639137]; Golgi apparatus [goid 0005794] [evidence TAS] [pmid 10639137]; integral to membrane [goid 0016021] [evidence IEA]; endoplasmic reticulum [goid 0005783] [evidence E]	glycosaminoglycan biosynthesis [goid 0006024] [evidence TAS] [pmid 10639137]; skeletal development [goid 0001501] [evidence TAS] [pmid 8894688]; signal transduction [goid 0007165] [evidence TAS] [pmid 10878610]; cell growth and/or maintenance [goid 0008151] [evidence IEA]; negative regulation of cell cycle [goid 0045786] [evidence IEA]
GI_4506404-S	54.6	11.9	4.58824	0.217949	1	0.7778	NaN	RALB	Homo sapiens v-ral simian leukemia viral oncogene homolog B (ras related; GTP binding protein) (RALB), mRNA.	GI_4506404	GTP binding [goid 0005525] [evidence TAS] [pmid 2120779]; RAS small monomeric GTPase activity [goid 0003930] [evidence IEA]		signal transduction [goid 0007165] [evidence TAS] [pmid 2120779]; small GTPase mediated signal transduction [goid 0007264] [evidence IEA]
GI_5174512-S	1092.4	238.2	4.58606	0.218052	1	1	NaN	MADH3	Homo sapiens MAD, mothers against decapentaplegic homolog 3 (Drosophila) (MADH3), mRNA.	GI_5174512
GI_22202618-A	2547.8	555.6	4.58567	0.21807	1	1	NaN	CTSL	Homo sapiens cathepsin L (CTSL), transcript variant 2, mRNA.	GI_22202618	cathepsin L activity [goid 0004217] [evidence TAS] [pmid 8419312]; hydrolase activity [goid 0016787] [evidence IEA]	lysosome [goid 0005764] [evidence NR]	proteolysis and peptidolysis [goid 0006508] [evidence IEA]
GI_24308282-S	178.7	39	4.58205	0.218243	1	1	NaN	DKFZP761E1824	Homo sapiens hypothetical protein DKFZp761E1824 (DKFZP761E1824), mRNA.	GI_24308282
GI_23111010-I	210.6	46	4.57826	0.218424	1	1	NaN	RAI1	Homo sapiens retinoic acid induced 1 (RAI1), transcript variant 1, mRNA.	GI_23111010
GI_33519429-A	3303.4	722.7	4.57091	0.218775	1	1	NaN	TXNRD1	Homo sapiens thioredoxin reductase 1 (TXNRD1), transcript variant 4, mRNA.	GI_33519429	thioredoxin disulfide reductase activity [goid 0004791] [evidence TAS] [pmid 9671710]; heavy metal binding [goid 0005505] [evidence IEA]; disulfide oxidoreductase activity [goid 0015036] [evidence IEA]; metal ion binding [goid 0046872] [evidence IEA]	cytoplasm [goid 0005737] [evidence IEA]	signal transduction [goid 0007165] [evidence NR] [pmid 8921404]; electron transport [goid 0006118] [evidence IEA]
GI_34222159-S	1237.8	271.5	4.55912	0.219341	1	1	NaN	ELL2	Homo sapiens elongation factor, RNA polymerase II, 2 (ELL2), mRNA.	GI_34222159	RNA polymerase II transcription factor activity [goid 0003702] [evidence TAS] [pmid 9108030]	transcription elongation factor complex [goid 0008023] [evidence TAS] [pmid 9108030]; nucleus [goid 0005634] [evidence IEA]	RNA elongation from Pol II promoter [goid 0006368] [evidence TAS] [pmid 9108030]; regulation of transcription, DNA-dependent [goid 0006355] [evidence IEA]
GI_24462252-S	162.2	35.7	4.54342	0.220099	1	1	NaN	ZNF25	Homo sapiens zinc finger protein 25 (KOX 19) (ZNF25), mRNA.	GI_24462252	DNA binding [goid 0003677] [evidence IEA]	nucleus [goid 0005634] [evidence IEA]	regulation of transcription, DNA-dependent [goid 0006355] [evidence IEA]
GI_4504548-S	466	102.6	4.54191	0.220172	1	1	NaN	TNC	Homo sapiens tenascin C (hexabrachion) (TNC), mRNA.	GI_4504548	binding [goid 0005488] [evidence TAS] [pmid 1704365]; cell adhesion receptor activity [goid 0004895] [evidence TAS] [pmid 1704365]; structural molecule activity [goid 0005198] [evidence IEA]	extracellular matrix [goid 0005578] [evidence NR]; kinesin complex [goid 0005871] [evidence IEA]	cell adhesion [goid 0007155] [evidence TAS] [pmid 1704365]
GI_19923214-S	83	18.3	4.53552	0.220482	1	1	NaN	MEF2C	Homo sapiens MADS box transcription enhancer factor 2, polypeptide C (myocyte enhancer factor 2C) (MEF2C), mRNA.	GI_19923214	RNA polymerase II transcription factor activity [goid 0003702] [evidence TAS] [pmid 8455629]; transcription co-activator activity [goid 0003713] [evidence NR]; transcription factor activity [goid 0003700] [evidence NR] [pmid 8575763]; translation regulator activity [goid 0045182] [evidence IEA]	nucleus [goid 0005634] [evidence IEA]	muscle development [goid 0007517] [evidence TAS] [pmid 8455629]; transcription from Pol II promoter [goid 0006366] [evidence NR]; neurogenesis [goid 0007399] [evidence TAS] [pmid 8455629]; regulation of transcription, DNA-dependent [goid 0006355] [evidence IEA]
GI_30181235-S	428.6	94.6	4.53066	0.220719	1	1	NaN	CPNE2	Homo sapiens copine II (CPNE2), mRNA.	GI_30181235
GI_41209794-S	98.7	21.8	4.52752	0.220871	1	1	NaN	LOC150221	Homo sapiens similar to hypothetical protein (LOC150221), mRNA.	GI_41209794
GI_37577171-A	158	34.9	4.52722	0.220886	1	1	NaN	RNASE4	Homo sapiens ribonuclease, RNase A family, 4 (RNASE4), transcript variant 3, mRNA.	GI_37577171	pancreatic ribonuclease activity [goid 0004522] [evidence NAS] [pmid 7742370]; endonuclease activity [goid 0004519] [evidence IEA]; hydrolase activity [goid 0016787] [evidence IEA]; nucleic acid binding [goid 0003676] [evidence IEA]	cellular_component unknown [goid 0008372] [evidence ND] [pmid 7742370]	mRNA cleavage [goid 0006379] [evidence NAS] [pmid 7742370]
GI_34452697-S	3720.5	822	4.52616	0.220938	1	1	NaN	ACTN4	Homo sapiens actinin, alpha 4 (ACTN4), mRNA.	GI_34452697	actin bundling activity [goid 0003781] [evidence NR]; structural constituent of cytoskeleton [goid 0005200] [evidence TAS] [pmid 9508771]; calcium ion binding [goid 0005509] [evidence IEA]	actin cytoskeleton [goid 0015629] [evidence TAS] [pmid 9508771]; cytoplasm [goid 0005737] [evidence TAS] [pmid 9508771]; nucleus [goid 0005634] [evidence TAS] [pmid 9508771]	invasive growth [goid 0007125] [evidence TAS] [pmid 9508771]; cell motility [goid 0006928] [evidence TAS] [pmid 9508771]
GI_14042961-S	84.4	18.7	4.51337	0.221564	1	1	NaN	C14orf141	Homo sapiens chromosome 14 open reading frame 141 (C14orf141), mRNA.	GI_14042961
GI_14589928-S	987.1	219	4.50731	0.221862	1	1	NaN	PCDH18	Homo sapiens protocadherin 18 (PCDH18), mRNA.	GI_14589928
GI_20070229-S	479.2	106.5	4.49953	0.222245	1	1	NaN	ENPP2	Homo sapiens ectonucleotide pyrophosphatase/phosphodiesterase 2 (autotaxin) (ENPP2), mRNA.	GI_20070229	phosphodiesterase I activity [goid 0004528] [evidence TAS] [pmid 7982964]; transcription factor binding [goid 0008134] [evidence TAS] [pmid 8586446]; nucleotide diphosphatase activity [goid 0004551] [evidence TAS] [pmid 8579579]; nucleic acid binding [goid 0003676] [evidence IEA]; hydrolase activity [goid 0016787] [evidence IEA]; endonuclease activity [goid 0004519] [evidence IEA]	integral to plasma membrane [goid 0005887] [evidence TAS] [pmid 1733949]; plasma membrane [goid 0005886] [evidence P] [pmid 8579579]	phosphate metabolism [goid 0006796] [evidence TAS] [pmid 8579579]; chemotaxis [goid 0006935] [evidence NR]; G-protein coupled receptor protein signaling pathway [goid 0007186] [evidence TAS] [pmid 1733949]; cell motility [goid 0006928] [evidence TAS] [pmid 1733949]; nucleotide metabolism [goid 0009117] [evidence IEA]
GI_38327637-S	1137.3	252.8	4.49881	0.222281	1	1	NaN	CREB3	Homo sapiens cAMP responsive element binding protein 3 (CREB3), mRNA.	GI_38327637	translation activator activity [goid 0008494] [evidence NR]; transcription activating factor [goid 0003710] [evidence E] [pmid 9271389]; DNA binding [goid 0003677] [evidence IEA]	nucleus [goid 0005634] [evidence IEA]	transcription from Pol II promoter [goid 0006366] [evidence TAS] [pmid 9271389]; regulation of transcription, DNA-dependent [goid 0006355] [evidence IEA]
GI_17978472-S	874.4	194.4	4.49794	0.222324	1	1	NaN	BART1	Homo sapiens binder of Arl Two (BART1), mRNA.	GI_17978472
GI_38327611-A	1794.4	399.3	4.49386	0.222526	1	1	NaN	PDLIM2	Homo sapiens PDZ and LIM domain 2 (mystique) (PDLIM2), transcript variant 2, mRNA.	GI_38327611
GI_37059785-S	153	34.1	4.4868	0.222876	1	1	NaN	LRRN3	Homo sapiens leucine rich repeat neuronal 3 (LRRN3), mRNA.	GI_37059785
GI_29826326-S	169.1	37.8	4.47354	0.223536	1	1	NaN	GOLPH4	Homo sapiens golgi phosphoprotein 4 (GOLPH4), mRNA.	GI_29826326		Golgi lumen [goid 0005796] [evidence TAS] [pmid 9201717]; Golgi cis-face [goid 0005801] [evidence TAS] [pmid 9201717]; endocytotic transport vesicle [goid 0005810] [evidence TAS] [pmid 9201717]; kinesin complex [goid 0005871] [evidence IEA]; integral to membrane [goid 0016021] [evidence TAS] [pmid 9201717]; endocytic vesicle [goid 0030139] [evidence TAS]
GI_8923223-A	446.6	99.9	4.47047	0.22369	1	1	NaN	LRRFIP2	Homo sapiens leucine rich repeat (in FLII) interacting protein 2 (LRRFIP2), mRNA.	GI_8923223
GI_25140994-A	61.2	13.7	4.46715	0.223856	1	0.7778	NaN	TENC1	Homo sapiens tensin like C1 domain-containing phosphatase (TENC1), transcript variant 1, mRNA.	GI_25140994
GI_15451920-A	116	26	4.46154	0.224138	1	1	NaN	SCDGF-B	Homo sapiens spinal cord-derived growth factor-B (SCDGF-B), transcript variant 2, mRNA.	GI_15451920
GI_13929461-S	211.9	47.5	4.46105	0.224162	1	1	NaN	B4GALT1	Homo sapiens UDP-Gal:betaGlcNAc beta 1,4- galactosyltransferase, polypeptide 1 (B4GALT1), mRNA.	GI_13929461	N-acetyllactosamine synthase activity [goid 0003945] [evidence IEA]; beta-N-acetylglucosaminylglycopeptide beta-1,4-galactosyltransferase activity [goid 0003831] [evidence IEA]; transferase activity, transferring glycosyl groups [goid 0016757] [evidence IEA]	Golgi apparatus [goid 0005794] [evidence TAS] [pmid 10900002]; integral to membrane [goid 0016021] [evidence IEA]; cellular_component unknown [goid 0008372] [evidence ND]	lactose biosynthesis [goid 0005989] [evidence NR]; oligosaccharide biosynthesis [goid 0009312] [evidence ISS] [pmid 7540104]
GI_32307143-S	4770.3	1070.2	4.45739	0.224346	1	1	NaN	PLOD	Homo sapiens procollagen-lysine, 2-oxoglutarate 5-dioxygenase (lysine hydroxylase, Ehlers-Danlos syndrome type VI) (PLOD), mRNA.	GI_32307143	electron transporter activity [goid 0005489] [evidence NR]; procollagen-lysine 5-dioxygenase activity [goid 0008475] [evidence IEA]; oxidoreductase activity [goid 0016491] [evidence IEA]; oxidoreductase activity, acting on single donors with incorporation of molecular oxygen, incorporation of two atoms of oxygen [goid 0016702] [evidence IEA]	membrane [goid 0016020] [evidence IEA]; endoplasmic reticulum [goid 0005783] [evidence TAS] [pmid 10748089]	epidermal differentiation [goid 0008544] [evidence TAS] [pmid 8449506]; protein modification [goid 0006464] [evidence NR] [pmid 1577494]
GI_42661225-S	797.6	179	4.45587	0.224423	1	1	NaN	LOC146784	Homo sapiens hypothetical protein LOC146784 (LOC146784), mRNA.	GI_42661225
GI_19923371-S	146.5	32.9	4.45289	0.224573	1	1	NaN	PVR	Homo sapiens poliovirus receptor (PVR), mRNA.	GI_19923371	receptor activity [goid 0004872] [evidence TAS] [pmid 2538245]	integral to membrane [goid 0016021] [evidence TAS] [pmid 2170108]; extracellular space [goid 0005615] [evidence TAS] [pmid 2170108]; cytoplasm [goid 0005737] [evidence TAS] [pmid 2170108]	invasive growth [goid 0007125] [evidence TAS] [pmid 10841575]
GI_7019404-S	96.6	21.7	4.45161	0.224638	1	1	NaN	HCF-2	Homo sapiens host cell factor 2 (HCF-2), mRNA.	GI_7019404	RNA polymerase II transcription factor activity [goid 0003702] [evidence TAS] [pmid 10196288]; transcription co-activator activity [goid 0003713] [evidence TAS] [pmid 10196288]; transporter activity [goid 0005215] [evidence IEA]	membrane [goid 0016020] [evidence IEA]; nucleus [goid 0005634] [evidence TAS] [pmid 10196288]	viral life cycle [goid 0016032] [evidence TAS] [pmid 10196288]; regulation of transcription from Pol II promoter [goid 0006357] [evidence TAS] [pmid 10196288]; transport [goid 0006810] [evidence IEA]
GI_37537705-A	216.7	48.8	4.44057	0.225196	1	1	NaN	FLJ11196	Homo sapiens acheron (FLJ11196), transcript variant 2, mRNA.	GI_37537705	RNA binding [goid 0003723] [evidence IEA]; DNA binding [goid 0003677] [evidence IEA]	nucleus [goid 0005634] [evidence IEA]	regulation of transcription, DNA-dependent [goid 0006355] [evidence IEA]
GI_34147645-S	981.5	221.3	4.43516	0.225471	1	1	NaN	PLOD3	Homo sapiens procollagen-lysine, 2-oxoglutarate 5-dioxygenase 3 (PLOD3), mRNA.	GI_34147645	procollagen-lysine 5-dioxygenase activity [goid 0008475] [evidence TAS] [pmid 9724729]; oxidoreductase activity [goid 0016491] [evidence IEA]; oxidoreductase activity, acting on single donors with incorporation of molecular oxygen, incorporation of two atoms of oxygen [goid 0016702] [evidence IEA]	membrane [goid 0016020] [evidence IEA]; endoplasmic reticulum [goid 0005783] [evidence TAS] [pmid 9724729]	protein modification [goid 0006464] [evidence TAS] [pmid 9724729]
GI_19923742-S	416.9	94	4.43511	0.225474	1	1	NaN	SQSTM1	Homo sapiens sequestosome 1 (SQSTM1), mRNA.	GI_19923742	molecular_function unknown [goid 0005554] [evidence ND]; zinc ion binding [goid 0008270] [evidence IEA]	cytosol [goid 0005829] [evidence TAS] [pmid 8650207]	transmembrane receptor protein tyrosine kinase ligand binding [goid 0007170] [evidence TAS] [pmid 8650207]; ubiquitin-dependent protein catabolism [goid 0006511] [evidence TAS] [pmid 8702753]; biological_process unknown [goid 0000004] [evidence ND]
GI_19923880-S	167	37.7	4.42971	0.225749	1	1	NaN	GNPDA2	Homo sapiens glucosamine-6-phosphate deaminase 2 (GNPDA2), mRNA.	GI_19923880	glucosamine-6-phosphate deaminase activity [goid 0004342] [evidence IEA]; isomerase activity [goid 0016853] [evidence IEA]		N-acetylglucosamine metabolism [goid 0006044] [evidence IEA]; carbohydrate metabolism [goid 0005975] [evidence IEA]
GI_4759215-S	429.5	97	4.42784	0.225844	1	1	NaN	TCEAL1	Homo sapiens transcription elongation factor A (SII)-like 1 (TCEAL1), mRNA.	GI_4759215	RNA polymerase II transcription factor activity [goid 0003702] [evidence TAS] [pmid 7971997]; transcription factor activity [goid 0003700] [evidence NR] [pmid 7971997]; translation elongation factor activity [goid 0003746] [evidence IEA]	nucleus [goid 0005634] [evidence TAS] [pmid 7971997]	negative regulation of transcription from Pol II promoter [goid 0000122] [evidence TAS] [pmid 7971997]; regulation of transcription, DNA-dependent [goid 0006355] [evidence IEA]
GI_45439348-I	111.9	25.3	4.42292	0.226095	1	1	NaN	SELS	Homo sapiens selenoprotein S (SELS), transcript variant 1, mRNA.	GI_45439348		integral to membrane [goid 0016021] [evidence IEA]
GI_18104972-A	179.9	40.7	4.42015	0.226237	1	1	NaN	PTP4A2	Homo sapiens protein tyrosine phosphatase type IVA, member 2 (PTP4A2), transcript variant 3, mRNA.	GI_18104972	protein tyrosine phosphatase activity [goid 0004725] [evidence NR]; prenylated protein tyrosine phosphatase activity [goid 0004727] [evidence P] [pmid 9514946]
GI_22779931-I	182	41.2	4.41748	0.226374	1	1	NaN	SYNE1	Homo sapiens spectrin repeat containing, nuclear envelope 1 (SYNE1), transcript variant alpha, mRNA.	GI_22779931	lamin binding [goid 0005521] [evidence IPI]; actin binding [goid 0003779] [evidence IDA]; structural molecule activity [goid 0005198] [evidence IEA]	nuclear membrane [goid 0005635] [evidence IDA]; Golgi apparatus [goid 0005794] [evidence IDA]; postsynaptic membrane [goid 0045211] [evidence IDA]; kinesin complex [goid 0005871] [evidence IEA]; cytoskeleton [goid 0005856] [evidence IEA]; integral to membrane [goid 0016021] [evidence IDA]	Golgi organization and biogenesis [goid 0007030] [evidence IDA]; nuclear organization and biogenesis [goid 0006997] [evidence NAS]; muscle cell differentiation [goid 0042692] [evidence IDA]
GI_42660876-S	110.8	25.2	4.39683	0.227437	1	1	NaN	LOC400550	Homo sapiens hypothetical gene supported by AK091834 (LOC400550), mRNA.	GI_42660876
GI_25777743-S	68.1	15.5	4.39355	0.227606	1	0.7778	NaN	PGBD3	Homo sapiens piggyBac transposable element derived 3 (PGBD3), mRNA.	GI_25777743	electron transporter activity [goid 0005489] [evidence IEA]		electron transport [goid 0006118] [evidence IEA]
GI_30794221-S	544.3	123.9	4.39306	0.227632	1	1	NaN	BTBD6	Homo sapiens BTB (POZ) domain containing 6 (BTBD6), mRNA.	GI_30794221
GI_9951924-S	227.1	51.7	4.39265	0.227653	1	1	NaN	CA12	Homo sapiens carbonic anhydrase XII (CA12), mRNA.	GI_9951924	carbonate dehydratase activity [goid 0004089] [evidence TAS] [pmid 9636197]; zinc ion binding [goid 0008270] [evidence TAS] [pmid 9636197]; lyase activity [goid 0016829] [evidence IEA]	integral to membrane [goid 0016021] [evidence TAS] [pmid 9636197]	one-carbon compound metabolism [goid 0006730] [evidence IEA]
GI_29745993-S	202.5	46.1	4.39262	0.227654	1	1	NaN	KIAA0830	Homo sapiens KIAA0830 protein (KIAA0830), mRNA.	GI_29745993
GI_11545917-S	118.1	26.9	4.39033	0.227773	1	1	NaN	LCN7	Homo sapiens lipocalin 7 (LCN7), mRNA.	GI_11545917	extracellular matrix structural constituent [goid 0005201] [evidence NAS] [pmid 11170462]; cysteine-type endopeptidase activity [goid 0004197] [evidence IEA]; transporter activity [goid 0005215] [evidence IEA]	extracellular [goid 0005576] [evidence NAS] [pmid 11170462]	transport [goid 0006810] [evidence IEA]; proteolysis and peptidolysis [goid 0006508] [evidence IEA]; endosome transport [goid 0016197] [evidence TAS] [pmid 10799322]
GI_9994198-S	239.9	54.7	4.38574	0.228012	1	1	NaN	BAP29	Homo sapiens B-cell receptor-associated protein BAP29 (BAP29), mRNA.	GI_9994198	protein transporter activity [goid 0008565] [evidence IEA]	endoplasmic reticulum [goid 0005783] [evidence IEA]; integral to membrane [goid 0016021] [evidence IEA]	intracellular protein transport [goid 0006886] [evidence IEA]; apoptosis [goid 0006915] [evidence IEA]
GI_18104966-I	68.3	15.6	4.37821	0.228404	1	0.7778	NaN	PTGS1	Homo sapiens prostaglandin-endoperoxide synthase 1 (prostaglandin G/H synthase and cyclooxygenase) (PTGS1), transcript variant 1, mRNA.	GI_18104966	prostaglandin-endoperoxide synthase activity [goid 0004666] [evidence TAS] [pmid 9630216]; peroxidase activity [goid 0004601] [evidence IEA]; oxidoreductase activity [goid 0016491] [evidence IEA]; oxidoreductase activity, acting on single donors with incorporation of molecular oxygen, incorporation of two atoms of oxygen [goid 0016702] [evidence IEA]	membrane [goid 0016020] [evidence IEA]	physiological process [goid 0007582] [evidence TAS] [pmid 9630216]; lipid metabolism [goid 0006629] [evidence NR] [pmid 1907252]; prostaglandin biosynthesis [goid 0001516] [evidence IEA]; peroxidase reaction [goid 0006804] [evidence IEA]; response to oxidative stress [goid 0006979] [evidence IEA]
GI_4502010-S	548.5	125.5	4.37052	0.228806	1	1	NaN	AK1	Homo sapiens adenylate kinase 1 (AK1), mRNA.	GI_4502010	adenylate kinase activity [goid 0004017] [evidence TAS] [pmid 2542324]; ATP binding [goid 0005524] [evidence IEA]; kinase activity [goid 0016301] [evidence IEA]; transferase activity [goid 0016740] [evidence IEA]	cytosol [goid 0005829] [evidence NR]	ATP metabolism [goid 0046034] [evidence IEA]
GI_22748628-S	136	31.2	4.35897	0.229412	1	1	NaN	SLC39A13	Homo sapiens solute carrier family 39 (zinc transporter), member 13 (SLC39A13), mRNA.	GI_22748628
GI_34328936-S	4375.9	1004.3	4.35716	0.229507	1	1	NaN	CD63	Homo sapiens CD63 antigen (melanoma 1 antigen) (CD63), mRNA.	GI_34328936		lysosomal membrane [goid 0005765] [evidence TAS] [pmid 1993697]; lysosome [goid 0005764] [evidence NR]; integral to plasma membrane [goid 0005887] [evidence TAS] [pmid 1993697]; plasma membrane [goid 0005886] [evidence P]
GI_34222286-S	83.2	19.1	4.35602	0.229567	1	1	NaN	CYR61	Homo sapiens cysteine-rich, angiogenic inducer, 61 (CYR61), mRNA.	GI_34222286			embryogenesis and morphogenesis [goid 0007345] [evidence P] [pmid 9135077]; cell proliferation [goid 0008283] [evidence P] [pmid 9135077]
GI_7662013-S	1159.9	266.5	4.35235	0.229761	1	1	NaN	KIAA0233	Homo sapiens KIAA0233 gene product (KIAA0233), mRNA.	GI_7662013
GI_4759039-S	108.7	25	4.348	0.229991	1	1	NaN	RIN1	Homo sapiens Ras and Rab interactor 1 (RIN1), mRNA.	GI_4759039	protein binding [goid 0005515] [evidence TAS] [pmid 9144171]; GTPase activator activity [goid 0005096] [evidence IEA]	peripheral plasma membrane protein [goid 0000157] [evidence P] [pmid 9144171]; plasma membrane [goid 0005886] [evidence TAS] [pmid 9144171]; cytoskeleton [goid 0005856] [evidence IEA]	signal transduction [goid 0007165] [evidence E] [pmid 9144171]; neuropeptide signaling pathway [goid 0007218] [evidence IEA]; intracellular signaling cascade [goid 0007242] [evidence IEA]; endocytosis [goid 0006897] [evidence IEA]
GI_33598921-I	68.9	15.9	4.33333	0.230769	1	0.7778	NaN	SCARA3	Homo sapiens scavenger receptor class A, member 3 (SCARA3), transcript variant 2, mRNA.	GI_33598921	scavenger receptor activity [goid 0005044] [evidence TAS] [pmid 9580669]		UV protection [goid 0009650] [evidence TAS] [pmid 9580669]; oxygen and reactive oxygen species metabolism [goid 0006800] [evidence NR]; response to oxidative stress [goid 0006979] [evidence TAS] [pmid 9580669]
GI_24497527-S	74.5	17.2	4.3314	0.230872	1	0.9444	NaN	HOXB2	Homo sapiens homeo box B2 (HOXB2), mRNA.	GI_24497527	transcription factor activity [goid 0003700] [evidence NR]		circulation [goid 0008015] [evidence E]; development [goid 0007275] [evidence P]
GI_24432042-S	529.2	122.3	4.32706	0.231104	1	1	NaN	7h3	Homo sapiens hypothetical protein FLJ13511 (7h3), mRNA.	GI_24432042
GI_13654234-S	98.2	22.7	4.32599	0.231161	1	1	NaN	RGS20	Homo sapiens regulator of G-protein signalling 20 (RGS20), mRNA.	GI_13654234	protein binding [goid 0005515] [evidence TAS] [pmid 9748279]; GTPase activator activity [goid 0005096] [evidence TAS] [pmid 9748279]; signal transducer activity [goid 0004871] [evidence IEA]	peripheral plasma membrane protein [goid 0000157] [evidence E] [pmid 9748280]; membrane [goid 0016020] [evidence IEA]	regulation of G-protein coupled receptor protein signaling pathway [goid 0008277] [evidence TAS] [pmid 9748279]; signal transduction [goid 0007165] [evidence IEA]
GI_24497529-I	358.1	82.9	4.31966	0.2315	1	1	NaN	EVC	Homo sapiens Ellis van Creveld syndrome (EVC), transcript variant 1, mRNA.	GI_24497529		integral to membrane [goid 0016021] [evidence IEA]	muscle development [goid 0007517] [evidence TAS] [pmid 10700184]; skeletal development [goid 0001501] [evidence TAS] [pmid 10700184]
GI_22095346-S	241.8	56.4	4.28723	0.233251	1	1	NaN	IGSF4	Homo sapiens immunoglobulin superfamily, member 4 (IGSF4), mRNA.	GI_22095346
GI_21264352-S	392.6	91.8	4.27669	0.233826	1	1	NaN	SMARCD3	Homo sapiens SWI/SNF related, matrix associated, actin dependent regulator of chromatin, subfamily d, member 3 (SMARCD3), mRNA.	GI_21264352	transcription co-activator activity [goid 0003713] [evidence P] [pmid 8804307]	nucleoplasm [goid 0005654] [evidence P] [pmid 8804307]	chromatin remodeling [goid 0006338] [evidence NR]; regulation of transcription from Pol II promoter [goid 0006357] [evidence P] [pmid 8804307]
GI_14577927-S	1635.5	382.9	4.27135	0.234118	1	1	NaN	TRIM16	Homo sapiens tripartite motif-containing 16 (TRIM16), mRNA.	GI_14577927	transcription factor activity [goid 0003700] [evidence NR]	cytoplasm [goid 0005737] [evidence E] [pmid 9817599]
GI_24308056-S	710.1	166.8	4.25719	0.234896	1	1	NaN	DKFZP586H2123	Homo sapiens DKFZP586H2123 protein (DKFZP586H2123), mRNA.	GI_24308056	trypsin activity [goid 0004295] [evidence IEA]; peptidase activity [goid 0008233] [evidence IEA]; chymotrypsin activity [goid 0004263] [evidence IEA]		proteolysis and peptidolysis [goid 0006508] [evidence IEA]
GI_7706340-S	1003.3	236	4.25127	0.235224	1	1	NaN	CGI-127	Homo sapiens yippee protein (CGI-127), mRNA.	GI_7706340
GI_39930572-S	603	142	4.24648	0.235489	1	1	NaN	LOC119587	Homo sapiens hypothetical protein LOC119587 (LOC119587), mRNA.	GI_39930572	carboxypeptidase A activity [goid 0004182] [evidence IEA]		proteolysis and peptidolysis [goid 0006508] [evidence IEA]; cell adhesion [goid 0007155] [evidence IEA]
GI_21361917-S	1105.6	260.7	4.24089	0.2358	1	1	NaN	LEPRE1	Homo sapiens leucine proline-enriched proteoglycan (leprecan) 1 (LEPRE1), mRNA.	GI_21361917
GI_21264368-I	62.3	14.7	4.2381	0.235955	1	0.7778	NaN	NUP98	Homo sapiens nucleoporin 98kDa (NUP98), transcript variant 2, mRNA.	GI_21264368	transporter activity [goid 0005215] [evidence E]; protein transporter activity [goid 0008565] [evidence IEA]	nuclear pore [goid 0005643] [evidence TAS]; nucleoplasm [goid 0005654] [evidence TAS]	protein-nucleus import, docking [goid 0000059] [evidence TAS]; nucleocytoplasmic transport [goid 0006913] [evidence E]; oncogenesis [goid 0007048] [evidence P]; intracellular protein transport [goid 0006886] [evidence IEA]
GI_32189356-S	508.1	120.1	4.23064	0.236371	1	1	NaN	MRAS	Homo sapiens muscle RAS oncogene homolog (MRAS), mRNA.	GI_32189356	RAS small monomeric GTPase activity [goid 0003930] [evidence TAS] [pmid 10446149]; GTP binding [goid 0005525] [evidence IEA]	plasma membrane [goid 0005886] [evidence TAS] [pmid 9395237]	actin cytoskeleton reorganization [goid 0007012] [evidence TAS] [pmid 9395237]; RAS protein signal transduction [goid 0007265] [evidence TAS] [pmid 10446149]; muscle development [goid 0007517] [evidence TAS] [pmid 9395237]; oncogenesis [goid 0007048] [evidence TAS] [pmid 10446149]; development [goid 0007275] [evidence TAS] [pmid 10446149]; actin cytoskeleton organization and biogenesis [goid 0030…
GI_4996892-S	1400.8	331.2	4.22947	0.236436	1	1	NaN	HSPB1	Homo sapiens heat shock 27kDa protein 1 (HSPB1), mRNA.	GI_4996892	heat shock protein activity [goid 0003773] [evidence TAS] [pmid 10859165]	cytoplasm [goid 0005737] [evidence TAS] [pmid 10859165]	regulation of translational initiation [goid 0006446] [evidence TAS] [pmid 10859165]
GI_31377471-S	923.3	218.9	4.21791	0.237084	1	1	NaN	FLJ20793	Homo sapiens hypothetical protein FLJ20793 (FLJ20793), mRNA.	GI_31377471
GI_4758935-S	277.8	65.9	4.21548	0.237221	1	1	NaN	PLAB	Homo sapiens prostate differentiation factor (PLAB), mRNA.	GI_4758935	cytokine activity [goid 0005125] [evidence TAS] [pmid 9326641]; growth factor activity [goid 0008083] [evidence IEA]	extracellular [goid 0005576] [evidence TAS] [pmid 9326641]	transforming growth factor beta receptor signaling pathway [goid 0007179] [evidence TAS] [pmid 9348093]; signal transduction [goid 0007165] [evidence TAS] [pmid 9326641]; cell-cell signaling [goid 0007267] [evidence TAS] [pmid 9326641]
GI_37543286-S	730.8	173.5	4.2121	0.237411	1	1	NaN	LOC374765	Homo sapiens similar to Death effector filament-forming Ced-4-like apoptosis protein (LOC374765), mRNA.	GI_37543286
GI_30240931-S	1539.2	365.9	4.20661	0.237721	1	1	NaN	EHD1	Homo sapiens EH-domain containing 1 (EHD1), mRNA.	GI_30240931	ATP binding [goid 0005524] [evidence IEA]; calcium ion binding [goid 0005509] [evidence IEA]; molecular_function unknown [goid 0005554] [evidence ND]; DNA binding [goid 0003677] [evidence IEA]	kinesin complex [goid 0005871] [evidence IEA]; cellular_component unknown [goid 0008372] [evidence ND]; intracellular [goid 0005622] [evidence IEA]	biological_process unknown [goid 0000004] [evidence ND]
GI_12232446-S	642.5	153	4.19935	0.238132	1	1	NaN	FLJ21868	Homo sapiens hypothetical protein FLJ21868 (FLJ21868), mRNA.	GI_12232446
GI_19923444-A	140.6	33.5	4.19701	0.238265	1	1	NaN	SPG3A	Homo sapiens spastic paraplegia 3A (autosomal dominant) (SPG3A), mRNA.	GI_19923444	GTPase activity [goid 0003924] [evidence IEA]; DNA binding [goid 0003677] [evidence IEA]; GTP binding [goid 0005525] [evidence IEA]	nucleus [goid 0005634] [evidence IEA]	immune response [goid 0006955] [evidence IEA]
GI_23943871-S	319.7	76.2	4.19554	0.238348	1	1	NaN	LOC64744	Homo sapiens hypothetical protein AL133206 (LOC64744), mRNA.	GI_23943871	DNA binding [goid 0003677] [evidence IEA]	nucleus [goid 0005634] [evidence IEA]
GI_11034854-S	501.3	119.6	4.19147	0.23858	1	1	NaN	C11orf15	Homo sapiens chromosome 11 open reading frame 15 (C11orf15), mRNA.	GI_11034854		integral to membrane [goid 0016021] [evidence IEA]
GI_31343338-S	456.3	109	4.18624	0.238878	1	1	NaN	LOC283241	Homo sapiens hypothetical protein LOC283241 (LOC283241), mRNA.	GI_31343338
GI_31542706-S	674.7	162	4.16481	0.240107	1	1	NaN	FLJ20502	Homo sapiens hypothetical protein FLJ20502 (FLJ20502), mRNA.	GI_31542706
GI_4758119-S	3185.5	764.9	4.1646	0.240119	1	1	NaN	DAP	Homo sapiens death-associated protein (DAP), mRNA.	GI_4758119			induction of apoptosis by extracellular signals [goid 0008624] [evidence E] [pmid 7828849]
GI_11761614-A	76.1	18.3	4.15847	0.240473	1	1	NaN	PC	Homo sapiens pyruvate carboxylase (PC), nuclear gene encoding mitochondrial protein, transcript variant 2, mRNA.	GI_11761614	pyruvate carboxylase activity [goid 0004736] [evidence TAS] [pmid 7918683]; biotin binding [goid 0009374] [evidence TAS] [pmid 8048912]; ATP binding [goid 0005524] [evidence TAS] [pmid 8048912]; ligase activity [goid 0016874] [evidence IEA]; manganese ion binding [goid 0030145] [evidence IEA]	mitochondrion [goid 0005739] [evidence NR]	biotin metabolism [goid 0006768] [evidence IEA]; gluconeogenesis [goid 0006094] [evidence IEA]; metabolism [goid 0008152] [evidence IEA]; lipid biosynthesis [goid 0008610] [evidence IEA]
GI_4505048-S	2617.9	630.3	4.15342	0.240765	1	1	NaN	LY6E	Homo sapiens lymphocyte antigen 6 complex, locus E (LY6E), mRNA.	GI_4505048		membrane [goid 0016020] [evidence IEA]; integral to plasma membrane [goid 0005887] [evidence TAS] [pmid 8650192]	defense response [goid 0006952] [evidence NR]; cell surface receptor linked signal transduction [goid 0007166] [evidence TAS] [pmid 8650192]
GI_32189374-S	1449.6	350.2	4.13935	0.241584	1	1	NaN	SGCB	Homo sapiens sarcoglycan, beta (43kDa dystrophin-associated glycoprotein) (SGCB), mRNA.	GI_32189374		sarcoglycan complex [goid 0016012] [evidence TAS] [pmid 7581448]; cytoskeleton [goid 0005856] [evidence IEA]; integral to plasma membrane [goid 0005887] [evidence TAS] [pmid 7581448]	muscle development [goid 0007517] [evidence TAS] [pmid 8968749]
GI_17986251-A	110.5	26.7	4.13858	0.241629	1	1	NaN	SP110	Homo sapiens SP110 nuclear body protein (SP110), transcript variant b, mRNA.	GI_17986251	hematopoietin/interferon-class (D200-domain) cytokine receptor signal transducer activity [goid 0005062] [evidence P] [pmid 7693701]; DNA binding [goid 0003677] [evidence IEA] [pmid 7693701]	nucleus [goid 0005634] [evidence IEA] [pmid 7693701]	regulation of transcription, DNA-dependent [goid 0006355] [evidence IEA]
GI_33695085-A	185.7	44.9	4.13586	0.241788	1	1	NaN	NNT	Homo sapiens nicotinamide nucleotide transhydrogenase (NNT), mRNA.	GI_33695085	NAD(P) transhydrogenase (B-specific) activity [goid 0003957] [evidence TAS] [pmid 9524818]; electron transporter activity [goid 0005489] [evidence NR]; oxidoreductase activity [goid 0016491] [evidence IEA]; NAD(P) transhydrogenase (AB-specific) activity [goid 0008750] [evidence IEA]	mitochondrial electron transport chain [goid 0005746] [evidence NR]; mitochondrion [goid 0005739] [evidence IEA]; integral to membrane [goid 0016021] [evidence NR]	energy pathways [goid 0006091] [evidence NR]; proton transport [goid 0015992] [evidence IEA]; electron transport [goid 0006118] [evidence IEA]
GI_21361958-S	470	114	4.12281	0.242553	1	1	NaN	FLJ22004	Homo sapiens hypothetical protein FLJ22004 (FLJ22004), mRNA.	GI_21361958
GI_24475637-S	1646.7	399.6	4.12087	0.242667	1	1	NaN	HSGP25L2G	Homo sapiens gp25L2 protein (HSGP25L2G), mRNA.	GI_24475637
GI_21703351-A	394.6	95.8	4.119	0.242777	1	1	NaN	MR-1	Homo sapiens myofibrillogenesis regulator 1 (MR-1), mRNA.	GI_21703351
GI_31377778-S	1662.2	403.9	4.11538	0.242991	1	1	NaN	STK38	Homo sapiens serine/threonine kinase 38 (STK38), mRNA.	GI_31377778	protein serine/threonine kinase activity [goid 0004674] [evidence TAS] [pmid 7761441]; ATP binding [goid 0005524] [evidence IEA]; transferase activity [goid 0016740] [evidence IEA]	nucleus [goid 0005634] [evidence TAS] [pmid 7761441]	protein modification [goid 0006464] [evidence P] [pmid 7761441]; protein amino acid phosphorylation [goid 0006468] [evidence IEA]
GI_30795224-S	360.3	87.7	4.10832	0.243408	1	1	NaN	BM88	Homo sapiens BM88 antigen (BM88), mRNA.	GI_30795224		integral to membrane [goid 0016021] [evidence IEA]
GI_24475896-S	156.1	38	4.10789	0.243434	1	1	NaN	THBS3	Homo sapiens thrombospondin 3 (THBS3), mRNA.	GI_24475896
GI_12621918-S	4920.8	1197.9	4.10786	0.243436	1	1	NaN	TAGLN	Homo sapiens transgelin (TAGLN), mRNA.	GI_12621918	actin binding [goid 0003779] [evidence IEA]		muscle development [goid 0007517] [evidence TAS] [pmid 9615232]
GI_27436892-I	2299.6	562	4.09181	0.24439	1	1	NaN	TAPBP	Homo sapiens TAP binding protein (tapasin) (TAPBP), transcript variant 1, mRNA.	GI_27436892	peptide antigen transporter activity [goid 0015433] [evidence E] [pmid 9238042]; MHC-interacting protein [goid 0003822] [evidence E] [pmid 9271576]; protein binding [goid 0005515] [evidence E] [pmid 9238042]	endoplasmic reticulum membrane [goid 0005789] [evidence P] [pmid 9238042]; integral to membrane [goid 0016021] [evidence P] [pmid 9238042]; endoplasmic reticulum [goid 0005783] [evidence P] [pmid 9271576]	immune response [goid 0006955] [evidence E] [pmid 9271576]; protein complex assembly [goid 0006461] [evidence E] [pmid 9271576]
GI_7705621-S	919	224.6	4.09172	0.244396	1	1	NaN	CGI-116	Homo sapiens CGI-116 protein (CGI-116), mRNA.	GI_7705621
GI_4505304-S	64.2	15.7	4.08917	0.244548	1	0.7778	NaN	MYL5	Homo sapiens myosin, light polypeptide 5, regulatory (MYL5), mRNA.	GI_4505304	structural constituent of muscle [goid 0008307] [evidence TAS] [pmid 1284596]; calcium ion binding [goid 0005509] [evidence IEA]	muscle myosin [goid 0005859] [evidence TAS] [pmid 1284596]; myosin [goid 0016459] [evidence IEA]	regulation of muscle contraction [goid 0006937] [evidence TAS] [pmid 1284596]; muscle development [goid 0007517] [evidence IEA]
GI_37547125-S	6029.6	1476.2	4.08454	0.244826	1	1	NaN	D2S448	Homo sapiens Melanoma associated gene (D2S448), mRNA.	GI_37547125
GI_20555643-S	308.6	75.6	4.08201	0.244977	1	1	NaN	KIAA1949	Homo sapiens KIAA1949 protein (KIAA1949), mRNA.	GI_20555643
GI_5360215-I	314.9	77.2	4.07902	0.245157	1	1	NaN	IDS	Homo sapiens iduronate 2-sulfatase (Hunter syndrome) (IDS), transcript variant 1, mRNA.	GI_5360215	iduronate-2-sulfatase activity [goid 0004423] [evidence P] [pmid 2122463]	lysosome [goid 0005764] [evidence NR]
GI_6671584-S	299.3	73.9	4.05007	0.246909	1	1	NaN	ATF6	Homo sapiens activating transcription factor 6 (ATF6), mRNA.	GI_6671584	RNA polymerase II transcription factor activity [goid 0003702] [evidence TAS] [pmid 9271374]; transcription co-activator activity [goid 0003713] [evidence TAS] [pmid 10866666]; transcription factor activity [goid 0003700] [evidence TAS] [pmid 10564271]; translation regulator activity [goid 0045182] [evidence IEA]	nuclear membrane [goid 0005635] [evidence TAS] [pmid 10866666]; nucleoplasm [goid 0005654] [evidence TAS] [pmid 10866666]; endoplasmic reticulum membrane [goid 0005789] [evidence TAS] [pmid 10564271]; perinuclear space [goid 0005653] [evidence TAS] [pmid 10866666]; integral to membrane [goid 0016021] [evidence IEA]; nucleus [goid 0005634] [evidence E]	unfolded protein response, target gene transcriptional activation [goid 0006990] [evidence TAS] [pmid 9837962]; response to stress [goid 0006950] [evidence E]; protein folding [goid 0006457] [evidence TAS] [pmid 10564271]; signal transduction [goid 0007165] [evidence TAS] [pmid 9271374]; regulation of transcription from Pol II promoter [goid 0006357] [evidence TAS] [pmid 10564271]
GI_5453592-S	366.1	90.4	4.04978	0.246927	1	1	NaN	CAP2	Homo sapiens CAP, adenylate cyclase-associated protein, 2 (yeast) (CAP2), mRNA.	GI_5453592
GI_33636700-S	199.2	49.2	4.04878	0.246988	1	1	NaN	TK2	Homo sapiens thymidine kinase 2, mitochondrial (TK2), mRNA.	GI_33636700	thymidine kinase activity [goid 0004797] [evidence TAS] [pmid 9079672]; ATP binding [goid 0005524] [evidence IEA]; kinase activity [goid 0016301] [evidence IEA]; transferase activity [goid 0016740] [evidence IEA]; phosphotransferase activity, alcohol group as acceptor [goid 0016773] [evidence IEA]	mitochondrion [goid 0005739] [evidence NR]	nucleobase, nucleoside, nucleotide and nucleic acid metabolism [goid 0006139] [evidence E] [pmid 9079672]; DNA metabolism [goid 0006259] [evidence IEA]
GI_27894372-A	597.1	147.5	4.04814	0.247027	1	1	NaN	C1D	Homo sapiens nuclear DNA-binding protein (C1D), transcript variant 2, mRNA.	GI_27894372	DNA binding [goid 0003677] [evidence TAS] [pmid 9469821]	nucleus [goid 0005634] [evidence TAS] [pmid 9469821]
GI_41327153-S	927	229.2	4.0445	0.247249	1	1	NaN	OBRGRP	Homo sapiens leptin receptor gene-related protein (OBRGRP), mRNA.	GI_41327153	molecular_function unknown [goid 0005554] [evidence ND] [pmid 9207021]	integral to plasma membrane [goid 0005887] [evidence NAS]	biological_process unknown [goid 0000004] [evidence ND] [pmid 9207021]
GI_31317226-S	325.7	80.7	4.03594	0.247774	1	1	NaN	EGR1	Homo sapiens early growth response 1 (EGR1), mRNA.	GI_31317226	DNA binding [goid 0003677] [evidence P]; transcription factor activity [goid 0003700] [evidence TAS] [pmid 3127059]; translation regulator activity [goid 0045182] [evidence IEA]	nucleus [goid 0005634] [evidence IEA]	regulation of transcription, DNA-dependent [goid 0006355] [evidence IEA]
GI_8923664-S	389	96.6	4.02692	0.248329	1	1	NaN	C14orf34	Homo sapiens chromosome 14 open reading frame 34 (C14orf34), mRNA.	GI_8923664
GI_4507466-S	1877.3	466.5	4.02422	0.248495	1	1	NaN	TGFBI	Homo sapiens transforming growth factor, beta-induced, 68kDa (TGFBI), mRNA.	GI_4507466	integrin binding [goid 0005178] [evidence TAS] [pmid 1388724]; tumor suppressor [goid 0008181] [evidence TAS] [pmid 8024701]; structural molecule activity [goid 0005198] [evidence IEA]; cell adhesion molecule activity [goid 0005194] [evidence IEA]; protein binding [goid 0005515] [evidence IEA]	extracellular matrix [goid 0005578] [evidence IEA]; extracellular space [goid 0005615] [evidence TAS] [pmid 1388724]	negative regulation of cell adhesion [goid 0007162] [evidence TAS] [pmid 8024701]; visual perception [goid 0007601] [evidence TAS] [pmid 9463327]; cell proliferation [goid 0008283] [evidence TAS] [pmid 1388724]; cell adhesion [goid 0007155] [evidence IEA]
GI_7662049-S	173.4	43.1	4.0232	0.248558	1	1	NaN	ARNT2	Homo sapiens aryl-hydrocarbon receptor nuclear translocator 2 (ARNT2), mRNA.	GI_7662049
GI_34222157-S	158	39.3	4.02036	0.248734	1	1	NaN	CD164	Homo sapiens CD164 antigen, sialomucin (CD164), mRNA.	GI_34222157	cell adhesion molecule activity [goid 0005194] [evidence NR]	soluble fraction [goid 0005625] [evidence NR]; integral to membrane [goid 0016021] [evidence NR]; membrane fraction [goid 0005624] [evidence NR]; integral to plasma membrane [goid 0005887] [evidence P] [pmid 9763543]; plasma membrane [goid 0005886] [evidence E] [pmid 9680353]	negative regulation of cell proliferation [goid 0008285] [evidence P] [pmid 9763543]; cell adhesion [goid 0007155] [evidence E] [pmid 9763543]; signal transduction [goid 0007165] [evidence P] [pmid 9763543]; development [goid 0007275] [evidence P] [pmid 9680353]; immune response [goid 0006955] [evidence P] [pmid 9763543]
GI_21361502-S	308.7	76.8	4.01953	0.248785	1	1	NaN	SLC35B3	Homo sapiens solute carrier family 35, member B3 (SLC35B3), mRNA.	GI_21361502
GI_42656489-S	85	21.3	3.99061	0.250588	1	1	NaN	DKFZP586K1520	Homo sapiens DKFZP586K1520 protein (DKFZP586K1520), mRNA.	GI_42656489
GI_33946273-A	126.8	31.8	3.98742	0.250789	1	1	NaN	PRDM1	Homo sapiens PR domain containing 1, with ZNF domain (PRDM1), transcript variant 2, mRNA.	GI_33946273	tumor suppressor [goid 0008181] [evidence TAS] [pmid 8921366]; transcription factor activity [goid 0003700] [evidence TAS] [pmid 1851123]	nucleus [goid 0005634] [evidence IEA]	cell growth and/or maintenance [goid 0008151] [evidence TAS] [pmid 8921366]; regulation of transcription, DNA-dependent [goid 0006355] [evidence IEA]; negative regulation of transcription from Pol II promoter [goid 0000122] [evidence TAS] [pmid 1851123]
GI_14251208-S	6686.4	1682.5	3.97409	0.25163	1	1	NaN	CLIC1	Homo sapiens chloride intracellular channel 1 (CLIC1), mRNA.	GI_14251208	chloride channel activity [goid 0005254] [evidence P] [pmid 9139710]; voltage-gated chloride channel activity [goid 0005247] [evidence IEA]	nuclear membrane [goid 0005635] [evidence TAS] [pmid 9139710]; membrane [goid 0016020] [evidence IEA]; membrane fraction [goid 0005624] [evidence NR]	small molecule transport [goid 0006832] [evidence TAS] [pmid 9139710]; chloride transport [goid 0006821] [evidence IEA]; ion transport [goid 0006811] [evidence IEA]
GI_28416939-S	1360.4	342.7	3.96965	0.251911	1	1	NaN	SBDS	Homo sapiens Shwachman-Bodian-Diamond syndrome (SBDS), mRNA.	GI_28416939	molecular_function unknown [goid 0005554] [evidence IEA]
GI_22165423-A	1585.1	399.4	3.9687	0.251971	1	1	NaN	DCTN3	Homo sapiens dynactin 3 (p22) (DCTN3), transcript variant 1, mRNA.	GI_22165423	structural molecule activity [goid 0005198] [evidence P] [pmid 9722614]	dynactin complex [goid 0005869] [evidence E] [pmid 9722614]	cytokinesis [goid 0016288] [evidence P] [pmid 9722614]; mitosis [goid 0007067] [evidence P] [pmid 9722614]; cell shape and cell size control [goid 0007148] [evidence P] [pmid 9722614]
GI_7661869-S	437.9	110.5	3.9629	0.252341	1	1	NaN	HERPUD1	Homo sapiens homocysteine-inducible, endoplasmic reticulum stress-inducible, ubiquitin-like domain member 1 (HERPUD1), mRNA.	GI_7661869	molecular_function unknown [goid 0005554] [evidence ND]	endoplasmic reticulum membrane [goid 0005789] [evidence IDA] [pmid 10922362]; integral to membrane [goid 0016021] [evidence IEA]	response to unfolded protein [goid 0006986] [evidence IEP] [pmid 10922362]
GI_18860903-S	392.6	99.1	3.96165	0.25242	1	1	NaN	PTPRM	Homo sapiens protein tyrosine phosphatase, receptor type, M (PTPRM), mRNA.	GI_18860903	transmembrane receptor protein tyrosine phosphatase activity [goid 0005001] [evidence TAS] [pmid 10809770]; receptor activity [goid 0004872] [evidence IEA]; prenylated protein tyrosine phosphatase activity [goid 0004727] [evidence IEA]; hydrolase activity [goid 0016787] [evidence IEA]	integral to plasma membrane [goid 0005887] [evidence TAS] [pmid 1655529]	protein amino acid dephosphorylation [goid 0006470] [evidence TAS] [pmid 10809770]
GI_34222233-S	395.9	100	3.959	0.252589	1	1	NaN	C6orf69	Homo sapiens chromosome 6 open reading frame 69 (C6orf69), mRNA.	GI_34222233
GI_34147414-S	314.6	79.6	3.95226	0.25302	1	1	NaN	MGC4618	Homo sapiens hypothetical protein MGC4618 (MGC4618), mRNA.	GI_34147414
GI_13929472-S	127.6	32.3	3.95046	0.253135	1	1	NaN	CDC10	Homo sapiens CDC10 cell division cycle 10 homolog (S. cerevisiae) (CDC10), mRNA.	GI_13929472	GTP binding [goid 0005525] [evidence TAS] [pmid 8037772]; structural molecule activity [goid 0005198] [evidence TAS] [pmid 8037772]	kinesin complex [goid 0005871] [evidence IEA]; actin cytoskeleton [goid 0015629] [evidence TAS] [pmid 8037772]	cytokinesis [goid 0016288] [evidence TAS] [pmid 8037772]; cell cycle [goid 0007049] [evidence IEA]; cytokinesis [goid 0000910] [evidence TAS]
GI_4505904-S	229.3	58.1	3.94664	0.25338	1	1	NaN	PMM1	Homo sapiens phosphomannomutase 1 (PMM1), mRNA.	GI_4505904	phosphomannomutase activity [goid 0004615] [evidence TAS] [pmid 9070917]; isomerase activity [goid 0016853] [evidence IEA]	cytoplasm [goid 0005737] [evidence IEA]	mannose metabolism [goid 0006013] [evidence E] [pmid 9070917]; mannose biosynthesis [goid 0019307] [evidence IEA]
GI_34222154-S	784	199.7	3.92589	0.254719	1	1	NaN	SLC20A2	Homo sapiens solute carrier family 20 (phosphate transporter), member 2 (SLC20A2), mRNA.	GI_34222154	sodium:phosphate symporter activity [goid 0005436] [evidence TAS] [pmid 8302848]; receptor activity [goid 0004872] [evidence TAS] [pmid 8302848]	membrane [goid 0016020] [evidence IEA]; membrane fraction [goid 0005624] [evidence TAS] [pmid 8302848]; integral to plasma membrane [goid 0005887] [evidence TAS] [pmid 8302848]	small molecule transport [goid 0006832] [evidence TAS] [pmid 8302848]; phosphate transport [goid 0006817] [evidence IEA]; transport [goid 0006810] [evidence TAS]
GI_34147515-S	1688.5	431.3	3.91491	0.255434	1	1	NaN	UAP1	Homo sapiens UDP-N-acteylglucosamine pyrophosphorylase 1 (UAP1), mRNA.	GI_34147515	UDP-N-acetylglucosamine diphosphorylase activity [goid 0003977] [evidence TAS] [pmid 9603950]; transferase activity [goid 0016740] [evidence IEA]		UDP-N-acetylglucosamine biosynthesis [goid 0006048] [evidence TAS] [pmid 9603950]; metabolism [goid 0008152] [evidence IEA]
GI_15451873-I	253.4	65	3.89846	0.256511	1	1	NaN	B3GALT3	Homo sapiens UDP-Gal:betaGlcNAc beta 1,3-galactosyltransferase, polypeptide 3 (B3GALT3), transcript variant 1, mRNA.	GI_15451873	UDP-galactose beta-N-acetylglucosamine beta-1,3-galactosyltransferase activity [goid 0008499] [evidence TAS] [pmid 9582303]; magnesium ion binding [goid 0000287] [evidence IEA]; transferase activity, transferring glycosyl groups [goid 0016757] [evidence IEA]	Golgi apparatus [goid 0005794] [evidence IEA]; integral to membrane [goid 0016021] [evidence IEA]	protein amino acid glycosylation [goid 0006486] [evidence TAS] [pmid 9582303]
GI_20127535-S	260.4	66.8	3.8982	0.256528	1	1	NaN	RGL	Homo sapiens RalGDS-like gene (RGL), mRNA.	GI_20127535	Ral guanyl-nucleotide exchange factor activity [goid 0008321] [evidence NAS] [pmid 10760592]; guanyl-nucleotide release factor activity [goid 0019839] [evidence IEA]	cellular_component unknown [goid 0008372] [evidence ND]	small GTPase mediated signal transduction [goid 0007264] [evidence NAS] [pmid 10760592]; neuropeptide signaling pathway [goid 0007218] [evidence IEA]
GI_21359835-S	6868.5	1764.3	3.89305	0.256868	1	1	NaN	PEA15	Homo sapiens phosphoprotein enriched in astrocytes 15 (PEA15), mRNA.	GI_21359835			small molecule transport [goid 0006832] [evidence E] [pmid 9670003]
GI_31543664-S	448.9	115.4	3.88995	0.257073	1	1	NaN	STOML1	Homo sapiens stomatin (EPB72)-like 1 (STOML1), mRNA.	GI_31543664
GI_14589888-S	6343.4	1631.4	3.88832	0.257181	1	1	NaN	CDH2	Homo sapiens cadherin 2, type 1, N-cadherin (neuronal) (CDH2), mRNA.	GI_14589888	cell adhesion molecule activity [goid 0005194] [evidence IEA] [pmid 2384753]; calcium ion binding [goid 0005509] [evidence IEA]; calcium-dependent cell adhesion molecule activity [goid 0008014] [evidence IEA]	integral to membrane [goid 0016021] [evidence IEA]	cell adhesion [goid 0007155] [evidence TAS] [pmid 2384753]; homophilic cell adhesion [goid 0007156] [evidence IEA]
GI_38016906-A	2870.6	738.6	3.88654	0.257298	1	1	NaN	STOM	Homo sapiens stomatin (STOM), transcript variant 2, mRNA.	GI_38016906		cytoskeleton [goid 0005856] [evidence TAS] [pmid 7592848]; integral to plasma membrane [goid 0005887] [evidence TAS] [pmid 7592848]
GI_20143950-I	433.4	111.6	3.88351	0.257499	1	1	NaN	ICAP-1A	Homo sapiens integrin cytoplasmic domain-associated protein 1 (ICAP-1A), transcript variant 1, mRNA.	GI_20143950	protein C-terminus binding [goid 0008022] [evidence TAS] [pmid 9281591]; cell adhesion receptor activity [goid 0004895] [evidence TAS] [pmid 9813144]	peripheral plasma membrane protein [goid 0000157] [evidence E] [pmid 9281591]; membrane [goid 0016020] [evidence NAS] [pmid 9281591]	protein kinase cascade [goid 0007243] [evidence TAS] [pmid 9813144]; cell adhesion [goid 0007155] [evidence E] [pmid 9281591]; cell-matrix adhesion [goid 0007160] [evidence IDA] [pmid 9281591]
GI_34222115-S	299.8	77.3	3.8784	0.257839	1	1	NaN	TDE2	Homo sapiens tumor differentially expressed 2 (TDE2), mRNA.	GI_34222115		integral to membrane [goid 0016021] [evidence IEA]
GI_4505850-S	184.9	47.7	3.87631	0.257977	1	1	NaN	PLA2G4C	Homo sapiens phospholipase A2, group IVC (cytosolic, calcium-independent) (PLA2G4C), mRNA.	GI_4505850	calcium-independent cytosolic phospholipase A2 activity [goid 0004628] [evidence TAS] [pmid 10085124]; phospholipase activity [goid 0004620] [evidence IEA]; calcium-independent phospholipase A2 activity [goid 0047499] [evidence TAS]	membrane [goid 0016020] [evidence TAS] [pmid 10085124]	phospholipid metabolism [goid 0006644] [evidence E] [pmid 10085124]; phospholipid catabolism [goid 0009395] [evidence IEA]
GI_16933541-I	3794	982.6	3.86118	0.258988	1	1	NaN	FN1	Homo sapiens fibronectin 1 (FN1), transcript variant 1, mRNA.	GI_16933541	cell adhesion molecule activity [goid 0005194] [evidence NR]	extracellular matrix [goid 0005578] [evidence P] [pmid 2992939]; soluble fraction [goid 0005625] [evidence NR]; extracellular space [goid 0005615] [evidence NR]	cell adhesion [goid 0007155] [evidence NR]; cell motility [goid 0006928] [evidence NR]; signal transduction [goid 0007165] [evidence NR]
GI_26787975-S	1049.4	272.3	3.85384	0.259482	1	1	NaN	IL13RA1	Homo sapiens interleukin 13 receptor, alpha 1 (IL13RA1), mRNA.	GI_26787975	receptor activity [goid 0004872] [evidence IEA]; hematopoietin/interferon-class (D200-domain) cytokine receptor activity [goid 0004896] [evidence IEA]	interleukin-13 receptor complex [goid 0005898] [evidence TAS] [pmid 9013879]; integral to membrane [goid 0016021] [evidence IEA]; plasma membrane [goid 0005886] [evidence TAS] [pmid 9083087]	cell surface receptor linked signal transduction [goid 0007166] [evidence TAS] [pmid 9013879]
GI_24475732-S	9025.9	2344	3.85064	0.259697	1	1	NaN	LOC94105	Homo sapiens Thy-1 co-transcribed (LOC94105), mRNA.	GI_24475732	molecular_function unknown [goid 0005554] [evidence ND]	cellular_component unknown [goid 0008372] [evidence ND]	biological_process unknown [goid 0000004] [evidence ND]
GI_23308560-S	132.8	34.5	3.84928	0.259789	1	1	NaN	RNPC6	Homo sapiens RNA-binding region (RNP1, RRM) containing 6 (RNPC6), mRNA.	GI_23308560
GI_42655599-S	380.9	99.1	3.84359	0.260173	1	1	NaN	LOC400802	Homo sapiens LOC400802 (LOC400802), mRNA.	GI_42655599
GI_4506074-S	137.9	35.9	3.84123	0.260334	1	1	NaN	PRKCM	Homo sapiens protein kinase C, mu (PRKCM), mRNA.	GI_4506074	atypical protein kinase C activity [goid 0004700] [evidence TAS] [pmid 8119958]; ATP binding [goid 0005524] [evidence IEA]; protein serine/threonine kinase activity [goid 0004674] [evidence IEA]; transferase activity [goid 0016740] [evidence IEA]; diacylglycerol binding [goid 0019992] [evidence IEA]; molecular_function unknown [goid 0005554] [evidence IEA]	cytosol [goid 0005829] [evidence TAS] [pmid 10856238]; Golgi apparatus [goid 0005794] [evidence NR]; integral to plasma membrane [goid 0005887] [evidence TAS] [pmid 8119958]; plasma membrane [goid 0005886] [evidence E]	protein amino acid phosphorylation [goid 0006468] [evidence TAS] [pmid 8119958]; signal transduction [goid 0007165] [evidence P] [pmid 8119958]; cell proliferation [goid 0008283] [evidence TAS] [pmid 8119958]; intracellular signaling cascade [goid 0007242] [evidence IEA]
GI_21361353-S	330.8	86.4	3.8287	0.261185	1	1	NaN	LGALS8	Homo sapiens lectin, galactoside-binding, soluble, 8 (galectin 8) (LGALS8), mRNA.	GI_21361353	lectin [goid 0005530] [evidence TAS] [pmid 8692978]; tumor antigen [goid 0008222] [evidence TAS] [pmid 8692978]; galactose binding lectin [goid 0005531] [evidence IEA]; sugar binding [goid 0005529] [evidence TAS]; galactose binding [goid 0005534] [evidence IEA]	extracellular space [goid 0005615] [evidence TAS] [pmid 8692978]	oncogenesis [goid 0007048] [evidence NR]; heterophilic cell adhesion [goid 0007157] [evidence IEA]
GI_23943786-S	66.6	17.4	3.82759	0.261261	1	1	NaN	NCAG1	Homo sapiens NCAG1 (NCAG1), mRNA.	GI_23943786	sulfotransferase activity [goid 0008146] [evidence IEA]
GI_4504024-S	76.5	20	3.825	0.261438	1	1	NaN	GLRX	Homo sapiens glutaredoxin (thioltransferase) (GLRX), mRNA.	GI_4504024	glutaredoxin [goid 0009487] [evidence TAS] [pmid 7851394]; electron transporter activity [goid 0005489] [evidence IEA]; glutathione disulfide oxidoreductase activity [goid 0015038] [evidence TAS]		electron transport [goid 0006118] [evidence IEA]
GI_16933550-A	127.1	33.3	3.81682	0.261998	1	1	NaN	ANTXR1	Homo sapiens anthrax toxin receptor 1 (ANTXR1), transcript variant 2, mRNA.	GI_16933550	receptor activity [goid 0004872] [evidence IEA]	integral to membrane [goid 0016021] [evidence IEA]
GI_8923558-S	90	23.6	3.81356	0.262222	1	1	NaN	FLJ20604	Homo sapiens hypothetical protein FLJ20604 (FLJ20604), mRNA.	GI_8923558	structural constituent of ribosome [goid 0003735] [evidence IEA]; ATP binding [goid 0005524] [evidence IEA]; catalytic activity [goid 0003824] [evidence IEA]; protein kinase activity [goid 0004672] [evidence IEA]	ribosome [goid 0005840] [evidence IEA]; intracellular [goid 0005622] [evidence IEA]	protein amino acid phosphorylation [goid 0006468] [evidence IEA]; protein biosynthesis [goid 0006412] [evidence IEA]; fatty acid biosynthesis [goid 0006633] [evidence IEA]
GI_22779931-A	240.5	63.1	3.81141	0.26237	1	1	NaN	SYNE1	Homo sapiens spectrin repeat containing, nuclear envelope 1 (SYNE1), transcript variant alpha, mRNA.	GI_22779931	lamin binding [goid 0005521] [evidence IPI]; actin binding [goid 0003779] [evidence IDA]; structural molecule activity [goid 0005198] [evidence IEA]	nuclear membrane [goid 0005635] [evidence IDA]; Golgi apparatus [goid 0005794] [evidence IDA]; postsynaptic membrane [goid 0045211] [evidence IDA]; kinesin complex [goid 0005871] [evidence IEA]; cytoskeleton [goid 0005856] [evidence IEA]; integral to membrane [goid 0016021] [evidence IDA]	Golgi organization and biogenesis [goid 0007030] [evidence IDA]; nuclear organization and biogenesis [goid 0006997] [evidence NAS]; muscle cell differentiation [goid 0042692] [evidence IDA]
GI_7706368-S	1790.6	469.9	3.8106	0.262426	1	1	NaN	BRP44L	Homo sapiens brain protein 44-like (BRP44L), mRNA.	GI_7706368	molecular_function unknown [goid 0005554] [evidence IEA]
GI_14702166-A	311.2	81.7	3.80906	0.262532	1	1	NaN	PLAT	Homo sapiens plasminogen activator, tissue (PLAT), transcript variant 2, mRNA.	GI_14702166	t-plasminogen activator activity [goid 0004296] [evidence E] [pmid 2838384]		proteolysis and peptidolysis [goid 0006508] [evidence E]; blood coagulation [goid 0007596] [evidence E]; protein modification [goid 0006464] [evidence E]
GI_34147659-S	204.3	53.7	3.80447	0.262849	1	1	NaN	PPP3CC	Homo sapiens protein phosphatase 3 (formerly 2B), catalytic subunit, gamma isoform (calcineurin A gamma) (PPP3CC), mRNA.	GI_34147659		calcineurin complex [goid 0005955] [evidence NR]
GI_7706600-A	153.9	40.5	3.8	0.263158	1	1	NaN	ZAK	Homo sapiens sterile alpha motif and leucine zipper containing kinase AZK (ZAK), mRNA.	GI_7706600
GI_37540868-S	57.3	15.1	3.7947	0.263525	1	0.7778	NaN	LOC145780	Homo sapiens hypothetical LOC145780 (LOC145780), mRNA.	GI_37540868
GI_4758091-S	308.8	81.5	3.78896	0.263925	1	1	NaN	CTBS	Homo sapiens chitobiase, di-N-acetyl- (CTBS), mRNA.	GI_4758091	hydrolase activity, acting on glycosyl bonds [goid 0016798] [evidence IEA]	lysosome [goid 0005764] [evidence NR]	carbohydrate metabolism [goid 0005975] [evidence IEA]
GI_34147601-S	2692.3	711.4	3.78451	0.264235	1	1	NaN	ARHGDIA	Homo sapiens Rho GDP dissociation inhibitor (GDI) alpha (ARHGDIA), mRNA.	GI_34147601	Rho GDP-dissociation inhibitor activity [goid 0005094] [evidence TAS] [pmid 8262133]; protein binding [goid 0005515] [evidence TAS] [pmid 9195882]; GTPase activator activity [goid 0005096] [evidence IEA]	cytoplasm [goid 0005737] [evidence NR]	negative regulation of cell adhesion [goid 0007162] [evidence TAS] [pmid 8262133]; Rho protein signal transduction [goid 0007266] [evidence TAS] [pmid 8262133]
GI_13994321-S	51.7	13.7	3.77372	0.26499	1	0.7778	NaN	EPI64	Homo sapiens EBP50-PDZ interactor of 64 kD (EPI64), mRNA.	GI_13994321	PDZ-domain binding [goid 0030165] [evidence IPI] [pmid 11285285]; DNA binding [goid 0003677] [evidence IEA]	microvillus [goid 0005902] [evidence TAS] [pmid 11285285]; nucleus [goid 0005634] [evidence IEA]	biological_process unknown [goid 0000004] [evidence ND]; regulation of transcription, DNA-dependent [goid 0006355] [evidence IEA]
GI_17572816-S	263.2	69.8	3.77077	0.265198	1	1	NaN	AFAP	Homo sapiens actin filament associated protein (AFAP), mRNA.	GI_17572816
GI_24850114-I	126.3	33.5	3.77015	0.265241	1	1	NaN	CSE-C	Homo sapiens cytosolic sialic acid 9-O-acetylesterase homolog (CSE-C), mRNA.	GI_24850114
GI_7662001-S	283.3	75.2	3.76729	0.265443	1	1	NaN	EDEM1	Homo sapiens ER degradation enhancer, mannosidase alpha-like 1 (EDEM1), mRNA.	GI_7662001
GI_15011912-S	1545.3	410.2	3.76719	0.26545	1	1	NaN	COL6A1	Homo sapiens collagen, type VI, alpha 1 (COL6A1), mRNA.	GI_15011912	collagen [goid 0005202] [evidence E]; extracellular matrix structural constituent [goid 0005201] [evidence IEA]; molecular_function unknown [goid 0005554] [evidence ND]; cell adhesion molecule activity [goid 0005194] [evidence IEA]; DNA binding [goid 0003677] [evidence IEA]	microfibril [goid 0001527] [evidence IEA]; collagen type VI [goid 0005589] [evidence NAS] [pmid 2551668]; extracellular matrix [goid 0005578] [evidence IEA]; nucleus [goid 0005634] [evidence IEA]	histogenesis and organogenesis [goid 0007397] [evidence P]; cell adhesion [goid 0007155] [evidence NAS]; regulation of transcription, DNA-dependent [goid 0006355] [evidence IEA]
GI_7662658-S	1072.8	284.8	3.76685	0.265474	1	1	NaN	SEC24D	Homo sapiens SEC24 related gene family, member D (S. cerevisiae) (SEC24D), mRNA.	GI_7662658
GI_21536348-A	145.2	38.6	3.76166	0.26584	1	1	NaN	ACCN2	Homo sapiens amiloride-sensitive cation channel 2, neuronal (ACCN2), transcript variant 2, mRNA.	GI_21536348	amiloride-sensitive sodium channel activity [goid 0015280] [evidence NAS]; ion channel activity [goid 0005216] [evidence IEA]	integral to plasma membrane [goid 0005887] [evidence P] [pmid 9037075]; integral to membrane [goid 0016021] [evidence ISS]	response to pH [goid 0009268] [evidence E]; small molecule transport [goid 0006832] [evidence P] [pmid 9037075]; signal transduction [goid 0007165] [evidence P] [pmid 9037075]; sodium ion transport [goid 0006814] [evidence NAS] [pmid 9037075]; ion transport [goid 0006811] [evidence IEA]
GI_34304362-S	366.3	97.4	3.76078	0.265902	1	1	NaN	FADS3	Homo sapiens fatty acid desaturase 3 (FADS3), mRNA.	GI_34304362
GI_31543145-S	1497.3	398.7	3.75546	0.266279	1	1	NaN	MGC11256	Homo sapiens hypothetical protein MGC11256 (MGC11256), mRNA.	GI_31543145	structural molecule activity [goid 0005198] [evidence IEA]; calcium ion binding [goid 0005509] [evidence IEA]
GI_24233516-S	150.5	40.1	3.75312	0.266445	1	1	NaN	FLJ31051	Homo sapiens hypothetical protein FLJ31051 (FLJ31051), mRNA.	GI_24233516
GI_24797070-S	399.3	106.5	3.7493	0.266717	1	1	NaN	HLA-E	Homo sapiens major histocompatibility complex, class I, E (HLA-E), mRNA.	GI_24797070	class I major histocompatibility complex antigen [goid 0003820] [evidence E] [pmid 3260916]; MHC class I receptor activity [goid 0030106] [evidence TAS]	integral to membrane [goid 0016021] [evidence IEA]	immune response [goid 0006955] [evidence IEA]; antigen presentation, endogenous antigen [goid 0019883] [evidence IEA]; antigen processing, endogenous antigen via MHC class I [goid 0019885] [evidence IEA]
GI_6005793-S	421.9	112.8	3.74025	0.267362	1	1	NaN	JM4	Homo sapiens JM4 protein (JM4), mRNA.	GI_6005793
GI_23510452-S	9885.5	2643.3	3.73983	0.267392	1	1	NaN	COTL1	Homo sapiens coactosin-like 1 (Dictyostelium) (COTL1), mRNA.	GI_23510452	protein binding [goid 0005515] [evidence E] [pmid 10051563]; actin binding [goid 0003779] [evidence IDA] [pmid 11583571]; enzyme binding [goid 0019899] [evidence IPI] [pmid 11297527]	cytoskeleton [goid 0005856] [evidence IEA]; intracellular [goid 0005622] [evidence IEA]; cellular_component unknown [goid 0008372] [evidence ND]; actin cytoskeleton [goid 0015629] [evidence P] [pmid 10051563]	leukotriene metabolism [goid 0006691] [evidence P] [pmid 10051563]; biological_process unknown [goid 0000004] [evidence ND]
GI_29837664-S	468.1	125.2	3.73882	0.267464	1	1	NaN	CXCL12	Homo sapiens chemokine (C-X-C motif) ligand 12 (stromal cell-derived factor 1) (CXCL12), mRNA.	GI_29837664	chemokine activity [goid 0008009] [evidence TAS] [pmid 10772939]; antiviral response protein activity [goid 0003800] [evidence TAS] [pmid 9558100]; receptor binding [goid 0005102] [evidence E]; signal transducer activity [goid 0004871] [evidence E]; growth factor activity [goid 0008083] [evidence IEA]	extracellular [goid 0005576] [evidence IEA]	regulation of actin polymerization and/or depolymerization [goid 0008064] [evidence TAS] [pmid 10570282]; response to virus [goid 0009615] [evidence TAS] [pmid 10772939]; chemotaxis [goid 0006935] [evidence TAS] [pmid 10620615]; calcium ion homeostasis [goid 0006874] [evidence TAS] [pmid 10772939]; G-protein coupled receptor protein signaling pathway [goid 0007186] [evidence TAS] [pmid 8752280]; …
GI_4502248-S	349.2	93.5	3.73476	0.267755	1	1	NaN	DDEF2	Homo sapiens development and differentiation enhancing factor 2 (DDEF2), mRNA.	GI_4502248	enzyme activator activity [goid 0008047] [evidence TAS] [pmid 9819391]; ARF GTPase activator activity [goid 0008060] [evidence TAS] [pmid 9819391]; DNA binding [goid 0003677] [evidence IEA]	nucleus [goid 0005634] [evidence IEA]	nonselective vesicle transport [goid 0006899] [evidence TAS] [pmid 9819391]
GI_33859818-S	1282.1	343.3	3.73463	0.267764	1	1	NaN	MGC51082	Homo sapiens hypothetical protein MGC51082 (MGC51082), mRNA.	GI_33859818
GI_14251216-S	160.2	42.9	3.73427	0.26779	1	1	NaN	CRYZ	Homo sapiens crystallin, zeta (quinone reductase) (CRYZ), mRNA.	GI_14251216	alcohol dehydrogenase activity, zinc-dependent [goid 0004024] [evidence IEA]; NADPH:quinone reductase activity [goid 0003960] [evidence IEA]; zinc ion binding [goid 0008270] [evidence IEA]; oxidoreductase activity [goid 0016491] [evidence IEA]		vision [goid 0007601] [evidence TAS] [pmid 7835889]
GI_20149616-S	972.5	260.5	3.73321	0.267866	1	1	NaN	NPDC1	Homo sapiens neural proliferation, differentiation and control, 1 (NPDC1), mRNA.	GI_20149616		integral to membrane [goid 0016021] [evidence IEA]
GI_42662016-S	149.1	40	3.7275	0.268276	1	1	NaN	LOC400682	Homo sapiens similar to zinc finger protein 100; zinc finger protein 100 (Y1) (LOC400682), mRNA.	GI_42662016
GI_5730054-S	269.8	72.4	3.72652	0.268347	1	1	NaN	SNK	Homo sapiens serum-inducible kinase (SNK), mRNA.	GI_5730054	ATP binding [goid 0005524] [evidence IEA]; protein serine/threonine kinase activity [goid 0004674] [evidence IEA]; transferase activity [goid 0016740] [evidence IEA]		cell cycle [goid 0007049] [evidence IEA]; protein amino acid phosphorylation [goid 0006468] [evidence IEA]
GI_36054181-S	59.2	15.9	3.72327	0.268581	1	0.7778	NaN	REG4	Homo sapiens regenerating islet-derived family, member 4 (REG4), mRNA.	GI_36054181	sugar binding [goid 0005529] [evidence IEA]
GI_20070341-S	113.4	30.5	3.71803	0.268959	1	1	NaN	FLJ23375	Homo sapiens hypothetical protein FLJ23375 (FLJ23375), mRNA.	GI_20070341
GI_4557700-S	313.8	84.6	3.70922	0.269598	1	1	NaN	KRT17	Homo sapiens keratin 17 (KRT17), mRNA.	GI_4557700	structural constituent of cytoskeleton [goid 0005200] [evidence TAS] [pmid 1281771]; protein domain specific binding [goid 0019904] [evidence IEA]	intermediate filament [goid 0005882] [evidence TAS] [pmid 1281771]; kinesin complex [goid 0005871] [evidence IEA]	epidermal differentiation [goid 0008544] [evidence TAS] [pmid 7539673]; cell shape and cell size control [goid 0007148] [evidence NR]
GI_13899218-S	1156	312.3	3.70157	0.270156	1	1	NaN	GABARAPL1	Homo sapiens GABA(A) receptor-associated protein like 1 (GABARAPL1), mRNA.	GI_13899218	receptor activity [goid 0004872] [evidence IEA]
GI_24797159-S	866.8	234.9	3.69008	0.270997	1	1	NaN	TAP1	Homo sapiens transporter 1, ATP-binding cassette, sub-family B (MDR/TAP) (TAP1), mRNA.	GI_24797159	peptide transporter activity [goid 0015197] [evidence E] [pmid 8640228]; ATP-binding cassette (ABC) transporter activity [goid 0004009] [evidence P] [pmid 1946428]; transporter activity [goid 0005215] [evidence P] [pmid 1946428]	membrane fraction [goid 0005624] [evidence P] [pmid 1946428]; integral to plasma membrane [goid 0005887] [evidence P] [pmid 1946428]	peptide transport [goid 0015833] [evidence E] [pmid 8640228]; defense response [goid 0006952] [evidence P] [pmid 1946428]; cellular defense response [goid 0006968] [evidence NR]
GI_8051609-S	1833	496.9	3.68887	0.271086	1	1	NaN	KDELR2	Homo sapiens KDEL (Lys-Asp-Glu-Leu) endoplasmic reticulum protein retention receptor 2 (KDELR2), mRNA.	GI_8051609	KDEL sequence binding [goid 0005046] [evidence TAS] [pmid 1316805]; protein transporter activity [goid 0008565] [evidence IEA]; receptor activity [goid 0004872] [evidence IEA]	Golgi apparatus [goid 0005794] [evidence TAS] [pmid 1316805]; integral to membrane [goid 0016021] [evidence TAS] [pmid 1325562]; endoplasmic reticulum [goid 0005783] [evidence TAS] [pmid 1316805]	intracellular protein transport [goid 0006886] [evidence TAS] [pmid 1325562]
GI_32698739-S	484.2	131.4	3.68493	0.271375	1	1	NaN	SH3RF1	Homo sapiens SH3 domain containing ring finger (SH3RF1), mRNA.	GI_32698739
GI_38045947-S	109.8	29.8	3.68456	0.271403	1	1	NaN	UBE1L	Homo sapiens ubiquitin-activating enzyme E1-like (UBE1L), mRNA.	GI_38045947	ubiquitin conjugating enzyme activity [goid 0004840] [evidence NR]; enzyme activator activity [goid 0008047] [evidence NR]; ubiquitin activating enzyme activity [goid 0004839] [evidence IEA]; ligase activity [goid 0016874] [evidence IEA]		protein modification [goid 0006464] [evidence NR] [pmid 1311632]; ubiquitin cycle [goid 0006512] [evidence IEA]
GI_8923854-A	1051.1	285.4	3.6829	0.271525	1	1	NaN	AD-017	Homo sapiens glycosyltransferase AD-017 (AD-017), transcript variant 2, mRNA.	GI_8923854
GI_31341302-S	560.6	152.3	3.68089	0.271673	1	1	NaN	JAZF1	Homo sapiens juxtaposed with another zinc finger gene 1 (JAZF1), mRNA.	GI_31341302		nucleus [goid 0005634] [evidence IEA]	cell growth and/or maintenance [goid 0008151] [evidence IEA]; regulation of transcription, DNA-dependent [goid 0006355] [evidence IEA]
GI_33598923-I	333.8	90.7	3.68026	0.27172	1	1	NaN	SCARA3	Homo sapiens scavenger receptor class A, member 3 (SCARA3), transcript variant 1, mRNA.	GI_33598923	scavenger receptor activity [goid 0005044] [evidence TAS] [pmid 9580669]		UV protection [goid 0009650] [evidence TAS] [pmid 9580669]; oxygen and reactive oxygen species metabolism [goid 0006800] [evidence NR]; response to oxidative stress [goid 0006979] [evidence TAS] [pmid 9580669]
GI_33186926-S	223.7	60.8	3.67928	0.271793	1	1	NaN	C3orf6	Homo sapiens chromosome 3 open reading frame 6 (C3orf6), transcript variant 1, mRNA.	GI_33186926
GI_5540099-S	96.3	26.2	3.67557	0.272066	1	1	NaN	MAN2A2	Homo sapiens mannosidase, alpha, class 2A, member 2 (MAN2A2), mRNA.	GI_5540099	mannosyl-oligosaccharide 1,3-1,6-alpha-mannosidase activity [goid 0004572] [evidence NAS]; alpha-mannosidase activity [goid 0004559] [evidence IEA]; hydrolase activity, acting on glycosyl bonds [goid 0016798] [evidence IEA]	Golgi membrane [goid 0000139] [evidence NAS]; integral to membrane [goid 0016021] [evidence IEA]	carbohydrate metabolism [goid 0005975] [evidence NAS]
GI_22027654-S	1132	308.4	3.67056	0.272438	1	1	NaN	AP1S2	Homo sapiens adaptor-related protein complex 1, sigma 2 subunit (AP1S2), mRNA.	GI_22027654	protein transporter activity [goid 0008565] [evidence ISS] [pmid 2040623]	clathrin adaptor [goid 0005906] [evidence TAS] [pmid 9733768]; Golgi apparatus [goid 0005794] [evidence NR]; Golgi trans face [goid 0005802] [evidence ISS] [pmid 2040623]; coated pit [goid 0005905] [evidence IEA]; AP-1 adaptor complex [goid 0030121] [evidence ISS] [pmid 2040623]; clathrin vesicle coat [goid 0030125] [evidence IEA]; plasma membrane [goid 0005886] [evidence NR]	endocytosis [goid 0006897] [evidence IEA]; intracellular protein transport [goid 0006886] [evidence ISS] [pmid 2040623]
GI_20127596-S	757.9	206.5	3.67022	0.272463	1	1	NaN	Hes4	Homo sapiens bHLH factor Hes4 (Hes4), mRNA.	GI_20127596	DNA binding [goid 0003677] [evidence IEA]	nucleus [goid 0005634] [evidence IEA]	regulation of transcription, DNA-dependent [goid 0006355] [evidence IEA]; development [goid 0007275] [evidence IEA]; neurogenesis [goid 0007399] [evidence IEA]
GI_11342665-S	1206.4	328.7	3.67022	0.272464	1	1	NaN	MMP2	Homo sapiens matrix metalloproteinase 2 (gelatinase A, 72kDa gelatinase, 72kDa type IV collagenase) (MMP2), mRNA.	GI_11342665	gelatinase A activity [goid 0004228] [evidence TAS] [pmid 2834383]; zinc ion binding [goid 0008270] [evidence TAS] [pmid 2834383]; hydrolase activity [goid 0016787] [evidence IEA]; calcium ion binding [goid 0005509] [evidence IEA]	extracellular matrix [goid 0005578] [evidence IEA]; extracellular space [goid 0005615] [evidence TAS] [pmid 2834383]	proteolysis and peptidolysis [goid 0006508] [evidence E] [pmid 2834383]; collagen catabolism [goid 0030574] [evidence IEA]
GI_9910273-S	361.7	98.6	3.66836	0.272602	1	1	NaN	SMYD2	Homo sapiens SET and MYND domain containing 2 (SMYD2), mRNA.	GI_9910273
GI_20302150-S	178.9	48.8	3.66598	0.272778	1	1	NaN	LYPLA3	Homo sapiens lysophospholipase 3 (lysosomal phospholipase A2) (LYPLA3), mRNA.	GI_20302150	lysophospholipase activity [goid 0004622] [evidence E] [pmid 10092508]; phospholipid binding [goid 0005543] [evidence P] [pmid 10092508]; phosphatidylcholine-sterol O-acyltransferase activity [goid 0004607] [evidence IEA]		fatty acid catabolism [goid 0009062] [evidence E] [pmid 10092508]; lipid metabolism [goid 0006629] [evidence IEA]
GI_22748804-S	131.7	36	3.65833	0.273349	1	1	NaN	FLJ38984	Homo sapiens hypothetical protein FLJ38984 (FLJ38984), mRNA.	GI_22748804
GI_14150063-S	391.6	107.2	3.65299	0.273749	1	1	NaN	MGC3200	Homo sapiens hypothetical protein MGC3200 (MGC3200), mRNA.	GI_14150063
GI_28933464-S	259.2	71	3.6507	0.27392	1	1	NaN	STX12	Homo sapiens syntaxin 12 (STX12), mRNA.	GI_28933464	protein transporter activity [goid 0008565] [evidence IEA]	membrane [goid 0016020] [evidence IEA]	intracellular protein transport [goid 0006886] [evidence IEA]
GI_7705639-S	75.8	20.8	3.64423	0.274406	1	1	NaN	C13orf9	Homo sapiens chromosome 13 open reading frame 9 (C13orf9), mRNA.	GI_7705639
GI_22212920-I	202.6	55.6	3.64388	0.274432	1	1	NaN	IL11RA	Homo sapiens interleukin 11 receptor, alpha (IL11RA), transcript variant 1, mRNA.	GI_22212920	transmembrane receptor activity [goid 0004888] [evidence P] [pmid 7670098]; receptor activity [goid 0004872] [evidence NR]; signal transducer activity [goid 0004871] [evidence P] [pmid 8786120]; hematopoietin/interferon-class (D200-domain) cytokine receptor activity [goid 0004896] [evidence IEA]	membrane [goid 0016020] [evidence IEA]; integral to plasma membrane [goid 0005887] [evidence TAS] [pmid 7670098]
GI_37059762-S	149.3	41	3.64146	0.274615	1	1	NaN	STCH	Homo sapiens stress 70 protein chaperone, microsome-associated, 60kDa (STCH), mRNA.	GI_37059762	adenosinetriphosphatase activity [goid 0004002] [evidence TAS] [pmid 8131751]; ATP binding [goid 0005524] [evidence IEA]	microsome [goid 0005792] [evidence TAS] [pmid 8131751]
GI_42662266-S	1933.3	531	3.64087	0.27466	1	1	NaN	LOC388783	Homo sapiens similar to hypothetical protein (LOC388783), mRNA.	GI_42662266
GI_38348263-S	72.4	19.9	3.63819	0.274862	1	1	NaN	UNQ564	Homo sapiens MVAL564 (UNQ564), mRNA.	GI_38348263
GI_29336082-S	283.6	78.1	3.63124	0.275388	1	1	NaN	FLJ12584	Homo sapiens hypothetical protein FLJ12584 (FLJ12584), mRNA.	GI_29336082
GI_10835046-S	1017.1	280.2	3.62991	0.275489	1	1	NaN	SGCE	Homo sapiens sarcoglycan, epsilon (SGCE), mRNA.	GI_10835046		sarcoglycan complex [goid 0016012] [evidence TAS] [pmid 9475163]; integral to plasma membrane [goid 0005887] [evidence TAS] [pmid 9475163]; cytoskeleton [goid 0005856] [evidence IEA]	muscle development [goid 0007517] [evidence TAS] [pmid 9405466]; cell-matrix adhesion [goid 0007160] [evidence TAS] [pmid 9405466]
GI_18496982-S	2452.3	676.8	3.62337	0.275986	1	1	NaN	CLIPR-59	Homo sapiens CLIP-170-related protein (CLIPR-59), mRNA.	GI_18496982
GI_14670372-A	406.4	112.2	3.6221	0.276083	1	1	NaN	PCBP4	Homo sapiens poly(rC) binding protein 4 (PCBP4), transcript variant 4, mRNA.	GI_14670372	nucleic acid binding [goid 0003676] [evidence IEA]; RNA binding [goid 0003723] [evidence IDA]; DNA binding [goid 0003677] [evidence ISS]	nucleus [goid 0005634] [evidence ISS]; cellular_component unknown [goid 0008372] [evidence ND]; ribonucleoprotein complex [goid 0030529] [evidence IEA]	DNA damage response, signal transduction resulting in induction of apoptosis [goid 0008630] [evidence IDA]; DNA damage response, signal transduction by p53 class mediator resulting in cell cycle arrest [goid 0006977] [evidence IDA]; cell cycle arrest [goid 0007050] [evidence IDA]; mRNA metabolism [goid 0016071] [evidence ISS]
GI_42658675-S	203.8	56.3	3.61989	0.276251	1	1	NaN	CSGlcA-T	Homo sapiens KIAA1402 protein (CSGlcA-T), mRNA.	GI_42658675
GI_6005991-S	9159.8	2530.7	3.61947	0.276283	1	1	NaN	CALU	Homo sapiens calumenin (CALU), mRNA.	GI_6005991	calcium ion binding [goid 0005509] [evidence TAS] [pmid 9218460]	Golgi apparatus [goid 0005794] [evidence TAS] [pmid 9218460]; endoplasmic reticulum [goid 0005783] [evidence TAS] [pmid 9218460]
GI_7669496-S	2395.9	663.2	3.61264	0.276806	1	1	NaN	JWA	Homo sapiens cytoskeleton related vitamin A responsive protein (JWA), mRNA.	GI_7669496
GI_8923908-S	583.1	161.6	3.60829	0.277139	1	1	NaN	ERBB2IP	Homo sapiens erbb2 interacting protein (ERBB2IP), mRNA.	GI_8923908		basement membrane [goid 0005604] [evidence E]	oncogenesis [goid 0007048] [evidence NR]; signal transduction [goid 0007165] [evidence E]
GI_34734074-A	1776.1	492.8	3.6041	0.277462	1	1	NaN	SLC22A1L	Homo sapiens solute carrier family 22 (organic cation transporter), member 1-like (SLC22A1L), transcript variant 1, mRNA.	GI_34734074	organic cation transporter activity [goid 0015101] [evidence NR]; transporter activity [goid 0005215] [evidence P] [pmid 9499412]; tetracycline:hydrogen antiporter activity [goid 0015520] [evidence IEA]	integral to membrane [goid 0016021] [evidence IEA] [pmid 9499412]; plasma membrane [goid 0005886] [evidence E] [pmid 9744804]	drug resistance [goid 0009315] [evidence E] [pmid 9744804]; small molecule transport [goid 0006832] [evidence NR]; excretion [goid 0007588] [evidence P] [pmid 9744804]; oncogenesis [goid 0007048] [evidence P] [pmid 9520460]; tetracycline transport [goid 0015904] [evidence IEA]
GI_32967299-A	94.4	26.2	3.60305	0.277542	1	1	NaN	C1QTNF6	Homo sapiens C1q and tumor necrosis factor related protein 6 (C1QTNF6), transcript variant 2, mRNA.	GI_32967299		microfibril [goid 0001527] [evidence IEA]
GI_19743812-I	9181.2	2551.2	3.59878	0.277872	1	1	NaN	ITGB1	Homo sapiens integrin, beta 1 (fibronectin receptor, beta polypeptide, antigen CD29 includes MDF2, MSK12) (ITGB1), transcript variant 1A, mRNA.	GI_19743812	cell adhesion receptor activity [goid 0004895] [evidence P] [pmid 2958481]		homophilic cell adhesion [goid 0007156] [evidence E]; cell-matrix adhesion [goid 0007160] [evidence NR]; cellular defense response [goid 0006968] [evidence E]
GI_4503180-S	2452.6	684.2	3.58462	0.278969	1	1	NaN	CXX1	Homo sapiens CAAX box 1 (CXX1), mRNA.	GI_4503180	molecular_function unknown [goid 0005554] [evidence ND]	membrane [goid 0016020] [evidence IEA]; cellular_component unknown [goid 0008372] [evidence ND]	biological_process unknown [goid 0000004] [evidence ND]
GI_34147631-S	4293.3	1198.1	3.58342	0.279063	1	1	NaN	ZYX	Homo sapiens zyxin (ZYX), mRNA.	GI_34147631	cell adhesion molecule activity [goid 0005194] [evidence IEA] [pmid 8940160]	focal adhesion [goid 0008357] [evidence E] [pmid 8940160]; integral to plasma membrane [goid 0005887] [evidence TAS] [pmid 8940160]; plasma membrane [goid 0005886] [evidence E] [pmid 8940160]	cell adhesion [goid 0007155] [evidence TAS] [pmid 8940160]; signal transduction [goid 0007165] [evidence TAS] [pmid 8940160]; cell-cell signaling [goid 0007267] [evidence TAS] [pmid 8940160]
GI_37675279-A	496.1	138.5	3.58195	0.279178	1	1	NaN	JUB	Homo sapiens jub, ajuba homolog (Xenopus laevis) (JUB), transcript variant 2, mRNA.	GI_37675279	transporter activity [goid 0005215] [evidence IEA]	membrane [goid 0016020] [evidence IEA]	transport [goid 0006810] [evidence IEA]
GI_37550526-S	125.6	35.1	3.57835	0.279459	1	1	NaN	KIAA1237	Homo sapiens KIAA1237 protein (KIAA1237), mRNA.	GI_37550526
GI_45505150-I	55.4	15.5	3.57419	0.279783	1	0.7778	NaN	NFIC	Homo sapiens nuclear factor I/C (CCAAT-binding transcription factor) (NFIC), transcript variant 2, mRNA.	GI_45505150	transcription factor activity [goid 0003700] [evidence TAS] [pmid 8710515]; translation regulator activity [goid 0045182] [evidence IEA]	nucleus [goid 0005634] [evidence IEA]	transcription from Pol II promoter [goid 0006366] [evidence TAS] [pmid 8710515]; DNA replication [goid 0006260] [evidence IEA]; regulation of transcription, DNA-dependent [goid 0006355] [evidence IEA]
GI_9845495-S	350.6	98.4	3.56301	0.280662	1	1	NaN	LAMB2	Homo sapiens laminin, beta 2 (laminin S) (LAMB2), mRNA.	GI_9845495	structural molecule activity [goid 0005198] [evidence NR] [pmid 7698745]; cell adhesion molecule activity [goid 0005194] [evidence IEA]	basal lamina [goid 0005605] [evidence TAS] [pmid 7698745]; kinesin complex [goid 0005871] [evidence IEA]	synaptic transmission [goid 0007268] [evidence NR]; cell adhesion [goid 0007155] [evidence IEA]
GI_33946330-S	269.7	75.7	3.56275	0.280682	1	1	NaN	SSTR1	Homo sapiens somatostatin receptor 1 (SSTR1), mRNA.	GI_33946330	somatostatin receptor activity [goid 0004994] [evidence TAS] [pmid 8405411]; rhodopsin-like receptor activity [goid 0001584] [evidence IEA]	integral to plasma membrane [goid 0005887] [evidence TAS] [pmid 1346068]; plasma membrane [goid 0005886] [evidence E] [pmid 1346068]	negative regulation of cell proliferation [goid 0008285] [evidence TAS] [pmid 9886848]; response to nutrients [goid 0007584] [evidence TAS] [pmid 1346068]; G-protein signaling, coupled to cyclic nucleotide second messenger [goid 0007187] [evidence TAS] [pmid 8405411]; cell surface receptor linked signal transduction [goid 0007166] [evidence E] [pmid 1346068]; cell-cell signaling [goid 0007267] [e…
GI_34335278-A	254.5	71.5	3.55944	0.280943	1	1	NaN	PSMB8	Homo sapiens proteasome (prosome, macropain) subunit, beta type, 8 (large multifunctional protease 7) (PSMB8), transcript variant 2, mRNA.	GI_34335278	peptidase activity [goid 0008233] [evidence IEA]; proteasome endopeptidase activity [goid 0004299] [evidence IEA]; endopeptidase activity [goid 0004175] [evidence IEA]	26S proteasome [goid 0005837] [evidence TAS] [pmid 8666937]; proteasome core complex (sensu Eukarya) [goid 0005839] [evidence IEA]; cytosol [goid 0005829] [evidence IEA]	proteolysis and peptidolysis [goid 0006508] [evidence NR]; ubiquitin-dependent protein catabolism [goid 0006511] [evidence IEA]; immune response [goid 0006955] [evidence IEA]
GI_21359840-S	1748.3	491.7	3.55562	0.281245	1	1	NaN	TTC3	Homo sapiens tetratricopeptide repeat domain 3 (TTC3), mRNA.	GI_21359840			pathogenesis [goid 0009405] [evidence TAS] [pmid 8724848]
GI_16418384-S	325.2	91.5	3.5541	0.281365	1	1	NaN	MED8	Homo sapiens mediator of RNA polymerase II transcription, subunit 8 homolog (yeast) (MED8), mRNA.	GI_16418384	receptor activity [goid 0004872] [evidence IEA]	nucleus [goid 0005634] [evidence IEA]	regulation of transcription, DNA-dependent [goid 0006355] [evidence IEA]
GI_20143483-S	210	59.1	3.5533	0.281429	1	1	NaN	OSAP	Homo sapiens ovary-specific acidic protein (OSAP), mRNA.	GI_20143483
GI_21361923-S	665.5	187.3	3.55312	0.281443	1	1	NaN	SLC2A10	Homo sapiens solute carrier family 2 (facilitated glucose transporter), member 10 (SLC2A10), mRNA.	GI_21361923
GI_11993942-S	4604.8	1297.1	3.55007	0.281684	1	1	NaN	TIP-1	Homo sapiens Tax interaction protein 1 (TIP-1), mRNA.	GI_11993942	protein binding [goid 0005515] [evidence IPI] [pmid 9482110]	cytoplasm [goid 0005737] [evidence NAS] [pmid 10940294]	intracellular signaling cascade [goid 0007242] [evidence NAS]
GI_22035697-I	154.3	43.5	3.54713	0.281918	1	1	NaN	SYNGR1	Homo sapiens synaptogyrin 1 (SYNGR1), transcript variant 1b, mRNA.	GI_22035697	transporter activity [goid 0005215] [evidence IEA]	synaptic vesicle [goid 0008021] [evidence IEA]; synaptic junction [goid 0045202] [evidence IEA]; integral to plasma membrane [goid 0005887] [evidence TAS] [pmid 9760194]	transport [goid 0006810] [evidence IEA]
GI_7661691-S	483.1	136.2	3.54699	0.281929	1	1	NaN	DKFZP586N0721	Homo sapiens DKFZP586N0721 protein (DKFZP586N0721), mRNA.	GI_7661691
GI_30089939-S	852.5	240.4	3.54617	0.281994	1	1	NaN	GOLGA3	Homo sapiens golgi autoantigen, golgin subfamily a, 3 (GOLGA3), mRNA.	GI_30089939	transporter activity [goid 0005215] [evidence NAS]	Golgi membrane [goid 0000139] [evidence TAS] [pmid 9295333]; Golgi apparatus [goid 0005794] [evidence E] [pmid 8315394]; peripheral plasma membrane protein [goid 0000157] [evidence E] [pmid 9295333]; Golgi transport complex [goid 0017119] [evidence IDA]	intra-Golgi transport [goid 0006891] [evidence NAS]
GI_5453681-S	626.8	177.1	3.53924	0.282546	1	1	NaN	HIS1	Homo sapiens HMBA-inducible (HIS1), mRNA.	GI_5453681	DNA binding [goid 0003677] [evidence IEA]	nucleus [goid 0005634] [evidence IEA]	regulation of transcription, DNA-dependent [goid 0006355] [evidence IEA]
GI_21359932-S	399.9	113.1	3.53581	0.282821	1	1	NaN	LXN	Homo sapiens latexin protein (LXN), mRNA.	GI_21359932
GI_29741437-S	60.8	17.2	3.53488	0.282895	1	0.9444	NaN	LOC339352	Homo sapiens hypothetical LOC339352 (LOC339352), mRNA.	GI_29741437
GI_14790166-A	155.1	43.9	3.53303	0.283043	1	1	NaN	TNFRSF6B	Homo sapiens tumor necrosis factor receptor superfamily, member 6b, decoy (TNFRSF6B), transcript variant M68E, mRNA.	GI_14790166	apoptosis inhibitor activity [goid 0008189] [evidence TAS] [pmid 9872321]; receptor activity [goid 0004872] [evidence TAS] [pmid 9872321]; helicase activity [goid 0004386] [evidence unrestricted]	soluble fraction [goid 0005625] [evidence TAS] [pmid 9872321]	anti-apoptosis [goid 0006916] [evidence TAS] [pmid 9872321]; oncogenesis [goid 0007048] [evidence unrestricted]; apoptosis [goid 0006915] [evidence IEA]
GI_4755135-S	1685.8	477.3	3.53195	0.28313	1	1	NaN	FBN2	Homo sapiens fibrillin 2 (congenital contractural arachnodactyly) (FBN2), mRNA.	GI_4755135	extracellular matrix structural constituent [goid 0005201] [evidence TAS] [pmid 8120105]; calcium ion binding [goid 0005509] [evidence IEA]	extracellular matrix [goid 0005578] [evidence TAS] [pmid 8120105]	embryogenesis and morphogenesis [goid 0007345] [evidence TAS] [pmid 7493032]; histogenesis and organogenesis [goid 0007397] [evidence TAS] [pmid 8120105]; morphogenesis [goid 0009653] [evidence TAS]
GI_12707565-S	800.9	226.8	3.53131	0.283181	1	1	NaN	DUSP5	Homo sapiens dual specificity phosphatase 5 (DUSP5), mRNA.	GI_12707565	protein tyrosine phosphatase activity [goid 0004725] [evidence TAS] [pmid 7961985]; protein tyrosine/serine/threonine phosphatase activity [goid 0008138] [evidence IEA]; protein phosphatase type 2C activity [goid 0015071] [evidence IEA]; protein phosphatase type 2A activity [goid 0000158] [evidence IEA]; calcium-dependent protein serine/threonine phosphatase activity [goid 0004723] [evidence IEA]…	nucleus [goid 0005634] [evidence IEA]	heat shock response [goid 0006951] [evidence P] [pmid 7961985]; protein amino acid dephosphorylation [goid 0006470] [evidence TAS] [pmid 7961985]
GI_31657093-S	811.1	230.2	3.52346	0.283812	1	1	NaN	ANLN	Homo sapiens anillin, actin binding protein (scraps homolog, Drosophila) (ANLN), mRNA.	GI_31657093	actin binding [goid 0003779] [evidence P] [pmid 10931866]		regulation of exit from mitosis [goid 0007096] [evidence E] [pmid 10931866]; septin assembly and septum formation [goid 0000094] [evidence P] [pmid 10931866]
GI_11545856-S	109.2	31	3.52258	0.283883	1	1	NaN	MAWBP	Homo sapiens MAWD binding protein (MAWBP), mRNA.	GI_11545856	molecular_function unknown [goid 0005554] [evidence ND]; oxidoreductase activity [goid 0016491] [evidence IEA]	cellular_component unknown [goid 0008372] [evidence ND]	biological_process unknown [goid 0000004] [evidence ND]; biosynthesis [goid 0009058] [evidence IEA]
GI_13899343-S	1034.3	293.8	3.52042	0.284057	1	1	NaN	MGC4415	Homo sapiens hypothetical protein MGC4415 (MGC4415), mRNA.	GI_13899343	transporter activity [goid 0005215] [evidence IEA]	membrane [goid 0016020] [evidence IEA]; synaptic vesicle [goid 0008021] [evidence IEA]	transport [goid 0006810] [evidence IEA]
GI_34147554-S	130.9	37.2	3.51882	0.284186	1	1	NaN	MPZL1	Homo sapiens myelin protein zero-like 1 (MPZL1), mRNA.	GI_34147554	protein binding [goid 0005515] [evidence TAS] [pmid 10681522]; structural molecule activity [goid 0005198] [evidence TAS] [pmid 9792637]	integral to membrane [goid 0016021] [evidence NR]; integral to plasma membrane [goid 0005887] [evidence TAS] [pmid 9792637]	transmembrane receptor protein tyrosine kinase signaling pathway [goid 0007169] [evidence TAS] [pmid 10681522]; cell-cell signaling [goid 0007267] [evidence TAS] [pmid 9792637]
GI_33946275-S	521.8	148.3	3.51854	0.284209	1	1	NaN	PSCD3	Homo sapiens pleckstrin homology, Sec7 and coiled-coil domains 3 (PSCD3), mRNA.	GI_33946275	phosphatidylinositol binding [goid 0005545] [evidence TAS] [pmid 9742223]; ARF guanyl-nucleotide exchange factor activity [goid 0005086] [evidence TAS] [pmid 9707577]; inositol-1,4,5-triphosphate receptor activity [goid 0008095] [evidence TAS] [pmid 9742223]	membrane fraction [goid 0005624] [evidence TAS] [pmid 9742223]; plasma membrane [goid 0005886] [evidence TAS] [pmid 9742223]	vesicle-mediated transport [goid 0016192] [evidence TAS] [pmid 9707577]
GI_6715587-S	1140.1	324.2	3.51666	0.284361	1	1	NaN	BAG2	Homo sapiens BCL2-associated athanogene 2 (BAG2), mRNA.	GI_6715587	protein binding [goid 0005515] [evidence IEA]; chaperone activity [goid 0003754] [evidence IEA]; apoptosis regulator activity [goid 0016329] [evidence IEA]		protein folding [goid 0006457] [evidence TAS] [pmid 9873016]; apoptosis [goid 0006915] [evidence IEA]
GI_7706157-S	65.7	18.7	3.51337	0.284627	1	1	NaN	PLAC8	Homo sapiens placenta-specific 8 (PLAC8), mRNA.	GI_7706157
GI_10862690-S	578.6	164.7	3.51305	0.284653	1	1	NaN	ACVR1	Homo sapiens activin A receptor, type I (ACVR1), mRNA.	GI_10862690	transmembrane receptor protein serine/threonine kinase activity [goid 0004675] [evidence P] [pmid 8389764]; cAMP-dependent protein kinase activity [goid 0004691] [evidence IEA]; protein kinase CK2 activity [goid 0004682] [evidence IEA]; receptor signaling protein serine/threonine kinase activity [goid 0004702] [evidence IEA]; ATP binding [goid 0005524] [evidence IEA]; receptor activity [goid 0004…	integral to plasma membrane [goid 0005887] [evidence TAS] [pmid 8397373]	transmembrane receptor protein serine/threonine kinase signaling pathway [goid 0007178] [evidence TAS] [pmid 8389764]; protein amino acid phosphorylation [goid 0006468] [evidence IEA]
GI_8659558-S	285.9	81.4	3.51229	0.284715	1	1	NaN	C21orf4	Homo sapiens chromosome 21 open reading frame 4 (C21orf4), mRNA.	GI_8659558
GI_21614503-I	706.2	201.1	3.51169	0.284764	1	1	NaN	DEGS	Homo sapiens degenerative spermatocyte homolog, lipid desaturase (Drosophila) (DEGS), transcript variant 1, mRNA.	GI_21614503	electron transporter activity [goid 0005489] [evidence TAS] [pmid 9188692]; oxidoreductase activity [goid 0016491] [evidence IEA]	membrane fraction [goid 0005624] [evidence TAS] [pmid 9188692]; endoplasmic reticulum [goid 0005783] [evidence TAS] [pmid 9188692]; integral to plasma membrane [goid 0005887] [evidence TAS] [pmid 9188692]	fatty acid desaturation [goid 0006636] [evidence TAS] [pmid 9188692]
GI_13899296-S	76.5	21.8	3.50917	0.284967	1	1	NaN	BAL	Homo sapiens B aggressive lymphoma gene (BAL), mRNA.	GI_13899296		nucleus [goid 0005634] [evidence IEA]
GI_37059724-S	1152.3	328.8	3.50456	0.285342	1	1	NaN	MGC5576	Homo sapiens hypothetical protein MGC5576 (MGC5576), mRNA.	GI_37059724
GI_18201877-S	348.1	99.4	3.50201	0.28555	1	1	NaN	C20orf108	Homo sapiens chromosome 20 open reading frame 108 (C20orf108), mRNA.	GI_18201877		integral to membrane [goid 0016021] [evidence IEA]
GI_34222187-S	124.6	35.6	3.5	0.285714	1	1	NaN	LOC148932	Homo sapiens similar to MOB-LAK (LOC148932), mRNA.	GI_34222187
GI_4557720-S	1013.4	289.7	3.4981	0.285869	1	1	NaN	LIPA	Homo sapiens lipase A, lysosomal acid, cholesterol esterase (Wolman disease) (LIPA), mRNA.	GI_4557720	lipoprotein lipase activity [goid 0004465] [evidence NR]; hydrolase activity [goid 0016787] [evidence IEA]; sterol esterase activity [goid 0004771] [evidence IEA]	lysosome [goid 0005764] [evidence TAS] [pmid 1718995]	N-linked glycosylation [goid 0006487] [evidence TAS] [pmid 1718995]; lipid catabolism [goid 0016042] [evidence IEA]
GI_5803192-S	486.3	139.1	3.49605	0.286037	1	1	NaN	TDE1	Homo sapiens tumor differentially expressed 1 (TDE1), mRNA.	GI_5803192		integral to membrane [goid 0016021] [evidence IEA] [pmid 10559794]
GI_31543384-S	61	17.5	3.48571	0.286885	1	1	NaN	PCYT1A	Homo sapiens phosphate cytidylyltransferase 1, choline, alpha isoform (PCYT1A), mRNA.	GI_31543384	choline-phosphate cytidylyltransferase activity [goid 0004105] [evidence TAS] [pmid 7918629]; transferase activity [goid 0016740] [evidence IEA]	soluble fraction [goid 0005625] [evidence TAS] [pmid 7918629]; membrane [goid 0016020] [evidence IEA]	phospholipid metabolism [goid 0006644] [evidence IEA]; biosynthesis [goid 0009058] [evidence IEA]; phospholipid biosynthesis [goid 0008654] [evidence IEA]
GI_37550554-S	256.8	73.8	3.47967	0.287383	1	1	NaN	FLJ35036	Homo sapiens hypothetical protein FLJ35036 (FLJ35036), mRNA.	GI_37550554
GI_22208965-S	148.8	42.8	3.47664	0.287634	1	1	NaN	ASB5	Homo sapiens ankyrin repeat and SOCS box-containing 5 (ASB5), mRNA.	GI_22208965			intracellular signaling cascade [goid 0007242] [evidence IEA]
GI_24586662-S	561	162.5	3.45231	0.289661	1	1	NaN	DIP13B	Homo sapiens DIP13 beta (DIP13B), mRNA.	GI_24586662
GI_4759305-S	72.1	20.9	3.44976	0.289875	1	1	NaN	LIN7A	Homo sapiens lin-7 homolog A (C. elegans) (LIN7A), mRNA.	GI_4759305	protein binding [goid 0005515] [evidence IPI] [pmid 11311936]		exocytosis [goid 0006887] [evidence TAS] [pmid 9753324]; protein complex assembly [goid 0006461] [evidence TAS] [pmid 9482110]; intracellular signaling cascade [goid 0007242] [evidence IEA]
GI_34577067-S	363.4	105.6	3.44129	0.290589	1	1	NaN	ANGPTL2	Homo sapiens angiopoietin-like 2 (ANGPTL2), mRNA.	GI_34577067	receptor binding [goid 0005102] [evidence TAS] [pmid 10473614]	kinesin complex [goid 0005871] [evidence IEA]; extracellular space [goid 0005615] [evidence TAS] [pmid 10473614]	development [goid 0007275] [evidence TAS] [pmid 10473614]
GI_21389540-S	485	141	3.43972	0.290722	1	1	NaN	FLJ32122	Homo sapiens hypothetical protein FLJ32122 (FLJ32122), mRNA.	GI_21389540
GI_37545358-S	90.1	26.2	3.43893	0.290788	1	1	NaN	LOC254109	Homo sapiens similar to hypothetical protein MGC2827 (LOC254109), mRNA.	GI_37545358
GI_4505988-S	3600.1	1047	3.43849	0.290825	1	1	NaN	PPGB	Homo sapiens protective protein for beta-galactosidase (galactosialidosis) (PPGB), mRNA.	GI_4505988	carboxypeptidase activity [goid 0004180] [evidence TAS] [pmid 2244901]; intracellular transporter activity [goid 0005478] [evidence TAS] [pmid 1387645]; enzyme activator activity [goid 0008047] [evidence TAS] [pmid 3107551]; carboxypeptidase C activity [goid 0004186] [evidence IEA]; hydrolase activity [goid 0016787] [evidence IEA]; vacuolar carboxypeptidase Y [goid 0004258] [evidence IEA]	lysosome [goid 0005764] [evidence NR]; endoplasmic reticulum [goid 0005783] [evidence TAS] [pmid 1387645]	intracellular protein transport [goid 0006886] [evidence TAS] [pmid 1387645]; proteolysis and peptidolysis [goid 0006508] [evidence IEA]
GI_37540588-S	6809.4	1982	3.43562	0.291068	1	1	NaN	LOC375391	Homo sapiens hypothetical gene supported by BC038466; BC047038 (LOC375391), mRNA.	GI_37540588
GI_4504950-S	274.1	79.8	3.43484	0.291135	1	1	NaN	LAMB1	Homo sapiens laminin, beta 1 (LAMB1), mRNA.	GI_4504950	structural molecule activity [goid 0005198] [evidence NR] [pmid 1975589]; cell adhesion molecule activity [goid 0005194] [evidence IEA]	basement membrane [goid 0005604] [evidence NR]; kinesin complex [goid 0005871] [evidence IEA]	cell adhesion [goid 0007155] [evidence IEA]
GI_34328943-S	3452.9	1006.1	3.43197	0.291378	1	1	NaN	TMSB4X	Homo sapiens thymosin, beta 4, X-linked (TMSB4X), mRNA.	GI_34328943	actin modulating activity [goid 0003790] [evidence TAS] [pmid 8617195]	cytoskeleton [goid 0005856] [evidence IEA]	development [goid 0007275] [evidence TAS] [pmid 3500230]; cell shape and cell size control [goid 0007148] [evidence NR]; immune response [goid 0006955] [evidence TAS] [pmid 3500230]; protein complex assembly [goid 0006461] [evidence TAS] [pmid 8617195]; cytoskeleton organization and biogenesis [goid 0007010] [evidence IEA]
GI_42657071-S	53.5	15.6	3.42949	0.291589	1	0.7778	NaN	LOC401117	Homo sapiens hypothetical gene supported by BC017173 (LOC401117), mRNA.	GI_42657071
GI_21314639-S	631.9	184.4	3.42679	0.291818	1	1	NaN	SRPX	Homo sapiens sushi-repeat-containing protein, X-linked (SRPX), mRNA.	GI_21314639	cell adhesion molecule activity [goid 0005194] [evidence IEA]	membrane [goid 0016020] [evidence TAS] [pmid 8634708]	cell adhesion [goid 0007155] [evidence IEA]
GI_21361669-S	1824.1	533.4	3.41976	0.292418	1	1	NaN	HIP-55	Homo sapiens src homology 3 domain-containing protein HIP-55 (HIP-55), mRNA.	GI_21361669
GI_21536332-A	61.2	17.9	3.41899	0.292484	1	1	NaN	DUSP10	Homo sapiens dual specificity phosphatase 10 (DUSP10), transcript variant 3, mRNA.	GI_21536332	protein phosphatase activity [goid 0004721] [evidence E] [pmid 10391943]	cytoplasm [goid 0005737] [evidence E] [pmid 10391943]; nucleus [goid 0005634] [evidence E] [pmid 10391943]	JNK cascade [goid 0007254] [evidence E] [pmid 10391943]; response to stress [goid 0006950] [evidence P] [pmid 10391943]; protein amino acid dephosphorylation [goid 0006470] [evidence E] [pmid 10391943]
GI_6552326-A	657.8	192.9	3.41006	0.29325	1	1	NaN	DIA1	Homo sapiens diaphorase (NADH) (cytochrome b-5 reductase) (DIA1), transcript variant M, mRNA.	GI_6552326	cytochrome-b5 reductase activity [goid 0004128] [evidence TAS] [pmid 1400360]; oxidoreductase activity [goid 0016491] [evidence IEA]	hemoglobin complex [goid 0005833] [evidence TAS] [pmid 1400360]; membrane [goid 0016020] [evidence TAS] [pmid 9207238]; cytoplasm [goid 0005737] [evidence E] [pmid 9207238]; endoplasmic reticulum [goid 0005783] [evidence IEA]	iron ion transport [goid 0006826] [evidence NR]; circulation [goid 0008015] [evidence TAS] [pmid 1400360]; energy pathways [goid 0006091] [evidence NR]; electron transport [goid 0006118] [evidence IEA]
GI_20986528-I	1119.2	328.5	3.407	0.293513	1	1	NaN	MAPK1	Homo sapiens mitogen-activated protein kinase 1 (MAPK1), transcript variant 1, mRNA.	GI_20986528	protein serine/threonine kinase activity [goid 0004674] [evidence NR]; MAP kinase activity [goid 0004707] [evidence TAS] [pmid 10706854]; ATP binding [goid 0005524] [evidence IEA]; transferase activity [goid 0016740] [evidence IEA]; cAMP-dependent protein kinase activity [goid 0004691] [evidence IEA]; protein kinase CK2 activity [goid 0004682] [evidence IEA]		induction of apoptosis [goid 0006917] [evidence TAS] [pmid 10958679]; chemotaxis [goid 0006935] [evidence TAS] [pmid 10706854]; response to stress [goid 0006950] [evidence TAS] [pmid 10958679]; synaptic transmission [goid 0007268] [evidence TAS] [pmid 10051431]; signal transduction [goid 0007165] [evidence TAS] [pmid 1540184]; cell cycle [goid 0007049] [evidence IEA]; protein amino acid phosphory…
GI_34147501-S	78.7	23.1	3.40693	0.29352	1	1	NaN	NEK6	Homo sapiens NIMA (never in mitosis gene a)-related kinase 6 (NEK6), mRNA.	GI_34147501	protein-tyrosine kinase activity [goid 0004713] [evidence IEA]; ATP binding [goid 0005524] [evidence IEA]; protein serine/threonine kinase activity [goid 0004674] [evidence IEA]; transferase activity [goid 0016740] [evidence IEA]		protein amino acid phosphorylation [goid 0006468] [evidence IEA]
GI_31377763-S	181.1	53.2	3.40414	0.29376	1	1	NaN	ZDHHC2	Homo sapiens zinc finger, DHHC domain containing 2 (ZDHHC2), mRNA.	GI_31377763	zinc ion binding [goid 0008270] [evidence IEA]; transcription factor activity [goid 0003700] [evidence IEA]	integral to membrane [goid 0016021] [evidence IEA]; nucleus [goid 0005634] [evidence IEA]	regulation of transcription, DNA-dependent [goid 0006355] [evidence IEA]
GI_6633807-S	413.9	121.6	3.40378	0.293791	1	1	NaN	ROCK2	Homo sapiens Rho-associated, coiled-coil containing protein kinase 2 (ROCK2), mRNA.	GI_6633807
GI_13129091-S	1164.2	342.1	3.4031	0.29385	1	1	NaN	MGC5508	Homo sapiens hypothetical protein MGC5508 (MGC5508), mRNA.	GI_13129091
GI_29553969-A	1132.4	333	3.4006	0.294066	1	1	NaN	H2AFJ	Homo sapiens H2A histone family, member J (H2AFJ), transcript variant 2, mRNA.	GI_29553969	DNA binding [goid 0003677] [evidence IEA]	nucleus [goid 0005634] [evidence IEA]; nucleosome [goid 0005718] [evidence IEA]	nucleosome assembly [goid 0006334] [evidence IEA]; chromosome organization and biogenesis (sensu Eukarya) [goid 0007001] [evidence IEA]
GI_24308355-S	1643.4	484.3	3.39335	0.294694	1	1	NaN	BC002942	Homo sapiens hypothetical protein BC002942 (BC002942), mRNA.	GI_24308355
GI_4809275-A	590.4	174	3.3931	0.294715	1	1	NaN	ANXA6	Homo sapiens annexin A6 (ANXA6), transcript variant 2, mRNA.	GI_4809275	phospholipid binding [goid 0005543] [evidence NR]; calcium ion binding [goid 0005509] [evidence NR]; calcium-dependent phospholipid binding [goid 0005544] [evidence IEA]
GI_28416425-I	132.4	39.1	3.38619	0.295317	1	1	NaN	VIK	Homo sapiens vav-1 interacting Kruppel-like protein (VIK), transcript variant 2, mRNA.	GI_28416425
GI_14670387-I	79.8	23.6	3.38136	0.295739	1	1	NaN	BAD	Homo sapiens BCL2-antagonist of cell death (BAD), transcript variant 2, mRNA.	GI_14670387	protein binding [goid 0005515] [evidence NAS]; DNA binding [goid 0003677] [evidence IEA]	mitochondrial outer membrane [goid 0005741] [evidence NAS]; cytoplasm [goid 0005737] [evidence NAS]; nucleus [goid 0005634] [evidence IEA]	apoptotic program [goid 0008632] [evidence TAS] [pmid 7834748]; induction of apoptosis [goid 0006917] [evidence NAS] [pmid 9388232]; regulation of transcription, DNA-dependent [goid 0006355] [evidence IEA]
GI_29570781-S	332	98.3	3.37742	0.296084	1	1	NaN	ASXL1	Homo sapiens additional sex combs like 1 (Drosophila) (ASXL1), mRNA.	GI_29570781		nucleus [goid 0005634] [evidence IEA]	regulation of transcription, DNA-dependent [goid 0006355] [evidence IEA]
GI_42766423-S	193	57.2	3.37413	0.296373	1	1	NaN	LOC389119	Homo sapiens similar to RIKEN cDNA 6530418L21 (LOC389119), mRNA.	GI_42766423
GI_7705299-S	143.6	42.6	3.37089	0.296657	1	1	NaN	BM-002	Homo sapiens hypothetical protein BM-002 (BM-002), mRNA.	GI_7705299
GI_25168262-S	542.7	161.1	3.36872	0.296849	1	1	NaN	SGK	Homo sapiens serum/glucocorticoid regulated kinase (SGK), mRNA.	GI_25168262	protein serine/threonine kinase activity [goid 0004674] [evidence TAS] [pmid 9114008]; cAMP-dependent protein kinase activity [goid 0004691] [evidence IEA]; protein kinase CK2 activity [goid 0004682] [evidence IEA]; ATP binding [goid 0005524] [evidence IEA]; transferase activity [goid 0016740] [evidence IEA]	nucleus [goid 0005634] [evidence IEA]	sodium ion transport [goid 0006814] [evidence TAS] [pmid 10884438]; protein amino acid phosphorylation [goid 0006468] [evidence TAS] [pmid 9114008]; response to stress [goid 0006950] [evidence TAS] [pmid 9114008]; apoptosis [goid 0006915] [evidence IEA]
GI_34147321-S	130.7	38.8	3.36856	0.296863	1	1	NaN	ASM3A	Homo sapiens acid sphingomyelinase-like phosphodiesterase (ASM3A), mRNA.	GI_34147321	hydrolase activity, acting on glycosyl bonds [goid 0016798] [evidence IEA]; hydrolase activity [goid 0016787] [evidence IEA]		carbohydrate metabolism [goid 0005975] [evidence IEA]
GI_11079227-S	2016	601	3.35441	0.298115	1	1	NaN	NSF	Homo sapiens N-ethylmaleimide-sensitive factor (NSF), mRNA.	GI_11079227	ATP-dependent peptidase activity [goid 0004176] [evidence IEA]; nucleotide binding [goid 0000166] [evidence IEA]; serine-type endopeptidase activity [goid 0004252] [evidence IEA]; ATP binding [goid 0005524] [evidence IEA]; protein transporter activity [goid 0008565] [evidence IEA]; adenosinetriphosphatase activity [goid 0004002] [evidence IEA]; hydrolase activity [goid 0016787] [evidence IEA]; ve…	Golgi apparatus [goid 0005794] [evidence IEA]; endoplasmic reticulum [goid 0005783] [evidence IEA]	proteolysis and peptidolysis [goid 0006508] [evidence IEA]; intracellular protein transport [goid 0006886] [evidence IEA]
GI_16753232-S	248.2	74.1	3.34953	0.29855	1	1	NaN	TLN1	Homo sapiens talin 1 (TLN1), mRNA.	GI_16753232
GI_19923282-S	67.9	20.3	3.34483	0.298969	1	1	NaN	PTGES	Homo sapiens prostaglandin E synthase (PTGES), mRNA.	GI_19923282
GI_34304345-S	2906.6	869.4	3.34323	0.299112	1	1	NaN	TM4SF7	Homo sapiens transmembrane 4 superfamily member 7 (TM4SF7), mRNA.	GI_34304345		integral to plasma membrane [goid 0005887] [evidence TAS] [pmid 9360996]; plasma membrane [goid 0005886] [evidence E] [pmid 9360996]	protein complex assembly [goid 0006461] [evidence TAS] [pmid 9360996]
GI_29568085-S	1575.6	471.8	3.33955	0.299441	1	1	NaN	SDC1	Homo sapiens syndecan 1 (SDC1), mRNA.	GI_29568085	syndecan [goid 0015023] [evidence TAS] [pmid 2324102]; cytoskeletal protein binding [goid 0008092] [evidence IEA]	proteoglycan integral to plasma membrane [goid 0005888] [evidence TAS] [pmid 2324102]; integral to membrane [goid 0016021] [evidence IEA]; integral to plasma membrane [goid 0005887] [evidence TAS]
GI_14249553-S	345.4	103.8	3.32755	0.300521	1	1	NaN	FLJ14800	Homo sapiens hypothetical protein FLJ14800 (FLJ14800), mRNA.	GI_14249553	hormone activity [goid 0005179] [evidence IEA]	extracellular [goid 0005576] [evidence IEA]	development [goid 0007275] [evidence IEA]
GI_34734078-S	239.9	72.1	3.32732	0.300542	1	1	NaN	FZD6	Homo sapiens frizzled homolog 6 (Drosophila) (FZD6), mRNA.	GI_34734078	frizzled receptor activity [goid 0004928] [evidence TAS] [pmid 9480858]; G-protein coupled receptor activity [goid 0004930] [evidence IEA]; non-G-protein coupled 7TM receptor activity [goid 0004926] [evidence IEA]	integral to plasma membrane [goid 0005887] [evidence TAS] [pmid 9480858]	establishment of tissue polarity [goid 0007164] [evidence TAS] [pmid 8626800]; frizzled signaling pathway [goid 0007222] [evidence TAS] [pmid 9480858]; development [goid 0007275] [evidence TAS] [pmid 9480858]; G-protein coupled receptor protein signaling pathway [goid 0007186] [evidence IEA]
GI_13112053-S	420.8	126.5	3.32648	0.300618	1	1	NaN	FGFRL1	Homo sapiens fibroblast growth factor receptor-like 1 (FGFRL1), mRNA.	GI_13112053
GI_6912667-S	184.7	55.6	3.32194	0.301029	1	1	NaN	SLC35A3	Homo sapiens solute carrier family 35 (UDP-N-acetylglucosamine (UDP-GlcNAc) transporter), member A3 (SLC35A3), mRNA.	GI_6912667	UDP-N-acetylglucosamine transporter activity [goid 0005462] [evidence TAS] [pmid 10393322]; nucleotide-sugar transporter activity [goid 0005338] [evidence IEA]; sugar porter activity [goid 0005351] [evidence IEA]	Golgi apparatus [goid 0005794] [evidence TAS] [pmid 10393322]; integral to membrane [goid 0016021] [evidence IEA]	UDP-N-acetylglucosamine metabolism [goid 0006047] [evidence TAS] [pmid 10393322]; UDP-N-acetylglucosamine transport [goid 0015788] [evidence TAS] [pmid 10393322]; nucleotide-sugar transport [goid 0015780] [evidence IEA]; transport [goid 0006810] [evidence IEA]
GI_15277420-A	699.9	210.8	3.32021	0.301186	1	1	NaN	UBE2J1	Homo sapiens ubiquitin-conjugating enzyme E2, J1 (UBC6 homolog, yeast) (UBE2J1), mRNA.	GI_15277420	ubiquitin conjugating enzyme activity [goid 0004840] [evidence IEA]; ubiquitin-protein ligase activity [goid 0004842] [evidence IEA]; ligase activity [goid 0016874] [evidence IEA]		ubiquitin cycle [goid 0006512] [evidence IEA]
GI_4758605-S	5414.5	1631.5	3.31873	0.301321	1	1	NaN	ILK	Homo sapiens integrin-linked kinase (ILK), mRNA.	GI_4758605	protein serine/threonine kinase activity [goid 0004674] [evidence TAS] [pmid 8538749]; protein-tyrosine kinase activity [goid 0004713] [evidence IEA]; ATP binding [goid 0005524] [evidence IEA]; transferase activity [goid 0016740] [evidence IEA]	peripheral plasma membrane protein [goid 0000157] [evidence E] [pmid 8538749]	integrin-mediated signaling pathway [goid 0007229] [evidence TAS] [pmid 8538749]; cell-matrix adhesion [goid 0007160] [evidence TAS] [pmid 8538749]; protein amino acid phosphorylation [goid 0006468] [evidence IEA]
GI_38257140-S	1697	511.7	3.3164	0.301532	1	1	NaN	MAPK3	Homo sapiens mitogen-activated protein kinase 3 (MAPK3), mRNA.	GI_38257140	protein serine/threonine kinase activity [goid 0004674] [evidence IEA] [pmid 1540184]; MAP kinase activity [goid 0004707] [evidence NAS] [pmid 7687743]; ATP binding [goid 0005524] [evidence NAS]; transferase activity [goid 0016740] [evidence IEA]; cAMP-dependent protein kinase activity [goid 0004691] [evidence IEA]; protein kinase CK2 activity [goid 0004682] [evidence IEA]	cellular_component unknown [goid 0008372] [evidence ND]	chemotaxis [goid 0006935] [evidence E]; signal transduction [goid 0007165] [evidence E]; protein amino acid phosphorylation [goid 0006468] [evidence IDA] [pmid 7687743]; regulation of cell cycle [goid 0000074] [evidence NAS] [pmid 7687743]
GI_37542672-S	291.5	87.9	3.31627	0.301544	1	1	NaN	LOC284207	Homo sapiens hypothetical protein LOC284207 (LOC284207), mRNA.	GI_37542672
GI_25282406-S	511.9	154.4	3.31541	0.301621	1	1	NaN	ISGF3G	Homo sapiens interferon-stimulated transcription factor 3, gamma 48kDa (ISGF3G), mRNA.	GI_25282406	transcription factor activity [goid 0003700] [evidence TAS] [pmid 1630447]; translation regulator activity [goid 0045182] [evidence IEA]	cytoplasm [goid 0005737] [evidence TAS] [pmid 1630447]; nucleus [goid 0005634] [evidence TAS] [pmid 1630447]	cell surface receptor linked signal transduction [goid 0007166] [evidence TAS] [pmid 1630447]; transcription from Pol II promoter [goid 0006366] [evidence TAS] [pmid 1630447]; regulation of transcription, DNA-dependent [goid 0006355] [evidence IEA]; immune response [goid 0006955] [evidence IEA]
GI_4502286-S	421.9	127.5	3.30902	0.302204	1	1	NaN	ATP2B1	Homo sapiens ATPase, Ca++ transporting, plasma membrane 1 (ATP2B1), mRNA.	GI_4502286	calcium-transporting ATPase activity [goid 0005388] [evidence TAS] [pmid 8396145]; ATP binding [goid 0005524] [evidence IEA]; calmodulin binding [goid 0005516] [evidence IEA]; magnesium ion binding [goid 0000287] [evidence IEA]; hydrolase activity [goid 0016787] [evidence IEA]	integral to plasma membrane [goid 0005887] [evidence TAS] [pmid 8396145]	small molecule transport [goid 0006832] [evidence TAS] [pmid 8396145]; cation transport [goid 0006812] [evidence IEA]; calcium ion transport [goid 0006816] [evidence IEA]; metabolism [goid 0008152] [evidence IEA]; transport [goid 0006810] [evidence TAS]
GI_16933552-I	177.9	53.8	3.30669	0.302417	1	1	NaN	ANTXR1	Homo sapiens anthrax toxin receptor 1 (ANTXR1), transcript variant 3, mRNA.	GI_16933552	receptor activity [goid 0004872] [evidence IEA]	integral to membrane [goid 0016021] [evidence IEA]
GI_37549338-S	486.3	147.1	3.30591	0.302488	1	1	NaN	MYO1B	Homo sapiens myosin IB (MYO1B), mRNA.	GI_37549338	actin binding [goid 0003779] [evidence IEA]; ATP binding [goid 0005524] [evidence IEA]; motor activity [goid 0003774] [evidence IEA]; calmodulin binding [goid 0005516] [evidence IEA]	myosin [goid 0016459] [evidence IEA]
GI_21536278-S	580.5	175.7	3.30393	0.30267	1	1	NaN	CRTAP	Homo sapiens cartilage associated protein (CRTAP), mRNA.	GI_21536278		extracellular matrix [goid 0005578] [evidence IEA]
GI_24497532-S	137.1	41.6	3.29567	0.303428	1	1	NaN	HOXC10	Homo sapiens homeo box C10 (HOXC10), mRNA.	GI_24497532	RNA polymerase II transcription factor activity [goid 0003702] [evidence TAS] [pmid 10835276]; transcription factor activity [goid 0003700] [evidence IEA]	nucleus [goid 0005634] [evidence IEA]	positive regulation of cell proliferation [goid 0008284] [evidence TAS] [pmid 10835276]; embryogenesis and morphogenesis [goid 0007345] [evidence NR]; regulation of transcription, DNA-dependent [goid 0006355] [evidence IEA]; development [goid 0007275] [evidence IEA]; morphogenesis [goid 0009653] [evidence NR]
GI_23200040-S	88.5	26.9	3.28996	0.303955	1	1	NaN	TNFRSF14	Homo sapiens tumor necrosis factor receptor superfamily, member 14 (herpesvirus entry mediator) (TNFRSF14), mRNA.	GI_23200040	NGF/TNF (6 C-domain) receptor activity [goid 0005027] [evidence P] [pmid 9153189]	integral to plasma membrane [goid 0005887] [evidence NR]	cell surface receptor linked signal transduction [goid 0007166] [evidence P] [pmid 9153189]; immune response [goid 0006955] [evidence P] [pmid 9162022]
GI_7019524-S	532.8	162.3	3.28281	0.304617	1	1	NaN	SEI1	Homo sapiens CDK4-binding protein p34SEI1 (SEI1), mRNA.	GI_7019524			regulation of CDK activity [goid 0000079] [evidence TAS]; positive regulation of cell proliferation [goid 0008284] [evidence TAS]; regulation of transcription, DNA-dependent [goid 0006355] [evidence IEA]
GI_42656765-S	103	31.4	3.28025	0.304854	1	1	NaN	LOC220729	Homo sapiens similar to succinate dehydrogenase flavoprotein subunit (LOC220729), mRNA.	GI_42656765
GI_31982874-S	754	230.1	3.27684	0.305172	1	1	NaN	LOC134147	Homo sapiens hypothetical protein BC001573 (LOC134147), mRNA.	GI_31982874	hydrolase activity [goid 0016787] [evidence IEA]
GI_15451897-S	116.9	35.7	3.27451	0.305389	1	1	NaN	FGF2	Homo sapiens fibroblast growth factor 2 (basic) (FGF2), mRNA.	GI_15451897
GI_34147592-S	7645.9	2335.1	3.27434	0.305406	1	1	NaN	PPIB	Homo sapiens peptidylprolyl isomerase B (cyclophilin B) (PPIB), mRNA.	GI_34147592
GI_34147591-S	449.8	137.5	3.27127	0.305691	1	1	NaN	MGC3262	Homo sapiens hypothetical protein MGC3262 (MGC3262), mRNA.	GI_34147591
GI_23312372-S	1162.3	355.4	3.2704	0.305773	1	1	NaN	TNFRSF1A	Homo sapiens tumor necrosis factor receptor superfamily, member 1A (TNFRSF1A), mRNA.	GI_23312372	tumor necrosis factor receptor activity [goid 0005031] [evidence E] [pmid 2158863]; tumor necrosis factor receptor cell differentiation, type I [goid 0005032] [evidence TAS] [pmid 1698610]; receptor activity [goid 0004872] [evidence IEA]	extracellular [goid 0005576] [evidence TAS] [pmid 1698610]; integral to plasma membrane [goid 0005887] [evidence TAS] [pmid 1698610]	signal transduction [goid 0007165] [evidence TAS] [pmid 9038203]; apoptosis [goid 0006915] [evidence IEA]
GI_33457339-S	153.7	47	3.27021	0.305791	1	1	NaN	KIAA1324	Homo sapiens maba1 (KIAA1324), mRNA.	GI_33457339
GI_32171206-S	438.8	134.2	3.26975	0.305834	1	1	NaN	LOC255104	Homo sapiens hypothetical protein LOC255104 (LOC255104), mRNA.	GI_32171206
GI_22095361-S	884.2	271	3.26273	0.306492	1	1	NaN	C9orf19	Homo sapiens chromosome 9 open reading frame 19 (C9orf19), mRNA.	GI_22095361
GI_33859778-S	682.8	209.6	3.25763	0.306971	1	1	NaN	MGC33424	Homo sapiens hypothetical protein MGC33424 (MGC33424), mRNA.	GI_33859778
GI_22748830-S	1191.8	366.4	3.25273	0.307434	1	1	NaN	ALS2CR4	Homo sapiens amyotrophic lateral sclerosis 2 (juvenile) chromosome region, candidate 4 (ALS2CR4), mRNA.	GI_22748830
GI_34577084-I	289.1	88.9	3.25197	0.307506	1	1	NaN	RSU1	Homo sapiens Ras suppressor protein 1 (RSU1), transcript variant 1, mRNA.	GI_34577084			oncogenesis [goid 0007048] [evidence TAS] [pmid 1508180]; signal transduction [goid 0007165] [evidence TAS] [pmid 1508180]
GI_34222320-S	836.1	257.2	3.25078	0.307619	1	1	NaN	RAP1B	Homo sapiens RAP1B, member of RAS oncogene family (RAP1B), mRNA.	GI_34222320	RAS small monomeric GTPase activity [goid 0003930] [evidence IEA]; GTP binding [goid 0005525] [evidence IEA]	membrane [goid 0016020] [evidence TAS]	small GTPase mediated signal transduction [goid 0007264] [evidence NAS]
GI_31341881-S	1054.1	324.5	3.24838	0.307846	1	1	NaN	MGC57858	Homo sapiens hypothetical protein MGC57858 (MGC57858), mRNA.	GI_31341881
GI_21361656-S	3592.6	1107.5	3.24388	0.308273	1	1	NaN	GRP58	Homo sapiens glucose regulated protein, 58kDa (GRP58), mRNA.	GI_21361656	phospholipase C activity [goid 0004629] [evidence TAS] [pmid 3398923]; protein disulfide isomerase activity [goid 0003756] [evidence TAS] [pmid 8624847]; cysteine-type endopeptidase activity [goid 0004197] [evidence TAS] [pmid 9399589]; electron transporter activity [goid 0005489] [evidence IEA]; isomerase activity [goid 0016853] [evidence IEA]	endoplasmic reticulum [goid 0005783] [evidence IEA]	protein-nucleus import [goid 0006606] [evidence TAS] [pmid 7487104]; protein-ER retention [goid 0006621] [evidence TAS] [pmid 9399589]; signal transduction [goid 0007165] [evidence TAS] [pmid 3398923]; electron transport [goid 0006118] [evidence IEA]
GI_18644715-S	82.7	25.5	3.24314	0.308343	1	1	NaN	SSH1	Homo sapiens slingshot 1 (SSH1), mRNA.	GI_18644715
GI_37547280-S	471.5	146	3.22945	0.30965	1	1	NaN	EGFL3	Homo sapiens EGF-like-domain, multiple 3 (EGFL3), mRNA.	GI_37547280
GI_31543356-S	196.4	60.9	3.22496	0.310081	1	1	NaN	OCSP	Homo sapiens oculospanin (OCSP), mRNA.	GI_31543356		integral to membrane [goid 0016021] [evidence IEA]
GI_37059790-S	175.3	54.4	3.22243	0.310325	1	1	NaN	FLJ10055	Homo sapiens hypothetical protein FLJ10055 (FLJ10055), mRNA.	GI_37059790
GI_31543822-S	5917.5	1836.4	3.22234	0.310334	1	1	NaN	TRAM1	Homo sapiens translocation associated membrane protein 1 (TRAM1), mRNA.	GI_31543822	endoplasmic reticulum receptor activity [goid 0005045] [evidence TAS] [pmid 1315422]; receptor activity [goid 0004872] [evidence TAS]	integral to membrane [goid 0016021] [evidence TAS] [pmid 1315422]; endoplasmic reticulum [goid 0005783] [evidence TAS] [pmid 1315422]	cotranslational membrane targeting [goid 0006613] [evidence TAS] [pmid 1315422]; protein targeting [goid 0006605] [evidence IEA]
GI_42662295-S	197.2	61.4	3.21173	0.311359	1	1	NaN	LOC400843	Homo sapiens LOC400843 (LOC400843), mRNA.	GI_42662295
GI_19923828-S	532.4	165.9	3.20916	0.311608	1	1	NaN	LOC57228	Homo sapiens hypothetical protein from clone 643 (LOC57228), mRNA.	GI_19923828
GI_25282468-S	142	44.3	3.20542	0.311972	1	1	NaN	RDH10	Homo sapiens retinol dehydrogenase 10 (all-trans) (RDH10), mRNA.	GI_25282468	oxidoreductase activity [goid 0016491] [evidence IEA]		metabolism [goid 0008152] [evidence IEA]
GI_12025669-S	5865	1829.9	3.20509	0.312003	1	1	NaN	ACTN1	Homo sapiens actinin, alpha 1 (ACTN1), mRNA.	GI_12025669	structural constituent of cytoskeleton [goid 0005200] [evidence TAS] [pmid 2349951]; actin binding [goid 0003779] [evidence IEA]; calcium ion binding [goid 0005509] [evidence IEA]	actin cytoskeleton [goid 0015629] [evidence TAS] [pmid 2349951]
GI_4506412-S	708	220.9	3.20507	0.312006	1	1	NaN	RAP1A	Homo sapiens RAP1A, member of RAS oncogene family (RAP1A), mRNA.	GI_4506412	GTPase activity [goid 0003924] [evidence E]; RAS small monomeric GTPase activity [goid 0003930] [evidence IEA]; GTP binding [goid 0005525] [evidence IEA]		signal transduction [goid 0007165] [evidence TAS] [pmid 2642744]; regulation of cell cycle [goid 0000074] [evidence TAS] [pmid 2642744]; small GTPase mediated signal transduction [goid 0007264] [evidence IEA]; cell growth and/or maintenance [goid 0008151] [evidence IEA]; negative regulation of cell cycle [goid 0045786] [evidence IEA]
GI_34147412-S	708	221.1	3.20217	0.312288	1	1	NaN	MGC11061	Homo sapiens hypothetical protein MGC11061 (MGC11061), mRNA.	GI_34147412
GI_7706434-S	758.5	237	3.20042	0.312459	1	1	NaN	HECA	Homo sapiens headcase homolog (Drosophila) (HECA), mRNA.	GI_7706434	electron transporter activity [goid 0005489] [evidence IEA]; DNA binding [goid 0003677] [evidence IEA]	nucleus [goid 0005634] [evidence IEA]	electron transport [goid 0006118] [evidence IEA]; regulation of transcription, DNA-dependent [goid 0006355] [evidence IEA]
GI_4505360-S	83.8	26.2	3.19847	0.312649	1	1	NaN	NDUFB3	Homo sapiens NADH dehydrogenase (ubiquinone) 1 beta subcomplex, 3, 12kDa (NDUFB3), mRNA.	GI_4505360	NADH dehydrogenase (ubiquinone) activity [goid 0008137] [evidence TAS] [pmid 9425316]; NADH dehydrogenase activity [goid 0003954] [evidence IEA]; oxidoreductase activity [goid 0016491] [evidence IEA]	NADH dehydrogenase complex (ubiquinone) (sensu Eukarya) [goid 0005748] [evidence TAS] [pmid 9425316]; mitochondrion [goid 0005739] [evidence NR]	mitochondrial electron transport, NADH to ubiquinone [goid 0006120] [evidence TAS] [pmid 9425316]
GI_34098937-S	216.6	67.8	3.19469	0.313019	1	1	NaN	SERPINF1	Homo sapiens serine (or cysteine) proteinase inhibitor, clade F (alpha-2 antiplasmin, pigment epithelium derived factor), member 1 (SERPINF1), mRNA.	GI_34098937
GI_21361457-S	354.8	111.2	3.19065	0.313416	1	1	NaN	ARHGEF17	Homo sapiens Rho guanine nucleotide exchange factor (GEF) 17 (ARHGEF17), mRNA.	GI_21361457
GI_41222851-S	310.4	97.3	3.19013	0.313466	1	1	NaN	DKFZP564D166	Homo sapiens putative ankyrin-repeat containing protein (DKFZP564D166), mRNA.	GI_41222851
GI_31340713-S	168.4	52.8	3.18939	0.313539	1	1	NaN	TDE2L	Homo sapiens tumor differentially expressed 2-like (TDE2L), mRNA.	GI_31340713		membrane [goid 0016020] [evidence IEA]
GI_33147079-S	312.6	98.3	3.18006	0.314459	1	1	NaN	AMSH-LP	Homo sapiens associated molecule with the SH3 domain of STAM (AMSH) like protein (AMSH-LP), mRNA.	GI_33147079
GI_6995998-S	4525.7	1423.2	3.17995	0.314471	1	1	NaN	ARF4	Homo sapiens ADP-ribosylation factor 4 (ARF4), mRNA.	GI_6995998	ARF small monomeric GTPase activity [goid 0003926] [evidence TAS] [pmid 2107548]; enzyme activator activity [goid 0008047] [evidence NR]; GTP binding [goid 0005525] [evidence IEA]; protein transporter activity [goid 0008565] [evidence IEA]	Golgi apparatus [goid 0005794] [evidence IEA]	small GTPase mediated signal transduction [goid 0007264] [evidence IEA]; intracellular protein transport [goid 0006886] [evidence IEA]
GI_8051628-A	86.7	27.3	3.17582	0.314879	1	1	NaN	RRAGB	Homo sapiens Ras-related GTP binding B (RRAGB), transcript variant RAGBs, mRNA.	GI_8051628	GTP binding [goid 0005525] [evidence TAS] [pmid 7499430]; small monomeric GTPase activity [goid 0003925] [evidence IEA]	cytoplasm [goid 0005737] [evidence IEA]; nucleus [goid 0005634] [evidence IEA]	signal transduction [goid 0007165] [evidence TAS] [pmid 7499430]; cell growth and/or maintenance [goid 0008151] [evidence IEA]
GI_37549671-S	59.7	18.8	3.17553	0.314908	1	1	NaN	SEMACAP3	Homo sapiens likely ortholog of mouse semaF cytoplasmic domain associated protein 3 (SEMACAP3), mRNA.	GI_37549671
GI_34577103-S	406.6	128.2	3.17161	0.315298	1	1	NaN	RAB22A	Homo sapiens RAB22A, member RAS oncogene family (RAB22A), mRNA.	GI_34577103	GTP binding [goid 0005525] [evidence IEA]; RAB small monomeric GTPase activity [goid 0003928] [evidence IEA]; protein transporter activity [goid 0008565] [evidence IEA]		small GTPase mediated signal transduction [goid 0007264] [evidence IEA]; intracellular protein transport [goid 0006886] [evidence IEA]
GI_33589857-S	62.1	19.6	3.16837	0.31562	1	1	NaN	SCN1B	Homo sapiens sodium channel, voltage-gated, type I, beta (SCN1B), mRNA.	GI_33589857	voltage-gated sodium channel activity [goid 0005248] [evidence TAS] [pmid 9697698]	integral to membrane [goid 0016021] [evidence IEA]; membrane fraction [goid 0005624] [evidence NR]	sodium ion transport [goid 0006814] [evidence TAS] [pmid 8394762]; synaptic transmission [goid 0007268] [evidence TAS] [pmid 9697698]; ion transport [goid 0006811] [evidence IEA]
GI_19923535-S	179.9	56.8	3.16725	0.315731	1	1	NaN	ERMAP	Homo sapiens erythroblast membrane-associated protein (ERMAP), mRNA.	GI_19923535
GI_31088849-S	1841.2	581.4	3.16684	0.315772	1	1	NaN	TMSL6	Homo sapiens thymosin-like 6 (TMSL6), mRNA.	GI_31088849	actin binding [goid 0003779] [evidence IEA]	cytoplasm [goid 0005737] [evidence IEA]	cytoskeleton organization and biogenesis [goid 0007010] [evidence IEA]
GI_4503650-S	173.1	54.7	3.16453	0.316002	1	1	NaN	FACL1	Homo sapiens fatty-acid-Coenzyme A ligase, long-chain 1 (FACL1), mRNA.	GI_4503650
GI_31542700-S	175.9	55.7	3.15799	0.316657	1	1	NaN	AHI1	Homo sapiens Abelson helper integration site (AHI1), mRNA.	GI_31542700
GI_22779872-S	433.2	137.2	3.15743	0.316713	1	1	NaN	MTVR1	Homo sapiens Mouse Mammary Turmor Virus Receptor homolog 1 (MTVR1), mRNA.	GI_22779872	receptor activity [goid 0004872] [evidence IEA]
GI_19923620-S	134.5	42.6	3.15728	0.316729	1	1	NaN	HSD3B7	Homo sapiens hydroxy-delta-5-steroid dehydrogenase, 3 beta- and steroid delta-isomerase 7 (HSD3B7), mRNA.	GI_19923620
GI_34147610-S	253.3	80.3	3.15442	0.317015	1	1	NaN	FLJ21125	Homo sapiens hypothetical protein FLJ21125 (FLJ21125), mRNA.	GI_34147610
GI_14670387-A	892.6	283	3.15406	0.317051	1	1	NaN	BAD	Homo sapiens BCL2-antagonist of cell death (BAD), transcript variant 2, mRNA.	GI_14670387	protein binding [goid 0005515] [evidence NAS]; DNA binding [goid 0003677] [evidence IEA]	mitochondrial outer membrane [goid 0005741] [evidence NAS]; cytoplasm [goid 0005737] [evidence NAS]; nucleus [goid 0005634] [evidence IEA]	apoptotic program [goid 0008632] [evidence TAS] [pmid 7834748]; induction of apoptosis [goid 0006917] [evidence NAS] [pmid 9388232]; regulation of transcription, DNA-dependent [goid 0006355] [evidence IEA]
GI_29568092-S	12942.8	4108.3	3.1504	0.31742	1	1	NaN	MRLC2	Homo sapiens myosin regulatory light chain MRLC2 (MRLC2), mRNA.	GI_29568092	calcium ion binding [goid 0005509] [evidence IEA]
GI_42659678-S	65.2	20.7	3.14976	0.317485	1	1	NaN	LOC399909	Homo sapiens similar to pecanex-like 3 (LOC399909), mRNA.	GI_42659678
GI_15718701-A	184.5	58.6	3.14846	0.317615	1	1	NaN	CASP7	Homo sapiens caspase 7, apoptosis-related cysteine protease (CASP7), transcript variant beta, mRNA.	GI_15718701	cysteine-type peptidase activity [goid 0008234] [evidence TAS] [pmid 8567622]; caspase activity [goid 0004199] [evidence IEA]; hydrolase activity [goid 0016787] [evidence IEA]; caspase activity [goid 0030693] [evidence IEA]	cytoplasm [goid 0005737] [evidence TAS] [pmid 8576161]	apoptotic program [goid 0008632] [evidence TAS] [pmid 8576161]; apoptosis [goid 0006915] [evidence E] [pmid 8567622]; proteolysis and peptidolysis [goid 0006508] [evidence IEA]
GI_4502676-S	295.8	94.1	3.14346	0.31812	1	1	NaN	CD58	Homo sapiens CD58 antigen, (lymphocyte function-associated antigen 3) (CD58), mRNA.	GI_4502676	cell adhesion molecule activity [goid 0005194] [evidence P]	membrane fraction [goid 0005624] [evidence NR]; integral to plasma membrane [goid 0005887] [evidence NR]	cell adhesion [goid 0007155] [evidence NR]; antimicrobial humoral response (sensu Invertebrata) [goid 0006960] [evidence NR]
GI_31342420-S	61.6	19.6	3.14286	0.318182	1	1	NaN	DLX1	Homo sapiens distal-less homeo box 1 (DLX1), mRNA.	GI_31342420	transcription factor activity [goid 0003700] [evidence IEA]	nucleus [goid 0005634] [evidence NAS]	regulation of transcription, DNA-dependent [goid 0006355] [evidence IEA]; development [goid 0007275] [evidence NAS]
GI_42656948-S	331.1	105.4	3.14137	0.318333	1	1	NaN	LOC401151	Homo sapiens hypothetical gene supported by BC062741 (LOC401151), mRNA.	GI_42656948
GI_22165429-A	3497.7	1114.7	3.13779	0.318695	1	1	NaN	ANXA11	Homo sapiens annexin A11 (ANXA11), transcript variant a, mRNA.	GI_22165429	phospholipid binding [goid 0005543] [evidence P] [pmid 7508441]; calcium-dependent phospholipid binding [goid 0005544] [evidence IEA]; calcium ion binding [goid 0005509] [evidence IEA]; protein binding [goid 0005515] [evidence IPI]	cytoplasm [goid 0005737] [evidence TAS] [pmid 7508441]; nucleus [goid 0005634] [evidence TAS] [pmid 7508441]; nuclear membrane [goid 0005635] [evidence NAS]; nucleoplasm [goid 0005654] [evidence NAS]	immune response [goid 0006955] [evidence TAS] [pmid 7508441]
GI_32698727-S	447.5	142.8	3.13375	0.319106	1	1	NaN	FAM20C	Homo sapiens family with sequence similarity 20, member C (FAM20C), mRNA.	GI_32698727
GI_18490990-S	656.6	209.6	3.13263	0.31922	1	1	NaN	TOPK	Homo sapiens T-LAK cell-originated protein kinase (TOPK), mRNA.	GI_18490990	ATP binding [goid 0005524] [evidence IEA]; protein kinase activity [goid 0004672] [evidence IEA]; transferase activity [goid 0016740] [evidence IEA]		protein amino acid phosphorylation [goid 0006468] [evidence IEA]
GI_4505564-S	1452.4	464.3	3.12815	0.319678	1	1	NaN	P4HA1	Homo sapiens procollagen-proline, 2-oxoglutarate 4-dioxygenase (proline 4-hydroxylase), alpha polypeptide I (P4HA1), mRNA.	GI_4505564	procollagen-proline 4-dioxygenase activity [goid 0004656] [evidence TAS] [pmid 2543975]; oxidoreductase activity [goid 0016491] [evidence IEA]; oxidoreductase activity, acting on single donors with incorporation of molecular oxygen, incorporation of two atoms of oxygen [goid 0016702] [evidence IEA]; oxidoreductase activity, acting on paired donors, with incorporation or reduction of molecular oxy…	endoplasmic reticulum [goid 0005783] [evidence TAS] [pmid 2543975]	protein metabolism [goid 0019538] [evidence IEA]
GI_40354191-S	1782.4	570.1	3.12647	0.31985	1	1	NaN	KRT10	Homo sapiens keratin 10 (epidermolytic hyperkeratosis; keratosis palmaris et plantaris) (KRT10), mRNA.	GI_40354191	structural molecule activity [goid 0005198] [evidence TAS] [pmid 1380725]	intermediate filament [goid 0005882] [evidence TAS] [pmid 1380725]; kinesin complex [goid 0005871] [evidence IEA]	epidermal differentiation [goid 0008544] [evidence TAS] [pmid 1380725]
GI_24308074-S	100.8	32.3	3.12074	0.320437	1	1	NaN	GAF1	Homo sapiens gamma-SNAP-associated factor 1 (GAF1), mRNA.	GI_24308074
GI_19923143-S	108.9	34.9	3.12034	0.320478	1	1	NaN	MYD88	Homo sapiens myeloid differentiation primary response gene (88) (MYD88), mRNA.	GI_19923143	death receptor adaptor protein activity [goid 0005037] [evidence E] [pmid 9374458]		cell surface receptor linked signal transduction [goid 0007166] [evidence E] [pmid 9374458]; signal transduction [goid 0007165] [evidence NR]
GI_4557009-S	99.5	31.9	3.11912	0.320603	1	1	NaN	ACP2	Homo sapiens acid phosphatase 2, lysosomal (ACP2), mRNA.	GI_4557009	acid phosphatase activity [goid 0003993] [evidence TAS] [pmid 3191910]; hydrolase activity [goid 0016787] [evidence IEA]	lysosomal membrane [goid 0005765] [evidence NR]; lysosome [goid 0005764] [evidence NR]; integral to membrane [goid 0016021] [evidence TAS] [pmid 2776754]
GI_24850110-S	136.8	43.9	3.11617	0.320906	1	1	NaN	PSTPIP2	Homo sapiens proline-serine-threonine phosphatase interacting protein 2 (PSTPIP2), mRNA.	GI_24850110		kinesin complex [goid 0005871] [evidence IEA]
GI_9951921-S	2546.1	817.3	3.11526	0.321001	1	1	NaN	CIB1	Homo sapiens calcium and integrin binding 1 (calmyrin) (CIB1), mRNA.	GI_9951921	protein binding [goid 0005515] [evidence TAS] [pmid 9372844]; cell adhesion molecule activity [goid 0005194] [evidence P] [pmid 9030514]; calcium ion binding [goid 0005509] [evidence IEA]		double-strand break repair [goid 0006302] [evidence TAS] [pmid 9372844]; cell adhesion [goid 0007155] [evidence TAS] [pmid 9030514]
GI_29553982-S	56	18	3.11111	0.321429	1	1	NaN	HIST2H4	Homo sapiens histone 2, H4 (HIST2H4), mRNA.	GI_29553982
GI_24308192-S	355.3	114.3	3.10849	0.3217	1	1	NaN	PHTF2	Homo sapiens putative homeodomain transcription factor 2 (PHTF2), mRNA.	GI_24308192
GI_24475887-S	54	17.4	3.10345	0.322222	1	1	NaN	RIPK1	Homo sapiens receptor (TNFRSF)-interacting serine-threonine kinase 1 (RIPK1), mRNA.	GI_24475887	protein serine/threonine kinase activity [goid 0004674] [evidence TAS] [pmid 8612133]; protein kinase activity [goid 0004672] [evidence P] [pmid 7538908]; protein-tyrosine kinase activity [goid 0004713] [evidence IEA]; ATP binding [goid 0005524] [evidence IEA]; transferase activity [goid 0016740] [evidence IEA]; cAMP-dependent protein kinase activity [goid 0004691] [evidence IEA]; protein kinase …		apoptosis [goid 0006915] [evidence TAS] [pmid 8612133]; protein amino acid phosphorylation [goid 0006468] [evidence IEA]; signal transduction [goid 0007165] [evidence TAS] [pmid 8612133]
GI_4506454-S	1863.4	601.4	3.09844	0.322743	1	1	NaN	RCN1	Homo sapiens reticulocalbin 1, EF-hand calcium binding domain (RCN1), mRNA.	GI_4506454	calcium ion binding [goid 0005509] [evidence TAS] [pmid 8416973]	endoplasmic reticulum lumen [goid 0005788] [evidence TAS] [pmid 8416973]
GI_32483393-A	452.6	146.1	3.09788	0.322802	1	1	NaN	CLTB	Homo sapiens clathrin, light polypeptide (Lcb) (CLTB), transcript variant nonbrain, mRNA.	GI_32483393	calcium ion binding [goid 0005509] [evidence IEA]; molecular_function unknown [goid 0005554] [evidence ND]	coated pit [goid 0005905] [evidence IEA]; clathrin coat [goid 0030118] [evidence NAS] [pmid 3267234]; clathrin vesicle coat [goid 0030125] [evidence IEA]	intracellular protein transport [goid 0006886] [evidence NAS]
GI_11995467-S	7721.9	2493.9	3.09632	0.322965	1	1	NaN	IFITM3	Homo sapiens interferon induced transmembrane protein 3 (1-8U) (IFITM3), mRNA.	GI_11995467		integral to membrane [goid 0016021] [evidence IEA]	immune response [goid 0006955] [evidence TAS] [pmid 1906403]
GI_20070149-S	194.3	62.8	3.09395	0.323212	1	1	NaN	SPR	Homo sapiens sepiapterin reductase (7,8-dihydrobiopterin:NADP+ oxidoreductase) (SPR), mRNA.	GI_20070149	sepiapterin reductase activity [goid 0004757] [evidence TAS] [pmid 9792819]; nitric-oxide synthase activity [goid 0004517] [evidence NR]; electron transporter activity [goid 0005489] [evidence TAS] [pmid 1883349]; oxidoreductase activity [goid 0016491] [evidence IEA]		tetrahydrobiopterin biosynthesis [goid 0006729] [evidence TAS] [pmid 1883349]; metabolism [goid 0008152] [evidence IEA]
GI_9966808-S	132.4	42.8	3.09346	0.323263	1	1	NaN	KBRAS1	Homo sapiens I-kappa-B-interacting Ras-like protein 1 (KBRAS1), mRNA.	GI_9966808
GI_37577121-I	396.3	128.3	3.08885	0.323745	1	1	NaN	UBE2J1	Homo sapiens ubiquitin-conjugating enzyme E2, J1 (UBC6 homolog, yeast) (UBE2J1), mRNA.	GI_37577121	ubiquitin conjugating enzyme activity [goid 0004840] [evidence IEA]; ubiquitin-protein ligase activity [goid 0004842] [evidence IEA]; ligase activity [goid 0016874] [evidence IEA]		ubiquitin cycle [goid 0006512] [evidence IEA]
GI_4503122-S	10144.3	3288.5	3.08478	0.324172	1	1	NaN	CTGF	Homo sapiens connective tissue growth factor (CTGF), mRNA.	GI_4503122	insulin-like growth factor binding [goid 0005520] [evidence TAS] [pmid 9371786]; cell adhesion molecule activity [goid 0005194] [evidence IEA]; heparin binding [goid 0008201] [evidence IEA]	extracellular matrix [goid 0005578] [evidence TAS] [pmid 10809757]; soluble fraction [goid 0005625] [evidence NR]; extracellular space [goid 0005615] [evidence NR]; plasma membrane [goid 0005886] [evidence TAS] [pmid 10809757]	epidermal differentiation [goid 0008544] [evidence TAS] [pmid 10809757]; cell growth and/or maintenance [goid 0008151] [evidence TAS] [pmid 9371786]; response to wounding [goid 0009611] [evidence TAS] [pmid 10809757]; cell motility [goid 0006928] [evidence NR]; cell adhesion [goid 0007155] [evidence IEA]; DNA metabolism [goid 0006259] [evidence IEA]; regulation of cell growth [goid 0001558] [evid…
GI_17986276-S	2132.4	691.4	3.08418	0.324236	1	1	NaN	COL4A2	Homo sapiens collagen, type IV, alpha 2 (COL4A2), mRNA.	GI_17986276	collagen [goid 0005202] [evidence NR]; extracellular matrix structural constituent [goid 0005201] [evidence TAS] [pmid 8317999]; DNA binding [goid 0003677] [evidence IEA]	collagen type IV [goid 0005587] [evidence TAS] [pmid 3345760]; microfibril [goid 0001527] [evidence IEA]; nucleus [goid 0005634] [evidence IEA]	extracellular matrix organization and biogenesis [goid 0030198] [evidence NAS] [pmid 8317999]; regulation of transcription, DNA-dependent [goid 0006355] [evidence IEA]
GI_37543348-S	403.1	130.8	3.0818	0.324485	1	1	NaN	LOC374770	Homo sapiens similar to RIKEN cDNA A730055C05 gene (LOC374770), mRNA.	GI_37543348
GI_7662265-S	69	22.4	3.08036	0.324638	1	1	NaN	IPO13	Homo sapiens importin 13 (IPO13), mRNA.	GI_7662265
GI_34222307-S	1303.9	423.4	3.07959	0.324718	1	1	NaN	TPBG	Homo sapiens trophoblast glycoprotein (TPBG), mRNA.	GI_34222307	proteoglycan [goid 0005203] [evidence TAS] [pmid 10366710]	integral to plasma membrane [goid 0005887] [evidence TAS] [pmid 10366710]	cell adhesion [goid 0007155] [evidence NR] [pmid 10366710]; cell motility [goid 0006928] [evidence NR]
GI_17318566-A	122.3	39.8	3.07286	0.325429	1	1	NaN	CCNE2	Homo sapiens cyclin E2 (CCNE2), transcript variant 3, mRNA.	GI_17318566	cyclin-dependent protein kinase, intrinsic regulator activity [goid 0016538] [evidence IEA]	nucleus [goid 0005634] [evidence IEA]	cell cycle checkpoint [goid 0000075] [evidence TAS] [pmid 9858585]; regulation of CDK activity [goid 0000079] [evidence TAS] [pmid 9840943]; oncogenesis [goid 0007048] [evidence TAS] [pmid 9858585]; cytokinesis [goid 0016288] [evidence IEA]; cytokinesis [goid 0000910] [evidence IEA]
GI_14249307-S	271.3	88.3	3.07248	0.32547	1	1	NaN	MGC13047	Homo sapiens hypothetical protein MGC13047 (MGC13047), mRNA.	GI_14249307	oxidoreductase activity [goid 0016491] [evidence IEA]		electron transport [goid 0006118] [evidence IEA]
GI_28827773-S	365.9	119.1	3.07221	0.325499	1	1	NaN	DYRK4	Homo sapiens dual-specificity tyrosine-(Y)-phosphorylation regulated kinase 4 (DYRK4), mRNA.	GI_28827773	protein kinase activity [goid 0004672] [evidence P] [pmid 9748265]; protein-tyrosine kinase activity [goid 0004713] [evidence IEA]; ATP binding [goid 0005524] [evidence NAS]; protein serine/threonine kinase activity [goid 0004674] [evidence NAS]; transferase activity [goid 0016740] [evidence IEA]	cellular_component unknown [goid 0008372] [evidence ND]	protein amino acid phosphorylation [goid 0006468] [evidence NAS] [pmid 9748265]
GI_20127485-S	3217.9	1047.7	3.07139	0.325585	1	1	NaN	TIP47	Homo sapiens cargo selection protein (mannose 6 phosphate receptor binding protein) (TIP47), mRNA.	GI_20127485		endosome [goid 0005768] [evidence TAS] [pmid 9590177]; Golgi apparatus [goid 0005794] [evidence TAS] [pmid 9590177]; cytoplasm [goid 0005737] [evidence E] [pmid 9590177]	vesicle-mediated transport [goid 0016192] [evidence TAS] [pmid 9590177]
GI_33469984-S	162.5	53	3.06604	0.326154	1	1	NaN	FKBP9	Homo sapiens FK506 binding protein 9, 63 kDa (FKBP9), mRNA.	GI_33469984	cyclophilin [goid 0004600] [evidence IEA]; calcium ion binding [goid 0005509] [evidence ISS]; isomerase activity [goid 0016853] [evidence IEA]; FK506-sensitive peptidyl-prolyl cis-trans isomerase [goid 0030051] [evidence IEA]; cyclophilin-type peptidyl-prolyl cis-trans isomerase activity [goid 0042027] [evidence IEA]	endoplasmic reticulum [goid 0005783] [evidence ISS]	protein folding [goid 0006457] [evidence ISS]
GI_4504050-S	140.7	45.9	3.06536	0.326226	1	1	NaN	GNAZ	Homo sapiens guanine nucleotide binding protein (G protein), alpha z polypeptide (GNAZ), mRNA.	GI_4504050
GI_32699049-S	67.7	22.1	3.06335	0.32644	1	1	NaN	MGC61550	Homo sapiens hypothetical protein MGC61550 (MGC61550), mRNA.	GI_32699049
GI_13325074-S	2418.5	789.5	3.06333	0.326442	1	1	NaN	QSCN6	Homo sapiens quiescin Q6 (QSCN6), mRNA.	GI_13325074			negative regulation of cell proliferation [goid 0008285] [evidence P] [pmid 8396966]; cell growth and/or maintenance [goid 0008151] [evidence P] [pmid 9878249]; regulation of cell cycle [goid 0000074] [evidence P] [pmid 8396966]
GI_19923809-S	401.6	131.1	3.06331	0.326444	1	1	NaN	FLJ20254	Homo sapiens hypothetical protein FLJ20254 (FLJ20254), mRNA.	GI_19923809	calcium ion binding [goid 0005509] [evidence IEA]	extracellular [goid 0005576] [evidence IEA]
GI_38201674-S	872.2	284.8	3.0625	0.326531	1	1	NaN	SDC4	Homo sapiens syndecan 4 (amphiglycan, ryudocan) (SDC4), mRNA.	GI_38201674	cytoskeletal protein binding [goid 0008092] [evidence IEA]; molecular_function unknown [goid 0005554] [evidence ND]	proteoglycan integral to plasma membrane [goid 0005888] [evidence NAS] [pmid 1500433]; integral to membrane [goid 0016021] [evidence IEA]; integral to plasma membrane [goid 0005887] [evidence NAS] [pmid 1500433]	biological_process unknown [goid 0000004] [evidence ND]
GI_27477099-I	243.1	79.5	3.05786	0.327026	1	1	NaN	SGCD	Homo sapiens sarcoglycan, delta (35kDa dystrophin-associated glycoprotein) (SGCD), transcript variant 1, mRNA.	GI_27477099		sarcoglycan complex [goid 0016012] [evidence TAS] [pmid 8841194]; cytoskeleton [goid 0005856] [evidence IEA]; integral to membrane [goid 0016021] [evidence IEA]; plasma membrane [goid 0005886] [evidence TAS] [pmid 8842738]	muscle development [goid 0007517] [evidence TAS] [pmid 8842738]
GI_38201636-A	81	26.5	3.0566	0.32716	1	1	NaN	ST7L	Homo sapiens suppression of tumorigenicity 7 like (ST7L), transcript variant 4, mRNA.	GI_38201636
GI_31341380-S	153.4	50.2	3.05578	0.327249	1	1	NaN	LOC201191	Homo sapiens hypothetical protein LOC201191 (LOC201191), mRNA.	GI_31341380
[truncated: 24 more rows]

## Sheet: feeder vs EB
TargetID	109 Feeder	129 EB pool	Feeder/EB pool	Detection_X	Detection_Y	Diff_Score	Symbol	Accession	Synonyms	Definition	Transcript	GO Molecular Function	GO Cellular Component	GO Biological Process
[truncated: 9,146 more rows]
