# Supplementary material for: Genome wide profiling of human embryonic stem cells (hESCs), their derivatives and embryonal carcinoma cells to develop base profiles of U.S. Federal government approved hESC lines
Source: BMC Dev Biol. 2006 May 3;6:20. doi: 10.1186/1471-213X-6-20 (PMC1523200; doi:10.1186/1471-213X-6-20)
Supplement: Additional File 6 — List of all samples included in this study. Microsoft excel spreadsheet. [file 1471-213X-6-20-S6.xls]

## Sheet: Sheet1
Sample number assigned	Preparation Name
101	ES cell-derived PEL cells
102	ES cell-derived PEL cells
103	ES cell-derived PEL cells
104	ES cell-derived PEL cells
105	WA09 colonies
106	WA09 colonies
107	WA09 with PEL outgrowth
108	WA09 with PEL outgrowth
109	HS27 Human fibroblast feeder
110	HS27 Human fibroblast feeder
111	ES-derived lineage restricted
112	ES-derived cells
113	NTera2 Undifferentiated
114	NTera2 Undifferentiated
115	NTera2 differentiated
116	NTera2 differentiated
117	ES I-6 p40 Undifferentiated
118	ES I-6 p40 Undifferentiated
119	ES I-6 p40 Differentiated
120	ES I-6 p40 Differentiated
121	BG01 Differentiated
122	BG01 Undifferentiated
123	BG02 Undifferentiated
124	BG03 Undifferentiated
125	BG01 Embryoid body
126	BG02 Embryoid body
127	BG03 Embryoid body
128	Pooled hES lines
129	Pooled Embryoid bodies
130	NSC from ES
131	BG01varient undifferentiated
132	All differentiated ES (including EBs)
133	All differentited ES (not Ebs)
134	All differentited ES, EB, NTera2
135	All diploid BG and variant undifferentiated
136	All diploid BG undifferentiated
137	All EBs
138	All fibroblast/mesenchyme
139	All undifferentiated- NTera2 and ES
140	All undifferentited ES
141	HES H9 derived mesenchyme
142	HES H9 hand picked colonies replicate
143	HES H9 passaged and differentiated
144	HES I-6 p40 differentiated replicated
145	HES I-6 p40 undifferentiated replicated
146	HS27 ATCC feeder layer replicate
147	NTera2 Differentiated/PA6 replicate
148	NTera2 undifferentiated replicate
